# Supplementary material for: The Bibliometric Analysis of Studies on Physical Literacy for a Healthy Life
Source: Int J Environ Res Public Health. 2022 Nov 17;19(22):15211. doi: 10.3390/ijerph192215211 (PMC9690241; doi:10.3390/ijerph192215211)
Supplement: Supplementary file 1 [file ijerph-19-15211-s001.zip]

Archive with 2 entries (2 files):
- Table S1-PL4HL.xls
- Table S2-PL4HL.txt
