# Supplementary material for: The Bibliometric Analysis of Studies on Physical Literacy for a Healthy Life
Source: Int J Environ Res Public Health. 2022 Nov 17;19(22):15211. doi: 10.3390/ijerph192215211 (PMC9690241; doi:10.3390/ijerph192215211)
Supplement: Supplementary file 1 [file ijerph-19-15211-s001.zip › Table S1-PL4HL.xls]

## Sheet: savedrecs
Publication Type	Authors	Book Authors	Book Editors	Book Group Authors	Author Full Names	Book Author Full Names	Group Authors	Article Title	Source Title	Book Series Title	Book Series Subtitle	Language	Document Type	Conference Title	Conference Date	Conference Location	Conference Sponsor	Conference Host	Author Keywords	Keywords Plus	Abstract	Addresses	Affiliations	Reprint Addresses	Email Addresses	Researcher Ids	ORCIDs	Funding Orgs	Funding Text	Cited References	Cited Reference Count	Times Cited, WoS Core	Times Cited, All Databases	180 Day Usage Count	Since 2013 Usage Count	Publisher	Publisher City	Publisher Address	ISSN	eISSN	ISBN	Journal Abbreviation	Journal ISO Abbreviation	Publication Date	Publication Year	Volume	Issue	Part Number	Supplement
J	Shearer, C; Goss, HR; Edwards, LC; Keegan, RJ; Knowles, ZR; Boddy, LM; Durden-Myers, EJ; Foweather, L				Shearer, Cara; Goss, Hannah R.; Edwards, Lowri C.; Keegan, Richard J.; Knowles, Zoe R.; Boddy, Lynne M.; Durden-Myers, Elizabeth J.; Foweather, Lawrence			How Is Physical Literacy Defined? A Contemporary Update	JOURNAL OF TEACHING IN PHYSICAL EDUCATION			English	Article						definition; international; policy; practice	EDUCATION	Physical literacy continues to gain global momentum, yet the definition and underlying concept of physical literacy remain contested in both research and practice. This lack of clarity has the potential to undermine the operationalization of physical literacy. This paper considers the various definitions of physical literacy that are currently adopted internationally. Physical literacy experts id…	[Shearer, Cara; Knowles, Zoe R.; Boddy, Lynne M.; Foweather, Lawrence] Liverpool John Moores Univ, Res Inst Sport & Exercise Sci, Liverpool, Merseyside, England; [Goss, Hannah R.; Boddy, Lynne M.; Durden-Myers, Elizabeth J.] Liverpool John Moores Univ, Fac Educ Hlth & Community, Liverpool, Merseyside, England; [Edwards, Lowri C.] Swansea Univ, Sch Sport & Exercise Sci, Coll Engn, Swansea, W Glam,…		Foweather, L (corresponding author), Liverpool John Moores Univ, Res Inst Sport & Exercise Sci, Liverpool, Merseyside, England.	L.Foweather@ljmu.ac.uk	Durden-Myers, Liz/AAG-4019-2020	Durden-Myers, Liz/0000-0001-7705-1138; Foweather, Lawrence/0000-0001-9851-5421; Goss, Hannah/0000-0002-4264-6673				47	32	32	49	121	HUMAN KINETICS PUBL INC	CHAMPAIGN	1607 N MARKET ST, PO BOX 5076, CHAMPAIGN, IL 61820-2200 USA	0273-5024	1543-2769		J TEACH PHYS EDUC	J. Teach. Phys. Educ.	JUL	2018	37	3
J	Durden-Myers, EJ; Whitehead, ME; Pot, N				Durden-Myers, Elizabeth J.; Whitehead, Margaret E.; Pot, Niek			Physical Literacy and Human Flourishing	JOURNAL OF TEACHING IN PHYSICAL EDUCATION			English	Article						education; human potential; philosophical underpinnings		This article explores the relationship between physical literacy and human flourishing. Understanding the contribution physical literacy may have in nurturing human flourishing extends the philosophical rationale and importance of physical literacy in relation to maximizing human potential. This article proposes that the concept of physical literacy is being embraced worldwide, in part due to the…	[Durden-Myers, Elizabeth J.] Liverpool John Moores Univ, Fac Educ Hlth & Community, Liverpool, Merseyside, England; [Whitehead, Margaret E.] Univ Bedfordshire, Luton, Beds, England; [Pot, Niek] Windesheim Univ Appl Sci, Dept Human Movement & Educ, Zwolle, Netherlands		Durden-Myers, EJ (corresponding author), Liverpool John Moores Univ, Fac Educ Hlth & Community, Liverpool, Merseyside, England.	liz@scholary.com	Durden-Myers, Liz/AAG-4019-2020	Durden-Myers, Liz/0000-0001-7705-1138				11	15	15	22	65	HUMAN KINETICS PUBL INC	CHAMPAIGN	1607 N MARKET ST, PO BOX 5076, CHAMPAIGN, IL 61820-2200 USA	0273-5024	1543-2769		J TEACH PHYS EDUC	J. Teach. Phys. Educ.	JUL	2018	37	3
J	Durden-Myers, EJ; Whitehead, ME				Durden-Myers, Elizabeth J.; Whitehead, Margaret E.			Operationalizing Physical Literacy: Special Issue Editorial	JOURNAL OF TEACHING IN PHYSICAL EDUCATION			English	Editorial Material						physical activity; physical education; practice		Physical literacy has been described as a longed for concept and has in turn gained much interest worldwide. This interest has also given rise for calls for physical literacy to be operationalized, providing clarity and guidance on developing physical literacy informed practice. Operationalizing physical literacy is crucial in moving the concept forward by providing substance to the claims made b…	[Durden-Myers, Elizabeth J.] Liverpool John Moores Univ, Fac Educ Hlth & Commun, Liverpool, Merseyside, England; [Whitehead, Margaret E.] Univ Bedfordshire, Luton, Beds, England		Durden-Myers, EJ (corresponding author), Liverpool John Moores Univ, Fac Educ Hlth & Commun, Liverpool, Merseyside, England.	liz@scholary.com	Durden-Myers, Liz/AAG-4019-2020	Durden-Myers, Liz/0000-0001-7705-1138				12	7	7	12	48	HUMAN KINETICS PUBL INC	CHAMPAIGN	1607 N MARKET ST, PO BOX 5076, CHAMPAIGN, IL 61820-2200 USA	0273-5024	1543-2769		J TEACH PHYS EDUC	J. Teach. Phys. Educ.	JUL	2018	37	3
J	Lundvall, S				Lundvall, Suzanne			Physical literacy in the field of physical education - A challenge and a possibility	JOURNAL OF SPORT AND HEALTH SCIENCE			English	Review						Educational practice; Implication; Literature overview; Physical literacy; Scientific frame work		Publications of articles with physical literacy as a topic have increased dramatically since the beginning of 2000s. The aim of this paper is to, through an explorative literature overview with an inductive approach, analyze frequent, and significant themes in published peer reviewed articles, with a focus on physical literacy. The database EBSCO has been used with the identifiers physical litera…	GIH, Swedish Sch Sport & Hlth Sci, S-11486 Stockholm, Sweden		Lundvall, S (corresponding author), GIH, Swedish Sch Sport & Hlth Sci, Box 5626, S-11486 Stockholm, Sweden.	Suzanne.Lundvall@gih.se						38	57	57	20	75	SHANGHAI UNIV SPORT	SHANGHAI	EDITORIAL BOARD, 650 QINGYUANHUAN RD, SHANGHAI, 200438, PEOPLES R CHINA	2095-2546	2213-2961		J SPORT HEALTH SCI	J. Sport Health Sci.	JUN	2015	4	2
J	Jurbala, P				Jurbala, Paul			What Is Physical Literacy, Really?	QUEST			English	Article						Physical Literacy; development; fundamental motor skill; physical activity; kinesiology	MOTOR SKILL COMPETENCE; MOVEMENT SKILLS; ASSOCIATIONS; ACQUISITION; PROFICIENCY; FITNESS	Physical literacy has become an increasingly influential concept in the past few decades, and is being woven into education, sport, and recreation policy and practice, particularly in Canada. The term is based on a metaphor that likens movement fluency to language literacy. Use of a metaphoric rather than a theoretical foundation has enabled various interpretations and re-definitions of the term.…	Brock Univ, Appl Hlth Sci, St Catharines, ON L2S 3A1, Canada		Jurbala, P (corresponding author), Brock Univ, Appl Hlth Sci, 500 Glenridge Ave, St Catharines, ON L2S 3A1, Canada.	pj11nl@brocku.ca						58	67	67	26	102	ROUTLEDGE JOURNALS, TAYLOR & FRANCIS LTD	ABINGDON	2-4 PARK SQUARE, MILTON PARK, ABINGDON OX14 4RN, OXON, ENGLAND	0033-6297	1543-2750		QUEST	Quest	OCT 2	2015	67	4
J	Robinson, DB; Randall, L				Robinson, Daniel B.; Randall, Lynn			Marking Physical Literacy or Missing the Mark on Physical Literacy? A Conceptual Critique of Canada's Physical Literacy Assessment Instruments	MEASUREMENT IN PHYSICAL EDUCATION AND EXERCISE SCIENCE			English	Article						physical literacy; assessment; physical education; pedagogy	EDUCATION	Margaret Whitehead first introduced the concept of physical literacy over 20 years ago. Since that introduction, physical literacy has been gaining in popularity within many Western physical education and sport contexts. This is particularly true within Canada, where physical literacy has been embraced by two of the nation's most notable national physical education and sport organizations (i.e., …	[Robinson, Daniel B.] St Francis Xavier Univ, Dept Teacher Educ, 221 Xavier Hall, Antigonish, NS B2G 2W5, Canada; [Robinson, Daniel B.] St Francis Xavier Univ, Dept Curriculum & Leadership, 221 Xavier Hall, Antigonish, NS B2G 2W5, Canada; [Randall, Lynn] Univ New Brunswick, Fredericton, NB, Canada		Robinson, DB (corresponding author), St Francis Xavier Univ, Dept Teacher Educ, 221 Xavier Hall, Antigonish, NS B2G 2W5, Canada.; Robinson, DB (corresponding author), St Francis Xavier Univ, Dept Curriculum & Leadership, 221 Xavier Hall, Antigonish, NS B2G 2W5, Canada.	dan.robinson@stfx.ca	Silva, Ana Maria Ribeiro/G-1142-2018					51	38	38	20	68	ROUTLEDGE JOURNALS, TAYLOR & FRANCIS LTD	ABINGDON	2-4 PARK SQUARE, MILTON PARK, ABINGDON OX14 4RN, OXON, ENGLAND	1091-367X	1532-7841		MEAS PHYS EDUC EXERC	Meas. Phys. Educ. Exerc. Sci.		2017	21	1
J	Ma, RS; Liu, T; Sum, KWR; Gao, TY; Li, MH; Choi, SM; Huang, Y; Xiang, WY				Ma, Ruisi; Liu, Ting; Raymond Sum, Kim Wai; Gao, Tianyu; Li, Minghui; Choi, Siu Ming; Huang, Yan; Xiang, Wenyi			Relationship Among Physical Literacy, Mental Health, and Resilience in College Students	FRONTIERS IN PSYCHIATRY			English	Article						physical literacy; mental health; resilience; mediation; association; relationship	CHINESE VERSION; STRESS; METAANALYSIS; EUDAIMONIA; CHILD	Objectives: The objective of the study is to examine the relationship among physical literacy, mental health, and resilience in college students.Methods: The study is a cross-sectional study. Participants (N = 5,265; 46.6% males) completed perceived physical literacy instruments, mental health continuum short forms, and the 12-item child and youth resilience measures. Mediation models were applie…	[Ma, Ruisi; Gao, Tianyu; Xiang, Wenyi] Jinan Univ, Sch Phys Educ, Guangzhou, Peoples R China; [Ma, Ruisi; Raymond Sum, Kim Wai; Li, Minghui; Choi, Siu Ming; Huang, Yan] Chinese Univ Hong Kong, Dept Sports Sci & Phys Educ, Fac Educ, Shatin, Hong Kong, Peoples R China; [Liu, Ting] Chinese Univ Hong Kong, Nethersole Sch Nursing, Fac Med, Shatin, Hong Kong, Peoples R China		Liu, T (corresponding author), Chinese Univ Hong Kong, Nethersole Sch Nursing, Fac Med, Shatin, Hong Kong, Peoples R China.	liuting@link.cuhk.edu.hk						59	0	0	20	20	FRONTIERS MEDIA SA	LAUSANNE	AVENUE DU TRIBUNAL FEDERAL 34, LAUSANNE, CH-1015, SWITZERLAND	1664-0640			FRONT PSYCHIATRY	Front. Psychiatry	DEC 13	2021	12
J	Longmuir, PE; Tremblay, MS				Longmuir, Patricia E.; Tremblay, Mark S.			Top 10 Research Questions Related to Physical Literacy	RESEARCH QUARTERLY FOR EXERCISE AND SPORT			English	Article						motivation; knowledge; motor skills; physical activity; Fitness	RISK-FACTORS; CARDIORESPIRATORY FITNESS; CARDIOVASCULAR FITNESS; UNITED-STATES; CHILDREN; INACTIVITY; ASSOCIATIONS; ADOLESCENTS; EDUCATION; DISEASES	The term physical literacy is relatively new, and its definition, conceptual underpinning, how it is measured, how to change it, and its relationship with holistic health and wellness across the life span are a few of many foundational issues that lack consensus. At present, there are more questions than answers. The purpose of this article is to highlight 10 important research questions related …	[Longmuir, Patricia E.; Tremblay, Mark S.] Childrens Hosp Eastern Ontario, Res Inst, Ottawa, ON K1H 8L1, Canada		Longmuir, PE (corresponding author), Childrens Hosp Eastern Ontario, Res Inst, Hlth Act Living & Obes Res Grp, 401 Smyth Rd, Ottawa, ON K1H 8L1, Canada.	plongmuir@cheo.on.ca	Silva, Ana Maria Ribeiro/G-1142-2018; Longmuir, Patricia/F-6627-2017; Tremblay, Mark/AAF-2981-2019; Tremblay, Mark/ABI-5477-2020					45	43	43	10	59	ROUTLEDGE JOURNALS, TAYLOR & FRANCIS LTD	ABINGDON	2-4 PARK SQUARE, MILTON PARK, ABINGDON OX14 4RN, OXON, ENGLAND	0270-1367	2168-3824		RES Q EXERCISE SPORT	Res. Q. Exerc. Sport	JAN 2	2016	87	1
J	Roetert, EP; MacDonald, LC				Roetert, E. Paul; MacDonald, Lynn Couturier			Unpacking the physical literacy concept for K-12 physical education: What should we expect the learner to master?	JOURNAL OF SPORT AND HEALTH SCIENCE			English	Review						Outcomes; Physical education; Physical literacy; Standards		The term physical literacy is gaining traction in many countries and institutions as a goal for physical education. This paper explores the concept of physical literacy and highlights the foundational work in this area, particularly that of Margaret Whitehead. The relationship of physical literacy to physical education is also discussed with potential ramifications for teachers and learners who a…	[Roetert, E. Paul] SHAPE Amer, Reston, VA 20191 USA; [MacDonald, Lynn Couturier] SUNY Coll Cortland, Cortland, NY 13045 USA		Roetert, EP (corresponding author), SHAPE Amer, 1900 Assoc Dr, Reston, VA 20191 USA.	proetert@shapeamerica.org						17	42	42	16	51	SHANGHAI UNIV SPORT	SHANGHAI	EDITORIAL BOARD, 650 QINGYUANHUAN RD, SHANGHAI, 200438, PEOPLES R CHINA	2095-2546	2213-2961		J SPORT HEALTH SCI	J. Sport Health Sci.	JUN	2015	4	2
J	Robinson, DB; Randall, L; Barrett, J				Robinson, Daniel B.; Randall, Lynn; Barrett, Joe			Physical Literacy (Mis)understandings: What do Leading Physical Education Teachers Know About Physical Literacy?	JOURNAL OF TEACHING IN PHYSICAL EDUCATION			English	Article						case study; curriculum; teacher education	SENSE	Physical literacy is a term and concept that has, in recent years, been gaining in both usage and popularity in many physical education (PE) contexts. However, discussion, writing, and understanding of physical literacy have been marked by uncertainty, confusion, or resistance. Since physical literacy can be found in several curricular documents and outcome statements, it would certainly be ideal…	[Robinson, Daniel B.] St Francis Xavier Univ, Fac Educ, Antigonish, NS, Canada; [Randall, Lynn] Univ New Brunswick, Fac Educ, Fredericton, NB, Canada; [Barrett, Joe] Brock Univ, Fac Educ, St Catharines, ON, Canada		Robinson, DB (corresponding author), St Francis Xavier Univ, Fac Educ, Antigonish, NS, Canada.	dan.robinson@stfx.ca						54	26	26	11	30	HUMAN KINETICS PUBL INC	CHAMPAIGN	1607 N MARKET ST, PO BOX 5076, CHAMPAIGN, IL 61820-2200 USA	0273-5024	1543-2769		J TEACH PHYS EDUC	J. Teach. Phys. Educ.	JUL	2018	37	3
J	Nesdoly, A; Gleddie, D; McHugh, TLF				Nesdoly, Autumn; Gleddie, Douglas; McHugh, Tara-Leigh F.			An exploration of indigenous peoples' perspectives of physical literacy	SPORT EDUCATION AND SOCIETY			English	Article						Physical literacy; Indigenous youth; physical education; sport; physical activity; qualitative	SPORT; EDUCATION; YOUTH; COMMUNITY; PARTICIPATION; EXPERIENCES; MEANINGS; HEALTH; POLICY	Physical literacy is a key focus within physical education and sport policy and practice in Canada. Although physical literacy has been suggested to benefit the general population, the experiences of Indigenous peoples are noticeably absent in the physical literacy literature. To facilitate meaningful and inclusive sport policies and programmes in Canada, it is necessary to develop a physical lit…	[Nesdoly, Autumn; McHugh, Tara-Leigh F.] Univ Alberta, Fac Kinesiol Sport & Recreat, Edmonton, AB T6G 2R3, Canada; [Gleddie, Douglas] Univ Alberta, Fac Educ, Dept Elementary Educ, Edmonton, AB, Canada		Nesdoly, A (corresponding author), Univ Alberta, Fac Kinesiol Sport & Recreat, Edmonton, AB T6G 2R3, Canada.	autumn.nesdoly@ualberta.ca		Nesdoly, Autumn/0000-0001-8175-3167; McHugh, Tara-Leigh/0000-0002-6528-9613; Gleddie, Douglas/0000-0002-0462-8546	University of Alberta Killam Research Fund	This work was supported by University of Alberta Killam Research Fund.		36	0	0	4	17	ROUTLEDGE JOURNALS, TAYLOR & FRANCIS LTD	ABINGDON	2-4 PARK SQUARE, MILTON PARK, ABINGDON OX14 4RN, OXON, ENGLAND	1357-3322	1470-1243		SPORT EDUC SOC	Sport. Educ. Soc.	MAR 24	2021	26	3
J	Brown, DMY; Dudley, DA; Cairney, J				Brown, Denver M. Y.; Dudley, Dean A.; Cairney, John			Physical literacy profiles are associated with differences in children's physical activity participation: A latent profile analysis approach	JOURNAL OF SCIENCE AND MEDICINE IN SPORT			English	Article						Mixture models; Distal outcomes; Health promotion; Psychology; Motor skills; Exercise	HEALTH	Objectives: Despite physical literacy receiving increased attention as a potential gateway to physical activity participation, research establishing the link between physical literacy as a higher-order latent construct and physical activity is scant. The purpose of this study was to identify physical literacy profiles of children, and in turn, whether these profiles were associated with differenc…	[Brown, Denver M. Y.; Cairney, John] Univ Toronto, Fac Kinesiol & Phys Educ, Toronto, ON, Canada; [Dudley, Dean A.] Macquarie Univ, Macquarie Sch Educ, N Ryde, NSW, Australia; [Dudley, Dean A.] Univ South Pacific, Fac Arts Educ & Law, Suva, Fiji; [Dudley, Dean A.; Cairney, John] Kings Sch, Kings Inst, North Parramatta, NSW, Australia; [Cairney, John] Univ Queensland, Sch Human Movement & Nutr Sci…		Brown, DMY (corresponding author), Univ Toronto, Fac Kinesiol & Phys Educ, Toronto, ON, Canada.	denver.brown@utoronto.ca	DUDLEY, DEAN/AAD-1654-2022; Brown, Denver/AAG-2413-2020	DUDLEY, DEAN/0000-0001-5140-9533; Brown, Denver/0000-0003-4078-8253	Canadian Institute of Health Research grantCanadian Institutes of Health Research (CIHR)	The Physical Health and Activity Study team project was supported by a Canadian Institute of Health Research grant.		30	3	3	12	46	ELSEVIER SCI LTD	OXFORD	THE BOULEVARD, LANGFORD LANE, KIDLINGTON, OXFORD OX5 1GB, OXON, ENGLAND	1440-2440	1878-1861		J SCI MED SPORT	J. Sci. Med. Sport	NOV	2020	23	11
J	Corbin, CB				Corbin, Charles B.			Implications of Physical Literacy for Research and Practice: A Commentary	RESEARCH QUARTERLY FOR EXERCISE AND SPORT			English	Editorial Material						sports; physical literacy; Literacy; physical education	EDUCATION; KINESIOLOGY; EXERCISE; FITNESS; FIELD	Physical literacy is a term that has increasingly gained popularity in recent years. A variety of individuals and organizations have promoted the use of the term internationally, and a variety of claims have been made for the benefits of using the term. A historical overview allows the reader to consider physical literacy as one of many terms that have gained popularity in the field and describes…	[Corbin, Charles B.] Arizona State Univ, Tempe, AZ 85287 USA		Corbin, CB (corresponding author), 3402 E Cherokee St, Phoenix, AZ 85044 USA.	chuck.corbin@asu.edu	Silva, Ana Maria Ribeiro/G-1142-2018; Corbin, Charles B/AAS-4804-2020					76	73	73	15	80	ROUTLEDGE JOURNALS, TAYLOR & FRANCIS LTD	ABINGDON	2-4 PARK SQUARE, MILTON PARK, ABINGDON OX14 4RN, OXON, ENGLAND	0270-1367	2168-3824		RES Q EXERCISE SPORT	Res. Q. Exerc. Sport	JAN 2	2016	87	1
J	Petrusevski, C; Morgan, A; MacDermid, J; Wilson, M; Richardson, J				Petrusevski, Celeste; Morgan, Ashley; MacDermid, Joy; Wilson, Michael; Richardson, Julie			Framing physical literacy for aging adults: an integrative review	DISABILITY AND REHABILITATION			English	Review; Early Access						Physical literacy; adults; older adults; chronic conditions; health promotion	OLDER-ADULTS; MOBILITY; PARTICIPATION; INTERVENTIONS; PERSPECTIVES; ASSOCIATIONS; METAANALYSIS; DISABILITY; EDUCATION; BURDEN	Purpose: Physical literacy is an important component for improving functional health for adults. However, little is known how physical literacy can be framed to support the rehabilitation needs of aging adults. Methods: An integrative review was conducted to understand what components are used to frame physical literacy for adults. Electronic databases were searched from 2000-2021 for eligibility…	[Petrusevski, Celeste; Morgan, Ashley; MacDermid, Joy; Richardson, Julie] McMaster Univ, Sch Rehabil Sci, 1280 Main St West, Hamilton, ON L8S 1C7, Canada; [MacDermid, Joy; Wilson, Michael; Richardson, Julie] McMaster Univ, Dept Hlth Evidence & Impact, Hamilton, ON, Canada; [MacDermid, Joy] Western Univ, Phys Therapy & Surg, London, ON, Canada; [MacDermid, Joy] St Josephs Hlth Ctr, Hand & Upper Li…		Richardson, J (corresponding author), McMaster Univ, Sch Rehabil Sci, 1280 Main St West, Hamilton, ON L8S 1C7, Canada.	jrichard@mcmaster.ca	MacDermid, Joy C/H-7837-2013	MacDermid, Joy C/0000-0001-9311-7379	Canada Research Chair in Musculoskeletal Health Outcomes and Knowledge Translation; Dr James Roth Chair in Musculoskeletal Measurement and Knowledge Translation	Joy MacDermid was supported by a Canada Research Chair in Musculoskeletal Health Outcomes and Knowledge Translation and the Dr James Roth Chair in Musculoskeletal Measurement and Knowledge Translation.		66	0	0	3	3	TAYLOR & FRANCIS LTD	ABINGDON	2-4 PARK SQUARE, MILTON PARK, ABINGDON OR14 4RN, OXON, ENGLAND	0963-8288	1464-5165		DISABIL REHABIL	Disabil. Rehabil.
J	Tao, XJ; Goodway, J; Wang, XZ				Tao, Xiaojuan; Goodway, Jacqueline; Wang, Xiaozan			Starting the Physical Literacy Journey: Strategies to Cultivate Chinese Preschoolers' Physical Literacy	JOURNAL OF SPORT & EXERCISE PSYCHOLOGY			English	Meeting Abstract									[Tao, Xiaojuan; Wang, Xiaozan] East China Normal Univ, Shanghai, Peoples R China; [Goodway, Jacqueline] Ohio State Univ, Columbus, OH 43210 USA						Chinese Scholarship CouncilChina Scholarship Council	Chinese Scholarship Council		0	0	0	3	5	HUMAN KINETICS PUBL INC	CHAMPAIGN	1607 N MARKET ST, PO BOX 5076, CHAMPAIGN, IL 61820-2200 USA	0895-2779	1543-2904		J SPORT EXERCISE PSY	J. Sport Exerc. Psychol.	AUG	2020	42			S
J	Wang, FJ; Cheng, CF; Chen, MY; Sum, KWR				Wang, Fong-Jia; Cheng, Chih-Fu; Chen, Mei-Yen; Sum, Kim-Wai Raymond			Temporal Precedence of Physical Literacy and Basic Psychological Needs Satisfaction: A Cross-Lagged Longitudinal Analysis of University Students	INTERNATIONAL JOURNAL OF ENVIRONMENTAL RESEARCH AND PUBLIC HEALTH			English	Article						physical literacy; cross-lagged panel design; self-determination theory	SELF-DETERMINATION THEORY; INTRINSIC MOTIVATION; FIT INDEXES; EDUCATION; WELL; ASSOCIATIONS; SUPPORT; HEALTH; SPORT; MODEL	Purpose: Building on self-determination theory and extending research in the physical education context in terms of basic psychological needs satisfaction and physical literacy, this study examines the bidirectional effects of basic psychological needs satisfaction and physical literacy over time in a university physical literacy context. Method: Using a two-wave design, data were collected twice…	[Wang, Fong-Jia; Cheng, Chih-Fu] Natl Taiwan Normal Univ, Dept Phys Educ, 162,Sect 1,Heping E Rd, Taipei 106, Taiwan; [Chen, Mei-Yen] Natl Taiwan Normal, Grad Inst Sport Leisure & Hospitality Management, 162,Sect 1,Heping E Rd, Taipei 106, Taiwan; [Sum, Kim-Wai Raymond] Chinese Univ Hong Kong, Dept Sports Sci & Phys Educ, Shatin, G09 Kwok Sports Bldg, Hong Kong, Peoples R China		Cheng, CF (corresponding author), Natl Taiwan Normal Univ, Dept Phys Educ, 162,Sect 1,Heping E Rd, Taipei 106, Taiwan.; Chen, MY (corresponding author), Natl Taiwan Normal, Grad Inst Sport Leisure & Hospitality Management, 162,Sect 1,Heping E Rd, Taipei 106, Taiwan.	arno1991324@gmail.com; jeff@ntnu.edu.tw; meiyen686@gmail.com; kwsum@cuhk.edu.hk	Fong-Jia, Wang/ABH-1800-2021; Sum, Raymond/ABA-1210-2020	Fong-Jia, Wang/0000-0002-6292-5434; Sum, Raymond/0000-0002-4051-9945	National Science Council, TaiwanMinistry of Science and Technology, Taiwan [MOST 106-2410-H-003-098-MY3, MOST 105-2410-H-003-059-MY3]	This study was supported by the National Science Council, Taiwan (MOST 106-2410-H-003-098-MY3; MOST 105-2410-H-003-059-MY3).		47	4	4	11	14	MDPI	BASEL	ST ALBAN-ANLAGE 66, CH-4052 BASEL, SWITZERLAND		1660-4601		INT J ENV RES PUB HE	Int. J. Environ. Res. Public Health	JUN	2020	17	12
J	Holler, P; Jaunig, J; Moser, O; Tuttner, S; Simi, H; Wallner, D; Amort, FM; van Poppel, M				Holler, Peter; Jaunig, Johannes; Moser, Othmar; Tuttner, Silvia; Simi, Helmut; Wallner, Dietmar; Amort, Frank Michael; van Poppel, Mireille			Primary Care and Physical Literacy: A Non-Randomized Controlled Pilot Study to Combat the High Prevalence of Physically Inactive Adults in Austria	INTERNATIONAL JOURNAL OF ENVIRONMENTAL RESEARCH AND PUBLIC HEALTH			English	Article						physical literacy; primary care; intervention; measurement; physical inactivity; physical activity; adults	EXTRINSIC MOTIVATION; DOSE-RESPONSE; EXERCISE; HEALTHY; LIFE; PARTICIPATION; QUESTIONNAIRE; DISEASE; QUALITY; TRENDS	The multidimensional concept of physical literacy is fundamental for lifelong physical activity engagement. However, physical literacy-based interventions are in their infancy, especially among adults. Therefore, the purpose of this pilot study was to assess the association of a physical literacy-based intervention with changes in self-reported physical literacy among inactive adults. A non-rando…	[Holler, Peter; Tuttner, Silvia; Simi, Helmut; Wallner, Dietmar; Amort, Frank Michael] FH JOANNEUM Univ Appl Sci, Inst Hlth Management Tourism, A-8344 Bad Gleichenberg, Austria; [Holler, Peter; Simi, Helmut; Wallner, Dietmar] FH JOANNEUM Univ Appl Sci, Sport Sci Lab, A-8344 Bad Gleichenberg, Austria; [Holler, Peter; Jaunig, Johannes; van Poppel, Mireille] Karl Franzens Univ Graz, Inst Human Movem…		Holler, P (corresponding author), FH JOANNEUM Univ Appl Sci, Inst Hlth Management Tourism, A-8344 Bad Gleichenberg, Austria.; Holler, P (corresponding author), FH JOANNEUM Univ Appl Sci, Sport Sci Lab, A-8344 Bad Gleichenberg, Austria.; Holler, P (corresponding author), Karl Franzens Univ Graz, Inst Human Movement Sci Sport & Hlth, A-8010 Graz, Austria.	peter.holler@fh-joanneum.at; johannes.jaunig@uni-graz.at; othmar.moser@uni-bayreuth.de; silvia.tuttner@fh-joanneum.at; helmut.simi@fh-joanneum.at; dietmar.wallner@fh-joanneum.at; frank.amort@fh-joanneum.at; mireille.van-poppel@uni-graz.at		Van Poppel, Mireille/0000-0001-5694-4324; Jaunig, Johannes/0000-0002-1179-6492	GESUNDHEITSFONDS STEIERMARK	This study was embedded in the project Primary Care und Physical Literacy, which was commissioned and entirely funded through the GESUNDHEITSFONDS STEIERMARK (http://www.gesundheitsfonds-steiermark.at; accessed on 13 August 2021). The funder had no role in study design, data collection, analysis and interpretation, decision to publish, or preparation of the manuscript.		74	0	0	6	8	MDPI	BASEL	ST ALBAN-ANLAGE 66, CH-4052 BASEL, SWITZERLAND		1660-4601		INT J ENV RES PUB HE	Int. J. Environ. Res. Public Health	AUG	2021	18	16
J	Belton, S; Connolly, S; Peers, C; Goss, H; Murphy, M; Murtagh, E; Kavanagh, J; Corr, M; Ferguson, K; O'Brien, W				Belton, Sarahjane; Connolly, Sinead; Peers, Cameron; Goss, Hannah; Murphy, Marie; Murtagh, Elaine; Kavanagh, Jennifer; Corr, Meabh; Ferguson, Kyle; O'Brien, Wesley			Are all domains created equal? An exploration of stakeholder views on the concept of physical literacy	BMC PUBLIC HEALTH			English	Article						Physical literacy; Children; Young people; Consensus statement; Physical education; Physical activity	EDUCATION; SPORT	Background: Developing physical literacy at population levels provides a transformative appeal for those working in sport, health, education, recreation and physical activity settings. Interdisciplinary approaches to development of policy in this area is recommended. The purpose of this study was to gather empirical data from key stakeholders working with young people in areas related to physical…	[Belton, Sarahjane; Goss, Hannah] Dublin City Univ, Sch Hlth & Human Performance, Dublin 9, Ireland; [Connolly, Sinead; Ferguson, Kyle] Ulster Univ, Sch Sport, Coleraine, Londonderry, North Ireland; [Peers, Cameron] Dublin City Univ, Fac Sci & Hlth, Dublin 9, Ireland; [Murphy, Marie] Ulster Univ, Sport & Exercise Sci Res Inst, Coleraine, Londonderry, North Ireland; [Murtagh, Elaine] Univ Limerick…		Belton, S (corresponding author), Dublin City Univ, Sch Hlth & Human Performance, Dublin 9, Ireland.	sarahjane.belton@dcu.ie		Goss, Hannah/0000-0002-4264-6673	Republic of Ireland; Department for Communities (Northern Ireland)	The all-island physical literacy project was commissioned by Sport Ireland, and Sport Northern Ireland through funding provided by the dormant accounts fund (Republic of Ireland) and the Department for Communities (Northern Ireland).		54	0	0	3	3	BMC	LONDON	CAMPUS, 4 CRINAN ST, LONDON N1 9XW, ENGLAND		1471-2458		BMC PUBLIC HEALTH	BMC Public Health	MAR 15	2022	22	1
J	Durden-Myers, EJ; Green, NR; Whitehead, ME				Durden-Myers, Elizabeth J.; Green, Nigel R.; Whitehead, Margaret E.			Implications for Promoting Physical Literacy	JOURNAL OF TEACHING IN PHYSICAL EDUCATION			English	Article						assessment; curriculum; pedagogy; physical education	SPORT-CONFIDENCE; EDUCATION; MODEL; IMPLEMENTATION; MOTIVATION; CURRICULUM; PEDAGOGY; PROGRAM	This study considers the implications for teachers of physical education of adopting physical literacy as the focus of their work. These implications arise from the philosophical underpinning of the concept, from the definition of physical literacy and are in line with the mission of the International Physical Literacy Association. In the first section of this study, recommendations stemming from…	[Durden-Myers, Elizabeth J.; Green, Nigel R.] Liverpool John Moores Univ, Fac Educ Hlth & Community, Liverpool, Merseyside, England; [Whitehead, Margaret E.] Univ Bedfordshire, Luton, Beds, England		Durden-Myers, EJ (corresponding author), Liverpool John Moores Univ, Fac Educ Hlth & Community, Liverpool, Merseyside, England.	liz@scholary.com	Durden-Myers, Liz/AAG-4019-2020	Durden-Myers, Liz/0000-0001-7705-1138				40	20	20	14	42	HUMAN KINETICS PUBL INC	CHAMPAIGN	1607 N MARKET ST, PO BOX 5076, CHAMPAIGN, IL 61820-2200 USA	0273-5024	1543-2769		J TEACH PHYS EDUC	J. Teach. Phys. Educ.	JUL	2018	37	3
J	Sum, KWR; Wallhead, T; Ha, SCA; Sit, HPC				Sum, K. W. R.; Wallhead, T.; Ha, S. C. A.; Sit, H. P. C.			Effects of physical education continuing professional development on teachers' physical literacy and self-efficacy and students' learning outcomes	INTERNATIONAL JOURNAL OF EDUCATIONAL RESEARCH			English	Article						Continuing professional development (CPD); Physical literacy; Physical activity (PA); Self-efficacy; Motivation; Randomized controlled trial; Physical education (PE) teacher	MOTIVATION	The purpose of this project is to use a randomized controlled trial to examine the effects of continuing professional development (CPD) on teachers' physical literacy and self-efficacy and students' physical literacy and physical activity (PA) participation. Seventy teacher participants will be randomly allocated into the CPD intervention and control groups. A total of 50-h of CPD will be complet…	[Sum, K. W. R.; Ha, S. C. A.; Sit, H. P. C.] Chinese Univ Hong Kong, Dept Sports Sci & Phys Educ, G09,Kwok Sports Bldg, Shatin, Hong Kong, Peoples R China; [Wallhead, T.] Univ Wyoming, Div Kinesiol & Hlth, Laramie, WY 82071 USA		Sum, KWR (corresponding author), Chinese Univ Hong Kong, Dept Sports Sci & Phys Educ, G09,Kwok Sports Bldg, Shatin, Hong Kong, Peoples R China.	kwsum@cuhk.edu.hk; wallhead@uwyo.edu; sauchingha@cuhk.edu.hk; sithp@cuhk.edu.hk	Wallhead, Tristan/AAD-2075-2022; Sum, Raymond/ABA-1210-2020; Sit, Cindy/P-6770-2018	Sum, Raymond/0000-0002-4051-9945; Sit, Cindy/0000-0001-9992-7866				45	24	24	4	39	ELSEVIER SCI LTD	OXFORD	THE BOULEVARD, LANGFORD LANE, KIDLINGTON, OXFORD OX5 1GB, OXON, ENGLAND	0883-0355			INT J EDUC RES	Int. J. Educ. Res.		2018	88
J	Zhao, YP; Cai, J; Wang, L; Zhao, L				Zhao, Yaping; Cai, Jie; Wang, Lei; Zhao, Liang			Big Data and Learning Analytics Model for Promoting Physical Literacy in College Students in China	JOURNAL OF HEALTHCARE ENGINEERING			English	Article							SYSTEM DYNAMICS	Physical literacy has gained much popularity in educational circles who are working on the improvement of curriculum and overall standard of education. It involves a holistic lifelong comprehensive learning approach that includes movements and physical activities. Overall, it has positive effects on physical, psychological, social, and cognitive health of individuals, so physical literacy exempli…	[Zhao, Yaping; Zhao, Liang] Shandong Sport Univ, Jinan, Peoples R China; [Cai, Jie] Shandong Univ Finance & Econ, Jinan, Peoples R China; [Wang, Lei] Shandong Univ, Sch Phys Educ, Jinan, Peoples R China		Zhao, YP (corresponding author), Shandong Sport Univ, Jinan, Peoples R China.	zhaoyaping@sdpei.edu.cn		zhao, ya ping/0000-0002-3053-7568; cai, jie/0000-0002-5774-708X				35	0	0	16	18	HINDAWI LTD	LONDON	ADAM HOUSE, 3RD FLR, 1 FITZROY SQ, LONDON, W1T 5HF, ENGLAND	2040-2295	2040-2309		J HEALTHC ENG	J. Healthc. Eng.	SEP 6	2021	2021
J	Li, M; Yang, TT				Li, M.; Yang, T. T.			Embodiment and physical literacy: forward to construct an embodiment model for physical literacy training	BASIC & CLINICAL PHARMACOLOGY & TOXICOLOGY			English	Meeting Abstract									[Li, M.; Yang, T. T.] Shandong Univ Sci & Technol, PE Dept, Qingdao, Peoples R China						research foundation for the introduction of talents of Shandong University of ScienceTechnology [2017RCJJ092]	This work was supported by the research foundation for the introduction of talents of Shandong University of Science&Technology. (Grants No. 2017RCJJ092).		0	0	0	0	7	WILEY	HOBOKEN	111 RIVER ST, HOBOKEN 07030-5774, NJ USA	1742-7835	1742-7843		BASIC CLIN PHARMACOL	Basic Clin. Pharmacol. Toxicol.	SEP	2018	123			3
J	Liu, Y; Chen, SL				Liu, Yang; Chen, Senlin			Physical literacy in children and adolescents: Definitions, assessments, and interventions	EUROPEAN PHYSICAL EDUCATION REVIEW			English	Article						Lifetime physical activity; physical education; physically literate; school	FITNESS KNOWLEDGE; EDUCATION; EXERCISE; ADULTS; YOUTH; FOUNDATIONS; MOTIVATION; PASSPORT; SELF	Physical literacy has become a focus in school physical education and youth sports programs. Despite the global attention, physical literacy remains an elusive concept in regards to its definition, assessment, and interventions. In this article, we review the existing scholarship on physical literacy definitions, assessments, and interventions. We first present the historic evolution of physical …	[Liu, Yang; Chen, Senlin] Louisiana State Univ, Sch Kinesiol, 175C Huey P Long Field House, Baton Rouge, LA 70803 USA		Liu, Y (corresponding author), Louisiana State Univ, Sch Kinesiol, 175C Huey P Long Field House, Baton Rouge, LA 70803 USA.	yliu149@lsu.edu		Liu, Yang/0000-0001-6550-5219				113	11	11	21	71	SAGE PUBLICATIONS LTD	LONDON	1 OLIVERS YARD, 55 CITY ROAD, LONDON EC1Y 1SP, ENGLAND	1356-336X	1741-2749		EUR PHYS EDUC REV	Eur. Phys. Educ. Rev.	FEB	2021	27	1
J	Roetert, EP; Ortega, C				Roetert, E. Paul; Ortega, Catherine			Physical Literacy for the Older Adult	STRENGTH AND CONDITIONING JOURNAL			English	Article						aging; exercise recommendations; life span activity; older adults; physical literacy	TELEVISION VIEWING TIME; SITTING TIME; HEALTH; MORTALITY; EDUCATION; ASSOCIATION; STATEMENT; EXERCISE; STUDENTS	THIS ARTICLE INTRODUCES THE CONSTRUCT OF PHYSICAL LITERACY PARTICULARLY AS IT RELATES TO THE OLDER ADULT. MOST ARTICLES PERTAINING TO PHYSICAL LITERACY IN THE SCIENTIFIC LITERATURE HAVE SHARED INFORMATION RELATIVE TO THE SECTORS OF YOUTH SPORTS AND CHILDHOOD EDUCATION. HOWEVER, THE DEFINITION OF PHYSICAL LITERACY HIGHLIGHTS THE IMPORTANCE OF TAKING RESPONSIBILITY FOR ENGAGEMENT IN PHYSICAL ACTIVI…	[Roetert, E. Paul] Univ Florida, Coll Hlth & Human Performance, Gainesville, FL 32611 USA; [Ortega, Catherine] UT Hlth Sci Ctr San Antonio, Dept Phys Therapy, San Antonio, TX USA		Roetert, EP (corresponding author), Univ Florida, Coll Hlth & Human Performance, Gainesville, FL 32611 USA.	eproetert@gmail.com						60	3	3	6	22	LIPPINCOTT WILLIAMS & WILKINS	PHILADELPHIA	TWO COMMERCE SQ, 2001 MARKET ST, PHILADELPHIA, PA 19103 USA	1524-1602	1533-4295		STRENGTH COND J	Strength Cond. J.	APR	2019	41	2
J	Sum, KWR; Li, MH; Choi, SM; Huang, Y; Ma, RS				Sum, Kim-Wai Raymond; Li, Ming-Hui; Choi, Siu-Ming; Huang, Yan; Ma, Rui-Si			In/Visible Physical Education and the Public Health Agenda of Physical Literacy Development in Hong Kong	INTERNATIONAL JOURNAL OF ENVIRONMENTAL RESEARCH AND PUBLIC HEALTH			English	Article						physical literacy; physical education; public health; Hong Kong	REPORT CARD; CONFUCIANISM; VALIDATION; CHILDREN	In this article, we will explore the recent development of physical literacy in the Hong Kong context and how the concept and operation of physical literacy implicitly exist at different levels of the Hong Kong education system. The Physical Education profession will be introduced. The development of physical literacy in terms of research and operationalization in primary, secondary, and tertiary…	[Sum, Kim-Wai Raymond; Li, Ming-Hui; Choi, Siu-Ming; Huang, Yan; Ma, Rui-Si] Chinese Univ Hong Kong, Dept Sports Sci & Phys Educ, Hong Kong, Peoples R China; [Ma, Rui-Si] Jinan Univ, Sch Phys Educ, Guangzhou 510632, Guangdong, Peoples R China		Sum, KWR (corresponding author), Chinese Univ Hong Kong, Dept Sports Sci & Phys Educ, Hong Kong, Peoples R China.	kwsum@cuhk.edu.hk; venuslmh@link.cuhk.edu.hk; choisiuming@link.cuhk.edu.hk; Hayleyhy@link.cuhk.edu.hk; penny@link.cuhk.edu.hk	Choi, Siu Ming/AAY-3451-2021; Sum, Raymond/ABA-1210-2020	Choi, Siu Ming/0000-0002-0716-699X; Sum, Raymond/0000-0002-4051-9945; Li, Minghui/0000-0003-4116-3685; Ma, Ruisi/0000-0002-0460-7243				45	2	2	10	20	MDPI	BASEL	ST ALBAN-ANLAGE 66, CH-4052 BASEL, SWITZERLAND		1660-4601		INT J ENV RES PUB HE	Int. J. Environ. Res. Public Health	MAY	2020	17	9
J	Hyndman, B; Pill, S				Hyndman, Brendon; Pill, Shane			What's in a concept? A Leximancer text mining analysis of physical literacy across the international literature	EUROPEAN PHYSICAL EDUCATION REVIEW			English	Article						Physical education; physical literacy; data analysis; text mining; teaching; education	EDUCATION; SPORT; FIT	Physical literacy is developing as a contested concept with definitional blurring across international contexts, confusing both practitioners and researchers. This paper serves the dual purpose of reporting on an interrogation of concepts associated with physical literacy in academic writing and exploring the use of a text mining data analysis tool. The Leximancer text mining software was applied…	[Hyndman, Brendon] Southern Cross Univ, Sch Educ, HPE, Lismore, NSW, Australia; [Pill, Shane] Flinders Univ S Australia, Sch Educ, Adelaide, SA, Australia		Hyndman, B (corresponding author), Southern Cross Univ, Sch Educ, POB 157, Lismore, NSW, Australia.	brendon.hyndman@scu.edu.au	Pill, Shane/R-6117-2019; Pill, Shane/AAD-7679-2019	Pill, Shane/0000-0003-3970-6724				95	43	43	12	48	SAGE PUBLICATIONS LTD	LONDON	1 OLIVERS YARD, 55 CITY ROAD, LONDON EC1Y 1SP, ENGLAND	1356-336X	1741-2749		EUR PHYS EDUC REV	Eur. Phys. Educ. Rev.	AUG	2018	24	3
J	Reilly, KC; Burke, SM				Reilly, Kristen C.; Burke, Shauna M.			WHAT DOES PHYSICAL LITERACY MEAN TO YOU? AN EXPLORATION OF PARENTS' UNDERSTANDING AND PERCEPTIONS OF PHYSICAL LITERACY	ANNALS OF BEHAVIORAL MEDICINE			English	Meeting Abstract									[Reilly, Kristen C.; Burke, Shauna M.] Western Univ, Fac Hlth Sci, London, ON, Canada			kreill2@uwo.ca						0	0	0	0	6	OXFORD UNIV PRESS INC	CARY	JOURNALS DEPT, 2001 EVANS RD, CARY, NC 27513 USA	0883-6612	1532-4796		ANN BEHAV MED	Ann. Behav. Med.	MAR	2017	51			1
J	Tremblay, MS; Longmuir, PE				Tremblay, Mark S.; Longmuir, Patricia E.			Conceptual Critique of Canada's Physical Literacy Assessment Instruments Also Misses the Mark	MEASUREMENT IN PHYSICAL EDUCATION AND EXERCISE SCIENCE			English	Letter						physical literacy; assessment; measurement			[Tremblay, Mark S.; Longmuir, Patricia E.] Childrens Hosp Eastern Ontario, Res Inst, Hlth Act Living & Obes Res Grp, Ottawa, ON, Canada		Tremblay, MS (corresponding author), Childrens Hosp Eastern Ontario, Res Inst, 401 Smyth Rd, Ottawa, ON K1H 8L1, Canada.	mtremblay@cheo.on.ca	Tremblay, Mark/AAF-2981-2019; Tremblay, Mark/ABI-5477-2020					9	6	6	1	15	ROUTLEDGE JOURNALS, TAYLOR & FRANCIS LTD	ABINGDON	2-4 PARK SQUARE, MILTON PARK, ABINGDON OX14 4RN, OXON, ENGLAND	1091-367X	1532-7841		MEAS PHYS EDUC EXERC	Meas. Phys. Educ. Exerc. Sci.		2017	21	3
J	Bopp, T; Vadeboncoeur, JD; Stellefson, M; Weinsz, M				Bopp, Trevor; Vadeboncoeur, Joshua D.; Stellefson, Michael; Weinsz, Melissa			Moving Beyond the Gym: A Content Analysis of YouTube as an Information Resource for Physical Literacy	INTERNATIONAL JOURNAL OF ENVIRONMENTAL RESEARCH AND PUBLIC HEALTH			English	Article						physical literacy; activity; social media; online resource; Internet; HONcode; YouTube	WORLD-WIDE-WEB; SOCIAL MEDIA; HEALTH INFORMATION; EDUCATION; INTERNET; RELIABILITY; TECHNOLOGY; QUALITY; PINTEREST; FACEBOOK	The Internet, and particularly YouTube, has been found to be and continues to develop as a resourceful educational space for health-related information. Understanding physical literacy as a lifelong health-related outcome and facilitator of an active lifestyle, we sought to assess the content, exposure, engagement, and information quality of uploaded physical literacy videos on YouTube. Two resea…	[Bopp, Trevor; Vadeboncoeur, Joshua D.; Weinsz, Melissa] Univ Florida, Dept Sport Management, Gainesville, FL 32611 USA; [Stellefson, Michael] East Carolina Univ, Dept Hlth Educ & Promot, Greenville, NC 27858 USA		Bopp, T (corresponding author), Univ Florida, Dept Sport Management, Gainesville, FL 32611 USA.	tbopp@ufl.edu		Bopp, Trevor/0000-0002-6320-6028; Stellefson, Michael/0000-0003-1717-4114				81	9	9	4	16	MDPI	BASEL	ST ALBAN-ANLAGE 66, CH-4052 BASEL, SWITZERLAND		1660-4601		INT J ENV RES PUB HE	Int. J. Environ. Res. Public Health	SEP 2	2019	16	18
J	Tremblay, MS; Costas-Bradstreet, C; Barnes, JD; Bartlett, B; Dampier, D; Lalonde, C; Leidl, R; Longmuir, P; McKee, M; Patton, R; Way, R; Yessis, J				Tremblay, Mark S.; Costas-Bradstreet, Christa; Barnes, Joel D.; Bartlett, Brett; Dampier, Diana; Lalonde, Chantal; Leidl, Reg; Longmuir, Patricia; McKee, Melanie; Patton, Rhonda; Way, Richard; Yessis, Jennifer			Canada's Physical Literacy Consensus Statement: process and outcome	BMC PUBLIC HEALTH			English	Article						Physical literacy; Definition; Consensus; Health; Sedentary behaviour; Physical activity; Motivation; Confidence; Physical competence	SCHOOL-AGED CHILDREN; HEALTH INDICATORS; SEDENTARY BEHAVIOR; CONCEPTUAL CRITIQUE; SLEEP DURATION; YOUTH; CHILDHOOD; OBESITY; ASSOCIATIONS; GUIDELINES	Background: Healthy movement behaviours of Canadian children and youth have been found to be suboptimal; this is associated with declines in physical fitness, increases in obesity, and elevated chronic disease risk. Physical literacy is an evolving construct representing foundational domains upon which physically active lifestyles are based. Many sectors and organizations in Canada are embracing …	[Tremblay, Mark S.; Barnes, Joel D.; Longmuir, Patricia] Childrens Hosp Eastern Ontario, Res Inst, Hlth Act Living & Obes Res Grp, 401 Smyth Rd, Ottawa, ON K1H 8L1, Canada; [Costas-Bradstreet, Christa] CCB Consulting, Burlington, ON L7L 3A3, Canada; [Costas-Bradstreet, Christa; Bartlett, Brett; Dampier, Diana] ParticipACTION, Toronto, ON M5S 1M2, Canada; [Lalonde, Chantal] Ontario Soc Phys Act Pr…		Tremblay, MS (corresponding author), Childrens Hosp Eastern Ontario, Res Inst, Hlth Act Living & Obes Res Grp, 401 Smyth Rd, Ottawa, ON K1H 8L1, Canada.	mtremblay@cheo.on.ca	Tremblay, Mark/AAF-2981-2019; Tremblay, Mark/ABI-5477-2020		RBC; PHAC	This study was made possible in part by the RBC Learn to Play Project with funding from RBC and PHAC, and publication costs for this manuscript were included in this funding.		42	45	45	11	22	BMC	LONDON	CAMPUS, 4 CRINAN ST, LONDON N1 9XW, ENGLAND		1471-2458		BMC PUBLIC HEALTH	BMC Public Health	OCT 2	2018	18			2
J	Caldwell, HAT; Di Cristofaro, NA; Cairney, J; Bray, SR; MacDonald, MJ; Timmons, BW				Caldwell, Hilary A. T.; Di Cristofaro, Natascja A.; Cairney, John; Bray, Steven R.; MacDonald, Maureen J.; Timmons, Brian W.			Physical Literacy, Physical Activity, and Health Indicators in School-Age Children	INTERNATIONAL JOURNAL OF ENVIRONMENTAL RESEARCH AND PUBLIC HEALTH			English	Article						youth; aerobic fitness-body composition; blood pressure; quality of life; mediation	PEDSQL(TM)-4.0; RELIABILITY; VALIDATION; YOUTH; RISK	It has been theorized that physical literacy is associated with physical activity and health. The purpose of this study is to investigate the associations between physical literacy and health, and if this relationship is mediated by moderate-to-vigorous physical activity (MVPA). Two hundred and twenty-two children (113 girls, 10.7 +/- 1.0 years old) participated in this cross-sectional study. A p…	[Caldwell, Hilary A. T.; Di Cristofaro, Natascja A.; Timmons, Brian W.] McMaster Univ, Dept Pediat, Child Hlth & Exercise Med Program, Hamilton, ON L8S 4L8, Canada; [Caldwell, Hilary A. T.; Bray, Steven R.; MacDonald, Maureen J.; Timmons, Brian W.] McMaster Univ, Dept Kinesiol, Hamilton, ON L8S 4L8, Canada; [Cairney, John] Univ Queensland, Sch Human Hlth & Nutr Sci, St Lucia, Qld 4072, Australia		Timmons, BW (corresponding author), McMaster Univ, Dept Pediat, Child Hlth & Exercise Med Program, Hamilton, ON L8S 4L8, Canada.; Timmons, BW (corresponding author), McMaster Univ, Dept Kinesiol, Hamilton, ON L8S 4L8, Canada.	caldweha@mcmaster.ca; dalimona@mcmaster.ca; j.cairney@uq.edu.au; sbray@mcmaster.ca; macdonmj@mcmaster.ca; timmonbw@mcmaster.ca	Timmons, Brian Timmons/AAX-1154-2021; Cairney, John/AAQ-9703-2020	Timmons, Brian Timmons/0000-0002-4063-9656; Cairney, John/0000-0003-2856-3967; MacDonald, Maureen/0000-0001-9851-3610; Bray, Steven/0000-0003-0658-3772	Canadian Institutes for Health Research (CIHR)Canadian Institutes of Health Research (CIHR) [MOP 137026]; North America Society for Pediatric Exercise Medicine Marco Cabrera Student Research Award Program; Tier II Canada Research Chair in Child Health and Exercise Medicine; Ontario Graduate ScholarshipOntario Graduate Scholarship	This research was funded by Canadian Institutes for Health Research (CIHR Award#: MOP 137026) and the North America Society for Pediatric Exercise Medicine Marco Cabrera Student Research Award Program. BWT is supported by a Tier II Canada Research Chair in Child Health and Exercise Medicine. H.A.T.C. was supported by an Ontario Graduate Scholarship.		41	9	9	7	22	MDPI	BASEL	ST ALBAN-ANLAGE 66, CH-4052 BASEL, SWITZERLAND		1660-4601		INT J ENV RES PUB HE	Int. J. Environ. Res. Public Health	AUG	2020	17	15
J	Edwards, LC; Bryant, AS; Morgan, K; Cooper, SM; Jones, AM; Keegan, RJ				Edwards, Lowri C.; Bryant, Anna S.; Morgan, Kevin; Cooper, Stephen-Mark; Jones, Anwen M.; Keegan, Richard J.			A Professional Development Program to Enhance Primary School Teacher's Knowledge and Operationalization of Physical Literacy	JOURNAL OF TEACHING IN PHYSICAL EDUCATION			English	Article						PE-CPD; physical education; primary education	EDUCATION TEACHERS; PERCEPTIONS; QUALITY	Introduction: Despite increases in research and implementation, physical literacy continues to be largely misinterpreted by practitioners. The purpose of this study was to devise, implement, and evaluate a professional development program that works in a primary school environment to enhance their knowledge and operationalization of physical literacy. Methods: Following a 3-month needs assessment…	[Edwards, Lowri C.; Bryant, Anna S.; Morgan, Kevin; Cooper, Stephen-Mark; Jones, Anwen M.] Cardiff Metropolitan Univ, Cardiff Sch Sport & Hlth Sci Sport, Cardiff, S Glam, Wales; [Keegan, Richard J.] Univ Canberra, Fac Hlth, Res Inst Sport & Exercise Sci, Canberra, ACT, Australia		Edwards, LC (corresponding author), Cardiff Metropolitan Univ, Cardiff Sch Sport & Hlth Sci Sport, Cardiff, S Glam, Wales.	LCEdwards@cardiffmet.ac.uk	Keegan, Richard/V-1752-2019	Keegan, Richard/0000-0003-4253-4492	Coleg Cymraeg Cenedlaethol (Welsh National College)	This research was funded by the Coleg Cymraeg Cenedlaethol (Welsh National College).		55	11	11	10	33	HUMAN KINETICS PUBL INC	CHAMPAIGN	1607 N MARKET ST, PO BOX 5076, CHAMPAIGN, IL 61820-2200 USA	0273-5024	1543-2769		J TEACH PHYS EDUC	J. Teach. Phys. Educ.	APR	2019	38	2
J	Allan, V; Turnnidge, J; Cote, J				Allan, Veronica; Turnnidge, Jennifer; Cote, Jean			Evaluating Approaches to Physical Literacy Through the Lens of Positive Youth Development	QUEST			English	Article						Athlete development; developmental assets; physical literacy; positive youth development; youth sport	SPORT; ADOLESCENTS; MOTIVATION; PROGRAMS; HEALTHY; MODEL; PLAY; SELF	The potential of physical activity and sport programs to promote positive youth development PYD) is well-recognized among youth sport researchers and practitioners. More recently, physical literacy has gained traction among sport organizations as an important component of long-term athlete development. With conceptual roots in academic writing, two approaches to physical literacy emerged: a holis…	[Allan, Veronica; Turnnidge, Jennifer; Cote, Jean] Queens Univ, Sch Kinesiol & Hlth Studies, 28 Div St, Kingston, ON K7L 3N6, Canada		Allan, V (corresponding author), Queens Univ, Sch Kinesiol & Hlth Studies, 28 Div St, Kingston, ON K7L 3N6, Canada.	7vra@queensu.ca	Cote, Jean/D-6344-2014					48	14	14	10	31	ROUTLEDGE JOURNALS, TAYLOR & FRANCIS LTD	ABINGDON	2-4 PARK SQUARE, MILTON PARK, ABINGDON OX14 4RN, OXON, ENGLAND	0033-6297	1543-2750		QUEST	Quest		2017	69	4
J	Rosenberg, D				Rosenberg, Danny			Antecedents of Physical Literacy: George Herbert Mead and the Genesis of the Self in Play and Games	QUEST			English	Article						Physical literacy; self; universality; George Herbert Mead; play; games		Physical literacy has gained worldwide prominence over the last decade by re-conceptualizing primarily the meaning of physical education. British educator Margaret Whitehead is the most famous proponent of this expression and expositor of its philosophical foundation and value. As such, physical literacy rejects dualism, is buttressed by monism, phenomenology, and existentialism, and provides ins…	[Rosenberg, Danny] Brock Univ, Kinesiol, St Catharines, ON L2S 3A1, Canada		Rosenberg, D (corresponding author), Brock Univ, Kinesiol, St Catharines, ON L2S 3A1, Canada.	drosenberg@brocku.ca						25	0	0	1	13	ROUTLEDGE JOURNALS, TAYLOR & FRANCIS LTD	ABINGDON	2-4 PARK SQUARE, MILTON PARK, ABINGDON OX14 4RN, OXON, ENGLAND	0033-6297	1543-2750		QUEST	Quest	OCT 2	2019	71	4
J	Cornish, K; Fox, G; Fyfe, T; Koopmans, E; Pousette, A; Pelletier, CA				Cornish, Katie; Fox, Gloria; Fyfe, Trina; Koopmans, Erica; Pousette, Anne; Pelletier, Chelsea A.			Understanding physical literacy in the context of health: a rapid scoping review	BMC PUBLIC HEALTH			English	Review						Physical activity; Physical education; Fundamental movement skills; Health promotion; Population health; Integrated knowledge translation; Exercise	PRIMARY-CARE; ACTIVITY PROMOTION; INTERVENTIONS; CHILDREN	BackgroundPhysical literacy is a multidimensional concept that describes a holistic foundation for physical activity engagement. Understanding the utilization and effectiveness of physical literacy in the context of health and the health care setting will support clinical and population health programming. The purpose of this rapid scoping review was to: 1) map the conceptualization of physical l…	[Cornish, Katie; Koopmans, Erica] Univ Northern British Columbia, Hlth Res Inst, Prince George, BC, Canada; [Fox, Gloria] Northern Hlth, Populat & Prevent Publ Hlth, Prince George, BC, Canada; [Fyfe, Trina] Univ Northern British Columbia, Northern Med Program, Prince George, BC, Canada; [Pousette, Anne] Univ British Columbia, Promot Wellness Northern British Columbia WINBC, Prince George, BC, Can…		Pelletier, CA (corresponding author), Univ Northern British Columbia, Sch Hlth Sci, 3333 Univ Way, Prince George, BC V2N 4Z9, Canada.	chelsea.pelletier@unbc.ca		Pelletier, Chelsea/0000-0002-8009-8014; Koopmans, Erica/0000-0003-2001-7128				71	13	13	18	46	BMC	LONDON	CAMPUS, 4 CRINAN ST, LONDON N1 9XW, ENGLAND		1471-2458		BMC PUBLIC HEALTH	BMC Public Health	OCT 19	2020	20	1
J	Blain, DO; Curran, T; Standage, M				Blain, Dylan O.; Curran, Thomas; Standage, Martyn			Psychological and Behavioral Correlates of Early Adolescents' Physical Literacy	JOURNAL OF TEACHING IN PHYSICAL EDUCATION			English	Article						engagement; exercise; physical education; well-being	SUBJECTIVE VITALITY; SELF-DETERMINATION; NEED SATISFACTION; AUTONOMY SUPPORT; HEALTH; EDUCATION; MOTIVATION; CHILDREN; ENGAGEMENT; EXERCISE	Purpose: Physical literacy is understood to be important for adolescents' behavioral and psychological wellness. Yet, to date, limited empirical data exist to support such reasoning. Addressing this gap, the present study examined relationships between physical literacy and early adolescents' physical education engagement, leisure-time exercise behavior, and psychological wellbeing. Methods: The …	[Blain, Dylan O.; Standage, Martyn] Univ Bath, Dept Hlth, Ctr Motivat & Hlth Behav Change, Bath, Avon, England; [Blain, Dylan O.] Univ Wales Trinity St David, Inst Management & Hlth, Carmarthen, Dyfed, Wales; [Curran, Thomas] London Sch Econ & Polit Sci, Dept Psychol & Behav Sci, London, England		Blain, DO (corresponding author), Univ Bath, Dept Hlth, Ctr Motivat & Hlth Behav Change, Bath, Avon, England.; Blain, DO (corresponding author), Univ Wales Trinity St David, Inst Management & Hlth, Carmarthen, Dyfed, Wales.	d.blain@uwtsd.ac.uk	Standage, Martyn/O-5545-2015	Standage, Martyn/0000-0002-9683-8590				65	2	2	10	29	HUMAN KINETICS PUBL INC	CHAMPAIGN	1607 N MARKET ST, PO BOX 5076, CHAMPAIGN, IL 61820-2200 USA	0273-5024	1543-2769		J TEACH PHYS EDUC	J. Teach. Phys. Educ.	JAN	2021	40	1
J	Barnett, LM; Dennis, R; Hunter, K; Cairney, J; Keegan, RJ; Essiet, IA; Dudley, DA				Barnett, Lisa M.; Dennis, Rea; Hunter, Kate; Cairney, John; Keegan, Richard J.; Essiet, Inimfon A.; Dudley, Dean A.			Art Meets Sport: What Can Actor Training Bring to Physical Literacy Programs?	INTERNATIONAL JOURNAL OF ENVIRONMENTAL RESEARCH AND PUBLIC HEALTH			English	Article						child; physical education; actor training; theatre; performance; performing art	EDUCATION; HEALTH; SELF; CHILDREN; IMPACT; SKILLS	The aim of this communication is to highlight synergies and opportunities between the fields of education, sport and health and the performing arts for the promotion of physical literacy. First, physical literacy is introduced and then defined according to the definition used in this communication. Secondly, we highlight the gap in physical literacy interventions, in that they do not address lear…	[Barnett, Lisa M.] Deakin Univ, Sch Hlth & Social Dev, Inst Phys Act & Nutr, Geelong, Vic 3220, Australia; [Dennis, Rea; Hunter, Kate] Deakin Univ, Sch Commun & Creat Arts, Geelong, Vic 3220, Australia; [Cairney, John] Univ Queensland, Sch Human Movement & Nutr Sci, St Lucia, Qld 4067, Australia; [Keegan, Richard J.] Univ Canberra, Fac Hlth, Res Inst Sport & Exercise RISE, Univ Dr, Bruce 2617, Au…		Barnett, LM (corresponding author), Deakin Univ, Sch Hlth & Social Dev, Inst Phys Act & Nutr, Geelong, Vic 3220, Australia.	lisa.barnett@deakin.edu.au; rea.dennis@deakin.edu.au; k.hunter@deakin.edu.au; j.cairney@uq.edu.au; Richard.Keegan@Canberra.edu.au; iessiet@deakin.edu.au; dean.dudley@mq.edu.au	Cairney, John/AAQ-9703-2020; DUDLEY, DEAN/AAD-1654-2022; Barnett, Lisa/C-9997-2014; Keegan, Richard/E-9498-2013	Cairney, John/0000-0003-2856-3967; DUDLEY, DEAN/0000-0001-5140-9533; Barnett, Lisa/0000-0002-9731-625X; Keegan, Richard/0000-0003-4253-4492; Essiet, Inimfon/0000-0003-2065-0935; Dennis, Rea/0000-0002-6214-3504				56	1	1	1	4	MDPI	BASEL	ST ALBAN-ANLAGE 66, CH-4052 BASEL, SWITZERLAND		1660-4601		INT J ENV RES PUB HE	Int. J. Environ. Res. Public Health	JUN	2020	17	12
J	Jefferies, P; Ungar, M; Aubertin, P; Kriellaars, D				Jefferies, Philip; Ungar, Michael; Aubertin, Patrice; Kriellaars, Dean			Physical Literacy and Resilience in Children and Youth	FRONTIERS IN PUBLIC HEALTH			English	Article						resilience; physical literacy; physical activity; physical education; children; youth; circus	SOCIAL ECOLOGY; INACTIVITY; CHILDHOOD; EDUCATION; HEALTH; STUDENTS; IMPACT; POLICY; SPORT	Background: There is growing interest in the relationship between physical and psychosocial factors related to resilience to better understand the antecedents of health and successful adaptation to challenges in and out of school, and across the lifespan. To further this understanding, a trans-disciplinary approach was used to investigate the association between the multidimensional constructs of…	[Jefferies, Philip; Ungar, Michael] Dalhousie Univ, Fac Hlth, Resilience Res Ctr, Halifax, NS, Canada; [Aubertin, Patrice] Natl Circus Sch, Ctr Res Innovat & Transfer Circus Arts, Montreal, PQ, Canada; [Kriellaars, Dean] Univ Manitoba, Fac Hlth Sci, Winnipeg, MB, Canada		Jefferies, P (corresponding author), Dalhousie Univ, Fac Hlth, Resilience Res Ctr, Halifax, NS, Canada.	philip.jefferies@dal.ca	; Ungar, Michael/O-8565-2018	Jefferies, Philip/0000-0003-4477-9012; Ungar, Michael/0000-0003-0431-347X				58	15	15	18	41	FRONTIERS MEDIA SA	LAUSANNE	AVENUE DU TRIBUNAL FEDERAL 34, LAUSANNE, CH-1015, SWITZERLAND		2296-2565		FRONT PUBLIC HEALTH	Front. Public Health	NOV 19	2019	7
J	Quennerstedt, M; McCuaig, L; Mardh, A				Quennerstedt, Mikael; McCuaig, Louise; Mardh, Andreas			The fantasmatic logics of physical literacy	SPORT EDUCATION AND SOCIETY			English	Article						Physical literacy; physical education; horrific narratives; beatific narratives; ideology	SPECIAL-ISSUE; EDUCATION; DISCOURSE; FUTURE; HEALTH	The history of physical education has seen the embracing of practices that have promised idealized scenarios and visions of the future. These practices are in many respects ideological and this paper explores the ideological workings in physical education with a particular focus on physical literacy. The purpose is to articulate and discuss a set of discursive logics in research and policy on phy…	[Quennerstedt, Mikael] Orebro Univ, Sch Hlth Sci, S-70229 Orebro, Sweden; [McCuaig, Louise] Univ Queensland, Sch Human Movement & Nutr Sci, Brisbane, Qld, Australia; [Mardh, Andreas] Orebro Univ, Sch Humanities Educ & Social Sci, Orebro, Sweden		Quennerstedt, M (corresponding author), Orebro Univ, Sch Hlth Sci, S-70229 Orebro, Sweden.	mikael.quennerstedt@oru.se	Quennerstedt, Mikael/K-5196-2019	Quennerstedt, Mikael/0000-0001-8748-8843; Mardh, Andreas/0000-0001-9876-6255				45	7	7	8	19	ROUTLEDGE JOURNALS, TAYLOR & FRANCIS LTD	ABINGDON	2-4 PARK SQUARE, MILTON PARK, ABINGDON OX14 4RN, OXON, ENGLAND	1357-3322	1470-1243		SPORT EDUC SOC	Sport. Educ. Soc.	OCT 13	2021	26	8
J	Whitehead, ME; Durden-Myers, EJ; Pot, N				Whitehead, Margaret E.; Durden-Myers, Elizabeth J.; Pot, Niek			The Value of Fostering Physical Literacy	JOURNAL OF TEACHING IN PHYSICAL EDUCATION			English	Article						contribution; education; physical education; practical value	SELF-ESTEEM; ACHIEVEMENT-MOTIVATION; INTRINSIC MOTIVATION; HIERARCHICAL MODEL; EDUCATION; CHILDREN; GOALS; TASK; ACTIVATION	This article considers the value of physical literacy. Unequivocal support for aspects of the concept can be found in philosophy, neuroscience, social justice, the nature of human development, psychology, and sociocultural studies. These areas of support will be outlined and then related to the practical value of physical literacy in the school context. This article will close with a discussion c…	[Whitehead, Margaret E.] Univ Bedfordshire, Luton, Beds, England; [Durden-Myers, Elizabeth J.] Liverpool John Moores Univ, Fac Educ Hlth & Community, Liverpool, Merseyside, England; [Pot, Niek] Windeshe Univ Appl Sci, Dept Human Movement & Educ, Zwolle, Netherlands		Whitehead, ME (corresponding author), Univ Bedfordshire, Luton, Beds, England.	m137whitehead@btinternet.com	Durden-Myers, Liz/AAG-4019-2020	Durden-Myers, Liz/0000-0001-7705-1138				78	31	31	11	55	HUMAN KINETICS PUBL INC	CHAMPAIGN	1607 N MARKET ST, PO BOX 5076, CHAMPAIGN, IL 61820-2200 USA	0273-5024	1543-2769		J TEACH PHYS EDUC	J. Teach. Phys. Educ.	JUL	2018	37	3
J	Choi, SM; Sum, KWR; Leung, FLE; Wallhead, T; Morgan, K; Milton, D; Ha, SCA; Sit, HPC				Choi, Siu Ming; Sum, Kim Wai Raymond; Leung, Fung Lin Elean; Wallhead, Tristan; Morgan, Kevin; Milton, Daniel; Ha, Sau Ching Amy; Sit, Hui Ping Cindy			Effect of sport education on students' perceived physical literacy, motivation, and physical activity levels in university required physical education: a cluster-randomized trial	HIGHER EDUCATION			English	Article						Sport education; University physical education; Physical literacy; Physical activity	PROFESSIONAL-DEVELOPMENT; QUESTIONNAIRE; FOUNDATIONS; CALIBRATION; VALIDATION; PROGRAM; CLIMATE; MODEL	Originating from the field of physical education, physical literacy is an individual disposition that accentuates the importance of lifelong physical activity. Sport education is a sport-based physical education curriculum and instructional model that has been espoused to operationalize physical literacy. The purpose of this study was to examine the effects of sport education within a compulsory …	[Choi, Siu Ming; Sum, Kim Wai Raymond; Ha, Sau Ching Amy; Sit, Hui Ping Cindy] Chinese Univ Hong Kong, Dept Sports Sci & Phys Educ, Hong Kong, Peoples R China; [Leung, Fung Lin Elean] Chinese Univ Hong Kong, Phys Educ Unit, Hong Kong, Peoples R China; [Wallhead, Tristan] Univ Wyoming, Div Kinesiol & Hlth, Laramie, WY 82071 USA; [Morgan, Kevin; Milton, Daniel] Cardiff Metropolitan Univ, Cardiff Sc…		Sum, KWR (corresponding author), Chinese Univ Hong Kong, Dept Sports Sci & Phys Educ, Hong Kong, Peoples R China.	choisiuming@link.cuhk.edu.hk; kwsum@cuhk.edu.hk; elean@cuhk.edu.hk; wallhead@uwyo.edu; kmorgan@cardiffmet.ac.uk; dmilton@cardiffmet.ac.uk; sauchingha@cuhk.edu.hk; sithp@cuhk.edu.hk	Wallhead, Tristan/AAD-2075-2022; Choi, Siu Ming/AAY-3451-2021; Sit, Cindy/P-6770-2018	Choi, Siu Ming/0000-0002-0716-699X; Sit, Cindy/0000-0001-9992-7866				65	4	4	39	75	SPRINGER	DORDRECHT	VAN GODEWIJCKSTRAAT 30, 3311 GZ DORDRECHT, NETHERLANDS	0018-1560	1573-174X		HIGH EDUC	High. Educ.	JUN	2021	81	6
J	Barnett, L; Mazzoli, E; Lander, N; Salmon, J				Barnett, L.; Mazzoli, E.; Lander, N.; Salmon, J.			Development and reliability of the Physical Literacy in Children Questionnaire (PL-C Quest): A self-report scale to assess children's perceived physical literacy (vol 24, pg S8, 2021)	JOURNAL OF SCIENCE AND MEDICINE IN SPORT			English	Correction																		1	0	0	2	2	ELSEVIER SCI LTD	OXFORD	THE BOULEVARD, LANGFORD LANE, KIDLINGTON, OXFORD OX5 1GB, OXON, ENGLAND	1440-2440	1878-1861		J SCI MED SPORT	J. Sci. Med. Sport	MAR	2022	25	3
J	O'Sullivan, M; Davids, K; Woods, CT; Rothwell, M; Rudd, J				O'Sullivan, Mark; Davids, Keith; Woods, Carl T.; Rothwell, Martyn; Rudd, James			Conceptualizing Physical Literacy within an Ecological Dynamics Framework	QUEST			English	Article						Individual-environment fit; non-linear pedagogy; functional skill adaptation; self-regulation; affordance landscapes; environment design	ALTERNATIVE PEDAGOGICAL APPROACH; DECISION-MAKING; LED APPROACH; SPORT; MOVEMENT; ACCULTURATION; ACQUISITION	Currently, there are numerous definitions and interpretations of the concept of physical literacy within the literature, potentially leading to a lack of consensus as to how to employ it in practice. In this position paper, we argue that ecological dynamics is well positioned to provide a theoretical framework that will bring clarity as well as support the operationalization of physical literacy …	[O'Sullivan, Mark; Davids, Keith; Rothwell, Martyn] Sheffield Hallam Univ, Sport & Phys Act Res Ctr, Sheffield, S Yorkshire, England; [O'Sullivan, Mark] AIK Football, Res & Dev Dept, Solna, Sweden; [Woods, Carl T.] Victoria Univ, Inst Hlth & Sport, Footscray, Vic, Australia; [Rudd, James] Liverpool John Moores Univ, Res Inst Sport & Exercise Sci, Liverpool, Merseyside, England		O'Sullivan, M (corresponding author), Sheffield Hallam Univ, Sport & Phys Act Res Ctr, Sheffield, S Yorkshire, England.; O'Sullivan, M (corresponding author), AIK Football, Res & Dev Dept, Solna, Sweden.	mark.kss@gmail.com	Rothwell, Martyn/ABA-1192-2020	Rothwell, Martyn/0000-0002-3545-0066; Davids, Keith/0000-0003-1398-6123; Woods, Carl/0000-0002-7129-8938				82	7	7	2	27	ROUTLEDGE JOURNALS, TAYLOR & FRANCIS LTD	ABINGDON	2-4 PARK SQUARE, MILTON PARK, ABINGDON OX14 4RN, OXON, ENGLAND	0033-6297	1543-2750		QUEST	Quest	OCT 1	2020	72	4
J	Stoddart, AL; Humbert, ML; Kerpan, S; Cameron, N; Kriellaars, D				Stoddart, Alexandra L.; Humbert, M. Louise; Kerpan, Serene; Cameron, Nicole; Kriellaars, Dean			PLitPE: an intervention for physical literacy enriched pedagogy in Canadian elementary school physical education classes	PHYSICAL EDUCATION AND SPORT PEDAGOGY			English	Article; Early Access						PLAY tools; pedagogy; movement competence; movement vocabulary; curriculum	CHILDREN; METAANALYSIS; INSTRUCTION; VALIDATION; CHALLENGE; MOVEMENT	Background: Although physical literacy is explicitly defined and integrated into Canadian provincial physical education curricula, limited empirical evidence substantiates the development of physical literacy in elementary physical education. Despite physical education curricular expectations, developing and assessing physical literacy in students may be difficult for teachers with little to no b…	[Stoddart, Alexandra L.; Humbert, M. Louise; Kerpan, Serene; Cameron, Nicole] Univ Saskatchewan, Coll Kinesiol, Saskatoon, SK, Canada; [Stoddart, Alexandra L.] Univ Regina, Hlth Outdoor & Phys Educ, Fac Educ, Regina, SK, Canada; [Kerpan, Serene] Univ Ontario Inst Technol, Fac Hlth Sci, Oshawa, ON, Canada; [Cameron, Nicole] Saskatoon Publ Sch Div, Saskatoon, SK, Canada; [Kriellaars, Dean] Univ Man…		Stoddart, AL (corresponding author), Univ Saskatchewan, Coll Kinesiol, Saskatoon, SK, Canada.; Stoddart, AL (corresponding author), Univ Regina, Hlth Outdoor & Phys Educ, Fac Educ, Regina, SK, Canada.	alexandra.stoddart@uregina.ca	Stoddart, Alexandra/AAD-2067-2022	Stoddart, Alexandra/0000-0001-7760-8418	McDowell Foundation; Social Sciences and Humanities Research Council of CanadaSocial Sciences and Humanities Research Council of Canada (SSHRC)	This work was supported by the McDowell Foundation [Dr. Stirling McDowell Foundation for Research into Teaching grant]; Social Sciences and Humanities Research Council of Canada [Joseph-Armand Bombardier Canada Graduate Scholarships Program doctoral scholarship award.].		74	0	0	5	5	ROUTLEDGE JOURNALS, TAYLOR & FRANCIS LTD	ABINGDON	2-4 PARK SQUARE, MILTON PARK, ABINGDON OX14 4RN, OXON, ENGLAND	1740-8989	1742-5786		PHYS EDUC SPORT PEDA	Phys. Educ. Sport Pedag.
J	Edwards, LC; Bryant, AS; Keegan, RJ; Morgan, K; Cooper, SM; Jones, AM				Edwards, Lowri C.; Bryant, Anna S.; Keegan, Richard J.; Morgan, Kevin; Cooper, Stephen-Mark; Jones, Anwen M.			'Measuring' Physical Literacy and Related Constructs: A Systematic Review of Empirical Findings	SPORTS MEDICINE			English	Review							IMPLEMENTATION; INTERVENTIONS; ASSOCIATIONS; CURRICULUM; EDUCATION; HEALTHY; CLIMATE; SKILLS; MODEL; COACH	Background The concept of physical literacy has received increased research and international attention recently. Where intervention programs and empirical research are gaining momentum, their operationalizations differ significantly. Objective The objective of this study was to inform practice in the measure/assessment of physical literacy via a systematic review of research that has assessed ph…	[Edwards, Lowri C.; Bryant, Anna S.; Morgan, Kevin; Cooper, Stephen-Mark; Jones, Anwen M.] Cardiff Metropolitan Univ, Cardiff Sch Sport & Hlth Sci, Cyncoed Rd, Cardiff CF23 6XD, S Glam, Wales; [Keegan, Richard J.] Univ Canberra, Res Inst Sport & Exercise, Fac Hlth, Canberra, ACT, Australia		Bryant, AS (corresponding author), Cardiff Metropolitan Univ, Cardiff Sch Sport & Hlth Sci, Cyncoed Rd, Cardiff CF23 6XD, S Glam, Wales.	anbryant@cardiffmet.ac.uk	Keegan, Richard/V-1752-2019; Keegan, Richard/E-9498-2013	Keegan, Richard/0000-0003-4253-4492; Keegan, Richard/0000-0003-4253-4492				113	72	72	14	55	ADIS INT LTD	NORTHCOTE	5 THE WAREHOUSE WAY, NORTHCOTE 0627, AUCKLAND, NEW ZEALAND	0112-1642	1179-2035		SPORTS MED	Sports Med.	MAR	2018	48	3
J	Bremer, E; Graham, JD; Cairney, J				Bremer, Emily; Graham, Jeffrey D.; Cairney, John			Outcomes and Feasibility of a 12-Week Physical Literacy Intervention for Children in an Afterschool Program	INTERNATIONAL JOURNAL OF ENVIRONMENTAL RESEARCH AND PUBLIC HEALTH			English	Article						physical literacy; movement competence; physical activity; school children	SCHOOL-BASED INTERVENTIONS; MOVEMENT SKILL COMPETENCE; SOCIAL COGNITIVE THEORY; INFERRED SELF-EFFICACY; INTRINSIC MOTIVATION; ADOLESCENTS; EDUCATION; BEHAVIOR; IMPACT; FITNESS	Children (N = 90) from eight afterschool programs (n = 4 experimental sites with 47 children; n = 4 control sites with 43 children), along with the program leaders (N = 7) from the experimental sites, participated in a 12-week physical literacy intervention. Children were assessed on their physical literacy (movement competence, affect, confidence, and motivation) pre- and post-intervention using…	[Bremer, Emily] Univ Toronto, Fac Kinesiol & Phys Educ, Toronto, ON M5S 2W6, Canada; [Bremer, Emily; Graham, Jeffrey D.] McMaster Univ, Dept Family Med, INfant & Child Hlth INCH Lab, Hamilton, ON L8P 1H6, Canada; [Cairney, John] Univ Queensland, Sch Human Movement & Nutr Sci, St Lucia, Qld 4072, Australia		Bremer, E (corresponding author), Univ Toronto, Fac Kinesiol & Phys Educ, Toronto, ON M5S 2W6, Canada.; Bremer, E (corresponding author), McMaster Univ, Dept Family Med, INfant & Child Hlth INCH Lab, Hamilton, ON L8P 1H6, Canada.	emily.bremer@utoronto.ca; grahajd2@mcmaster.ca; j.cairney@uq.edu.au	Cairney, John/AAQ-9703-2020; Bremer, Emily/AGB-5113-2022	Cairney, John/0000-0003-2856-3967; Bremer, Emily/0000-0003-1488-1032; Graham, Jeffrey/0000-0002-6728-2597	Sport for Life Society; Ontario Trillium Foundation; Government of Ontario	This research was funded by Sport for Life Society, Ontario Trillium Foundation, and the Government of Ontario.		71	6	6	12	27	MDPI	BASEL	ST ALBAN-ANLAGE 66, CH-4052 BASEL, SWITZERLAND		1660-4601		INT J ENV RES PUB HE	Int. J. Environ. Res. Public Health	MAY	2020	17	9
J	Ennis, CD				Ennis, Catherine D.			Knowledge, transfer, and innovation in physical literacy curricula	JOURNAL OF SPORT AND HEALTH SCIENCE			English	Review						Application; Innovation; Interdisciplinary; Learning; Literacy; Transfer	EDUCATION	Literate individuals possess knowledge and skill and can apply these to perform tasks in novel settings. Knowledge is at the heart of physical literacy and provides the foundation for knowing what to do and how and when to perform. In this paper I argue that physical literacy includes not only knowledge for performance but also the ability to apply knowledge and use knowledge for innovation. Scho…	Univ N Carolina, Dept Kinesiol, Greensboro, NC 27412 USA		Ennis, CD (corresponding author), Univ N Carolina, Dept Kinesiol, Greensboro, NC 27412 USA.	c_ennis@uncg.edu			NIH HHSUnited States Department of Health & Human ServicesNational Institutes of Health (NIH) - USA [R25 OD011063] Funding Source: Medline; OFFICE OF THE DIRECTOR, NATIONAL INSTITUTES OF HEALTHUnited States Department of Health & Human ServicesNational Institutes of Health (NIH) - USA [R25OD011063] Funding Source: NIH RePORTER			45	52	54	6	41	SHANGHAI UNIV SPORT	SHANGHAI	EDITORIAL BOARD, 650 QINGYUANHUAN RD, SHANGHAI, 200438, PEOPLES R CHINA	2095-2546	2213-2961		J SPORT HEALTH SCI	J. Sport Health Sci.	JUN	2015	4	2
J	Faigenbaum, AD; Rebullido, TR				Faigenbaum, Avery D.; Rial Rebullido, Tamara			Understanding Physical Literacy in Youth	STRENGTH AND CONDITIONING JOURNAL			English	Article						children; neuromuscular training; physical activity; physical education	SPORTS-RELATED INJURIES; CHILDREN; ASSOCIATIONS; HEALTH	The journey of physical literacy can be viewed along a continuum that may be influenced both positively and negatively by life experiences and interactions with the physical world. The proposed model highlights the interrelated components of physical literacy that are dependent on the quantity and quality of individual moderate to vigorous physical activity experiences.	[Faigenbaum, Avery D.] Coll New Jersey, Dept Hlth & Exercise Sci, Ewing, NJ 08618 USA; [Rial Rebullido, Tamara] Int Hypopress & Phys Therapy Inst, Vigo, Spain		Faigenbaum, AD (corresponding author), Coll New Jersey, Dept Hlth & Exercise Sci, Ewing, NJ 08618 USA.	faigenba@tcnj.edu	Rebullido, Tamara Rial/AAI-6519-2020	Rebullido, Tamara Rial/0000-0001-8526-6323				25	12	12	5	18	LIPPINCOTT WILLIAMS & WILKINS	PHILADELPHIA	TWO COMMERCE SQ, 2001 MARKET ST, PHILADELPHIA, PA 19103 USA	1524-1602	1533-4295		STRENGTH COND J	Strength Cond. J.	DEC	2018	40	6
J	Dudley, D; Cairney, J; Wainwright, N; Kriellaars, D; Mitchell, D				Dudley, Dean; Cairney, John; Wainwright, Nalda; Kriellaars, Dean; Mitchell, Drew			Critical Considerations for Physical Literacy Policy in Public Health, Recreation, Sport, and Education Agencies	QUEST			English	Article						Health policy; motor learning; physical activity; pedagogy; coaching	FUNDAMENTAL MOVEMENT SKILLS; EXTREME DEPRIVATION; EARLY-CHILDHOOD; ADOLESCENTS	The International Charter for Physical Education, Physical Activity, and Sport clearly states that vested agencies must participate in creating a strategic vision and identify policy options and priorities that enable the fundamental right for all people to participate in meaningful physical activity across their life course. Physical literacy is a rapidly evolving concept being used in policy ma…	[Dudley, Dean] Macquarie Univ, Sch Educ, 1 Macquarie Dr, N Ryde, NSW 2109, Australia; [Cairney, John] McMaster Univ, Dept Family Med, Hamilton, ON, Canada; [Wainwright, Nalda] Univ Wales Trinity St David, Wales Inst Phys Literacy, Sch Sport Hlth & Outdoor Educ, Carmarthen, Dyfed, Wales; [Kriellaars, Dean] Univ Manitoba, Coll Rehabil Sci, Fac Hlth Sci, Winnipeg, MB, Canada; [Dudley, Dean; Cairney,…		Dudley, D (corresponding author), Macquarie Univ, Sch Educ, 1 Macquarie Dr, N Ryde, NSW 2109, Australia.	dean.dudley@mq.edu.au	Cairney, John/AAQ-9703-2020; Silva, Ana Maria Ribeiro/G-1142-2018; DUDLEY, DEAN/AAD-1654-2022	Cairney, John/0000-0003-2856-3967; DUDLEY, DEAN/0000-0001-5140-9533				70	59	59	5	40	ROUTLEDGE JOURNALS, TAYLOR & FRANCIS LTD	ABINGDON	2-4 PARK SQUARE, MILTON PARK, ABINGDON OX14 4RN, OXON, ENGLAND	0033-6297	1543-2750		QUEST	Quest		2017	69	4
J	Gu, XL; Chen, SL; Zhang, XX				Gu, Xiangli; Chen, Senlin; Zhang, Xiaoxia			Physical Literacy at the Start Line: Young Children's Motor Competence, Fitness, Physical Activity, and Fitness Knowledge	JOURNAL OF TEACHING IN PHYSICAL EDUCATION			English	Article						children; elementary school; physical education	FUNDAMENTAL MOVEMENT SKILLS; UNITED-STATES; EDUCATION; HEALTH; YOUTH; PREVALENCE; OBESITY; GENDER; TRENDS; IMPACT	Purpose: Developing physically literate individuals is a major goal of school physical education. To date, no research in the United States has examined physical literacy by simultaneously measuring multiple dimensions among young children. The purpose of this study was to examine students' current status of physical literacy in third grade. Method: Students (N = 342) from four elementary schools…	[Gu, Xiangli; Zhang, Xiaoxia] Univ Texas Arlington, Dept Kinesiol, Arlington, TX 76019 USA; [Chen, Senlin] Louisiana State Univ, Sch Kinesiol, Baton Rouge, LA 70803 USA		Gu, XL (corresponding author), Univ Texas Arlington, Dept Kinesiol, Arlington, TX 76019 USA.	Xiangli.gu@uta.edu	Zhang, Xiaoxia/AAC-4907-2021	Zhang, Xiaoxia/0000-0001-5076-9035; Gu, Xiangli/0000-0002-8983-9106				60	11	11	2	38	HUMAN KINETICS PUBL INC	CHAMPAIGN	1607 N MARKET ST, PO BOX 5076, CHAMPAIGN, IL 61820-2200 USA	0273-5024	1543-2769		J TEACH PHYS EDUC	J. Teach. Phys. Educ.	APR	2019	38	2
J	Crozier, M; Wasenius, NS; Denize, KM; da Silva, DF; Nagpal, TS; Adamo, KB				Crozier, Mitchell; Wasenius, Niko S.; Denize, Kathryn M.; da Silva, Danilo F.; Nagpal, Taniya S.; Adamo, Kristi B.			Evaluation of Afterschool Activity Programs' (ASAP) Effect on Children's Physical Activity, Physical Health, and Fundamental Movement Skills	HEALTH EDUCATION & BEHAVIOR			English	Article						after-school programming; children's health; fundamental movement skills; physical activity; physical literacy	AFTER-SCHOOL; INTERVENTIONS; PROFICIENCY; FITNESS; ADOLESCENTS; CALIBRATION; OBESITY	Background Physical literacy-focused afterschool activity programs (ASAPs) can be an effective strategy to improve children's health-related parameters. We sought to compare physical activity, body composition, aerobic capacity, and fundamental movement skills between physical literacy-focused ASAP and a standard recreational ASAP. Method A pre-post (6 months) comparison study was conducted in 5-…	[Crozier, Mitchell; Wasenius, Niko S.; Denize, Kathryn M.; da Silva, Danilo F.; Nagpal, Taniya S.; Adamo, Kristi B.] Univ Ottawa, Ottawa, ON, Canada; [Wasenius, Niko S.] Folkhalsan Res Ctr, Helsinki, Finland; [Wasenius, Niko S.] Univ Helsinki, Helsinki, Finland		Adamo, KB (corresponding author), Univ Ottawa, Sch Human Kinet, Fac Hlth Sci, 200 Lees Ave, Ottawa, ON K1N 6N5, Canada.	kadamo@uottawa.ca	Wasenius, Niko/AAE-8927-2020	Wasenius, Niko/0000-0002-9007-6660; Crozier, Mitchell/0000-0003-4007-8366				49	0	0	19	19	SAGE PUBLICATIONS INC	THOUSAND OAKS	2455 TELLER RD, THOUSAND OAKS, CA 91320 USA	1090-1981	1552-6127		HEALTH EDUC BEHAV	Health Educ. Behav.	FEB	2022	49	1
J	Cairney, J; Kiez, T; Roetert, EP; Kriellaars, D				Cairney, John; Kiez, Tia; Roetert, E. Paul; Kriellaars, Dean			A 20th-Century Narrative on the Origins of the Physical Literacy Construct	JOURNAL OF TEACHING IN PHYSICAL EDUCATION			English	Article						history; motor competence; movement skills; physical activity	PUBLIC-HEALTH; EDUCATION; POLICY	While it is commonly thought that physical literacy is an early 21st-century construct and is often credited to Margaret Whitehead, in fact, the term physical literacy can be traced back to the late 1800s. In this narrative, the authors review descriptions of physical literacy that appeared in the late 19th and early to mid-20th century literature and show how physical literacy is historically ti…	[Cairney, John] Univ Toronto, Toronto, ON, Canada; [Kiez, Tia; Kriellaars, Dean] Univ Manitoba, Winnipeg, MB, Canada; [Roetert, E. Paul] Univ Florida, Gainesville, FL USA		Kriellaars, D (corresponding author), Univ Manitoba, Winnipeg, MB, Canada.	dean.kriellaars@umanitoba.ca	Cairney, John/AAQ-9703-2020	Cairney, John/0000-0003-2856-3967				26	14	14	5	29	HUMAN KINETICS PUBL INC	CHAMPAIGN	1607 N MARKET ST, PO BOX 5076, CHAMPAIGN, IL 61820-2200 USA	0273-5024	1543-2769		J TEACH PHYS EDUC	J. Teach. Phys. Educ.	APR	2019	38	2
J	Dynia, JM; Schachter, RE; Piasta, SB; Justice, LM; O'Connell, AA; Pelatti, CY				Dynia, Jaclyn M.; Schachter, Rachel E.; Piasta, Shayne B.; Justice, Laura M.; O'Connell, Ann A.; Pelatti, Christina Yeager			An empirical investigation of the dimensionality of the physical literacy environment in early childhood classrooms	JOURNAL OF EARLY CHILDHOOD LITERACY			English	Article						Early literacy; classroom practice; early childhood education; early childhood literacy; classroom interaction	LOW-INCOME; PROFESSIONAL-DEVELOPMENT; PRESCHOOL-CHILDREN; YOUNG-CHILDREN; EARLY LANGUAGE; PRINT; TEACHERS; SKILLS; BELIEFS; ACCESS	This study investigated the dimensionality of the physical literacy environment of early childhood education classrooms. Data on the classroom physical literacy environment were collected from 245 classrooms using the Classroom Literacy Observation Profile. A combination of confirmatory and exploratory factor analysis was used to identify five separate dimensions of the physical literacy environm…	[Dynia, Jaclyn M.; Schachter, Rachel E.] Ohio State Univ, Crane Ctr Early Childhood Res & Policy, Coll Educ & Human Ecol, Columbus, OH 43210 USA; [Piasta, Shayne B.; Justice, Laura M.] Ohio State Univ, Dept Teaching & Learning, Columbus, OH 43210 USA; [O'Connell, Ann A.] Ohio State Univ, Dept Educ Studies, Columbus, OH 43210 USA; [Pelatti, Christina Yeager] Towson Univ, Dept Audiol Speech Pathol …		Dynia, JM (corresponding author), Ohio State Univ, Crane Ctr Early Childhood Res & Policy, Coll Educ & Human Ecol, Columbus, OH 43210 USA.	dynia.1@osu.edu		Dynia, Jaclyn/0000-0002-4878-3791	Institute of Education Sciences, U.S. Department of EducationUS Department of Education [R305E100030, R305B12008]	The author(s) disclosed receipt of the following financial support for the research, authorship, and/or publication of this article: The research reported here was supported by the Institute of Education Sciences, U.S. Department of Education, through Grant R305E100030 and Grant R305B12008 to the Ohio State University.		52	7	7	7	30	SAGE PUBLICATIONS LTD	LONDON	1 OLIVERS YARD, 55 CITY ROAD, LONDON EC1Y 1SP, ENGLAND	1468-7984	1741-2919		J EARLY CHILD LIT	J. Early Child. Lit.	JUN	2018	18	2
J	Cairney, J; Clark, HJ; James, ME; Mitchell, D; Dudley, DA; Kriellaars, D				Cairney, John; Clark, Heather J.; James, Maeghan E.; Mitchell, Drew; Dudley, Dean A.; Kriellaars, Dean			The Preschool Physical Literacy Assessment Tool: Testing a New Physical Literacy Tool for the Early Years	FRONTIERS IN PEDIATRICS			English	Article						physical literacy; preschool; physical activity promotion; psychometric properties; psychometric; validity; reliability	CHILDREN	Background: Physical literacy is essential to physical activity across the lifespan. While there is an emerging body of research on physical literacy in school-aged children, the preschool years have largely been ignored. We tested the psychometric properties of the new tool, the Preschool Physical Literacy Assessment Tool (Pre-PLAy) designed to address this gap. Methods: We recruted 78 children …	[Cairney, John; Clark, Heather J.; James, Maeghan E.] Univ Toronto, Fac Kinesiol & Phys Educ, Infant & Child Hlth Lab, Toronto, ON, Canada; [Cairney, John; Mitchell, Drew; Dudley, Dean A.; Kriellaars, Dean] Phys Literacy Res Grp Sport Life Soc, Vancouver, BC, Canada; [Dudley, Dean A.] Macquarie Univ, Fac Human Sci, Sydney, NSW, Australia; [Kriellaars, Dean] Univ Manitoba, Fac Hlth Sci, Coll Rehab…		Cairney, J (corresponding author), Univ Toronto, Fac Kinesiol & Phys Educ, Infant & Child Hlth Lab, Toronto, ON, Canada.; Cairney, J (corresponding author), Phys Literacy Res Grp Sport Life Soc, Vancouver, BC, Canada.	john.cairney@utoronto.ca	Cairney, John/AAQ-9703-2020; DUDLEY, DEAN/AAD-1654-2022	Cairney, John/0000-0003-2856-3967; DUDLEY, DEAN/0000-0001-5140-9533	Ontario Trillium Foundation	This study was funded by the Ontario Trillium Foundation.		24	4	4	17	46	FRONTIERS MEDIA SA	LAUSANNE	AVENUE DU TRIBUNAL FEDERAL 34, LAUSANNE, CH-1015, SWITZERLAND	2296-2360			FRONT PEDIATR	Front. Pediatr.	JUN 7	2018	6
J	Sum, RKW; Cheng, CF; Wallhead, T; Kuo, CC; Wang, FJ; Choi, SM				Sum, Raymond K. W.; Cheng, Chih-Fu; Wallhead, Tristan; Kuo, Che-Chun; Wang, Fong-Jia; Choi, Siu-Ming			Perceived physical literacy instrument for adolescents: A further validation of PPLI	JOURNAL OF EXERCISE SCIENCE & FITNESS			English	Article						Perceived physical literacy; Adolescents; Instrument validation; Confirmatory factor analysis	SELF-CONFIDENCE; FIT INDEXES	Background/Objective: The purpose of this study is to examine the reliability and validity of Perceived Physical Literacy Instrument (PPLI) questionnaire in adolescents. Methods: Based on physical literacy literature, a 9-item instrument was developed for initial tests. The self-report measure was administered to 1945 adolescents in Hong Kong. Confirmatory factor analysis (CFA) was used to examin…	[Sum, Raymond K. W.; Choi, Siu-Ming] Chinese Univ Hong Kong, Dept Sports Sci & Phys Educ, G09,Kwok Sports Bldg, Shatin, Hong Kong, Peoples R China; [Cheng, Chih-Fu; Wang, Fong-Jia] Natl Taiwan Normal Univ, Coll Sports & Recreat, Taipei, Taiwan; [Wallhead, Tristan] Univ Wyoming, Div Kinesiol & Hlth, Laramie, WY 82071 USA; [Kuo, Che-Chun] Tunghai Univ, Dept Phys Educ, Taichung, Taiwan		Sum, RKW (corresponding author), Chinese Univ Hong Kong, Dept Sports Sci & Phys Educ, G09,Kwok Sports Bldg, Shatin, Hong Kong, Peoples R China.	kwsum@cuhk.edu.hk; chihfucheng@gmail.com; wallhead@uwyo.edu; chechunk@gmail.com; arno1991324@gmail.com; choisiuming@link.cuhk.edu.hk	Wallhead, Tristan/AAD-2075-2022; Sum, Raymond/ABA-1210-2020; Fong-Jia, Wang/ABH-1800-2021; Choi, Siu Ming/AAY-3451-2021	Sum, Raymond/0000-0002-4051-9945; Fong-Jia, Wang/0000-0002-6292-5434; Choi, Siu Ming/0000-0002-0716-699X; /0000-0002-4954-9577	Direct Grant for Research of the Chinese University of Hong Kong [4058033]	This study was funded by the Direct Grant for Research of the Chinese University of Hong Kong (4058033).		29	17	17	5	10	ELSEVIER SINGAPORE PTE LTD	SINGAPORE	3 KILLINEY ROAD 08-01, WINSLAND HOUSE 1, SINGAPORE, 239519, SINGAPORE	1728-869X			J EXERC SCI FIT	J. Exerc. Sci. Fit.	APR	2018	16	1
J	Huang, Y; Sum, KWR; Yang, YJ; Yeung, NCY				Huang, Yan; Sum, Kim-Wai Raymond; Yang, Yi-Jian; Yeung, Nelson Chun-Yiu			Measurements of Older Adults' Physical Competence under the Concept of Physical Literacy: A Scoping Review	INTERNATIONAL JOURNAL OF ENVIRONMENTAL RESEARCH AND PUBLIC HEALTH			English	Review						physical literacy; physical competence; measurements; older adults; scoping review	QUALITY-OF-LIFE; FUNCTIONAL-CAPACITY; EXERCISE; BALANCE; DEPRESSION; EDUCATION; PROGRAM; DANCE	Physical literacy, especially in the fields of physical education and public health, has been gaining global interest in recent years. Applying an appropriate method to measure physical competence under the concept of physical literacy for older adults aligns with the goal of healthy aging. In this scoping review, we reflected on previous empirical studies regarding the measurements of physical c…	[Huang, Yan; Sum, Kim-Wai Raymond; Yang, Yi-Jian] Chinese Univ Hong Kong, Dept Sports Sci & Phys Educ, Hong Kong, Peoples R China; [Yeung, Nelson Chun-Yiu] Chinese Univ Hong Kong, Jockey Club Sch Publ Hlth & Primary Care, Hong Kong, Peoples R China		Sum, KWR (corresponding author), Chinese Univ Hong Kong, Dept Sports Sci & Phys Educ, Hong Kong, Peoples R China.	Hayleyhy@link.cuhk.edu.hk; kwsum@cuhk.edu.hk; yyang@cuhk.edu.hk; nelsonyeung@cuhk.edu.hk	Sum, Raymond/ABA-1210-2020; Yang, Yijian/G-1580-2016	Sum, Raymond/0000-0002-4051-9945; Yeung, Nelson C. Y./0000-0003-1375-9086; Yang, Yijian/0000-0002-5831-186X	Direct Grant for Research, Faculty of Education, The Chinese University of Hong Kong [4058079]	Direct Grant for Research, Faculty of Education, The Chinese University of Hong Kong Project number: 4058079.		55	4	4	9	25	MDPI	BASEL	ST ALBAN-ANLAGE 66, CH-4052 BASEL, SWITZERLAND		1660-4601		INT J ENV RES PUB HE	Int. J. Environ. Res. Public Health	SEP	2020	17	18
J	Caldwell, HAT; Wilson, A; Mitchell, D; Timmons, BW				Caldwell, Hilary A. T.; Wilson, Alexandra; Mitchell, Drew; Timmons, Brian W.			Development of the Physical Literacy Environmental Assessment (PLEA) tool	PLOS ONE			English	Article							ADOLESCENTS; CHILDREN	Physical literacy is becoming increasingly popular in sport, recreation, physical education and physical activity settings and programming. We developed an environmental assessment tool to evaluate the extent child and youth activity programs implement physical literacy across four domains: environment, programming, leaders and staff, and values and goals. The Physical Literacy Environmental Asse…	[Caldwell, Hilary A. T.; Timmons, Brian W.] McMaster Univ, Dept Pediat, Child Hlth & Exercise Med Program, Hamilton, ON, Canada; [Caldwell, Hilary A. T.; Timmons, Brian W.] McMaster Univ, Dept Kinesiol, Hamilton, ON, Canada; [Wilson, Alexandra; Mitchell, Drew] Sport Life Soc, Victoria, BC, Canada		Timmons, BW (corresponding author), McMaster Univ, Dept Pediat, Child Hlth & Exercise Med Program, Hamilton, ON, Canada.; Timmons, BW (corresponding author), McMaster Univ, Dept Kinesiol, Hamilton, ON, Canada.	timmonbw@mcmaster.ca	Timmons, Brian Timmons/AAX-1154-2021	Timmons, Brian Timmons/0000-0002-4063-9656	City of Hamilton Public Health Services; City of Hamilton Healthy Kids Community Challenge; RBC Learn to Play Grant; Tier II Canada Research Chair in Child Health and Exercise Medicine; Ontario Graduate ScholarshipOntario Graduate Scholarship	Financial support from City of Hamilton Public Health Services, City of Hamilton Healthy Kids Community Challenge and RBC Learn to Play Grant. BWT is supported by a Tier II Canada Research Chair in Child Health and Exercise Medicine. HATC was supported by an Ontario Graduate Scholarship. Two of the authors, AW and DM, are employed by Sport for Life. Sport for Life provided support in the form of …		25	4	4	10	16	PUBLIC LIBRARY SCIENCE	SAN FRANCISCO	1160 BATTERY STREET, STE 100, SAN FRANCISCO, CA 94111 USA	1932-6203			PLOS ONE	PLoS One	MAR 17	2020	15	3
J	Hassani, F; Sheikh, M; Shahrbanian, S				Hassani, Fahimeh; Sheikh, Mahmoud; Shahrbanian, Shahnaz			The physical literacy and children with autism	EARLY CHILD DEVELOPMENT AND CARE			English	Article						Physical literacy; autism; development disorder; physical activity	DEVELOPMENTAL COORDINATION DISORDER; FUNDAMENTAL MOVEMENT SKILLS; SELF-CONCEPT; FITNESS; PLAY; COMPETENCE; BEHAVIORS; EDUCATION; OBESITY; IMPACT	Children with autism spectrum disorder (ASD) who have problems such as inactivity and the lack of communication need interventions that enable them to participate in society just like their peers. The purpose of this study was to investigate 'I can have physical literacy' programme (ICPL) on physical literacy (PL) in children with ASD. This study was a quasi-experimental study with the pre-test, …	[Hassani, Fahimeh] Univ Tehran, Int Branch, Dept Motor Dev, Kish Int Campus, Kish Island, Iran; [Hassani, Fahimeh] Umea Univ, Fac Social Sci, Dept Educ, Umea, Sweden; [Sheikh, Mahmoud] Univ Tehran, Fac Phys Educ & Sport Sci, Dept Motor Behav, Tehran, Iran; [Shahrbanian, Shahnaz] Tarbiat Modares Univ, Fac Humanities, Dept Sport Sci, Tehran, Iran		Sheikh, M (corresponding author), Univ Tehran, Fac Phys Educ & Sport Sci, Dept Motor Behav, Tehran, Iran.	prosheikh@yahoo.com	Shahrbanian, Shahnaz/AAI-9577-2021; Sheikh, Mahmoud/AAT-6446-2020	Shahrbanian, Shahnaz/0000-0003-3104-7584; Sheikh, Mahmoud/0000-0002-5047-7806; Hassani, Fahimeh/0000-0002-5430-0071				67	2	2	4	15	ROUTLEDGE JOURNALS, TAYLOR & FRANCIS LTD	ABINGDON	2-4 PARK SQUARE, MILTON PARK, ABINGDON OX14 4RN, OXON, ENGLAND	0300-4430	1476-8275		EARLY CHILD DEV CARE	Early Child Dev. Care	FEB 17	2022	192	3
J	Keegan, RJ; Barnett, LM; Dudley, DA; Telford, RD; Lubans, DR; Bryant, AS; Roberts, WM; Morgan, PJ; Schranz, NK; Weissensteiner, JR; Vella, SA; Salmon, J; Ziviani, J; Okely, AD; Wainwright, N; Evans, JR				Keegan, Richard J.; Barnett, Lisa M.; Dudley, Dean A.; Telford, Richard D.; Lubans, David R.; Bryant, Anna S.; Roberts, William M.; Morgan, Philip J.; Schranz, Natasha K.; Weissensteiner, Juanita R.; Vella, Stewart A.; Salmon, Jo; Ziviani, Jenny; Okely, Anthony D.; Wainwright, Nalda; Evans, John R.			Defining Physical Literacy for Application in Australia: A Modified Delphi Method	JOURNAL OF TEACHING IN PHYSICAL EDUCATION			English	Article						education; expert; consensus; policy; sport	EDUCATION; MODEL	Purpose: The development of a physical literacy definition and standards framework suitable for implementation in Australia. Method: Modified Delphi methodology. Results: Consensus was established on four defining statements: Core-Physical literacy is lifelong holistic learning acquired and applied in movement and physical activity contexts; Composition-Physical literacy reflects ongoing changes …	[Keegan, Richard J.; Telford, Richard D.] Univ Canberra, Res Inst Sport & Exercise UCRISE, Fac Hlth, Canberra, ACT, Australia; [Barnett, Lisa M.] Deakin Univ, IPAN, Sch Hlth & Social Dev, Melbourne, Vic, Australia; [Dudley, Dean A.] Macquarie Univ, Dept Educ Studies, Sydney, NSW, Australia; [Lubans, David R.; Morgan, Philip J.] Univ Newcastle, Fac Educ & Arts, Prior Res Ctr Phys Act & Nutr, Sch E…		Keegan, RJ (corresponding author), Univ Canberra, Res Inst Sport & Exercise UCRISE, Fac Hlth, Canberra, ACT, Australia.	richard.keegan@canberra.edu.au	Lubans, David Revalds/G-7436-2013; Roberts, Will/J-7565-2019; DUDLEY, DEAN/AAD-1654-2022; Okely, Anthony D/R-1679-2018; Salmon, Jo/X-2630-2019; Morgan, Philip J/G-7072-2013; Barnett, Lisa/C-9997-2014; Keegan, Richard/V-1752-2019	Roberts, Will/0000-0001-5736-5244; DUDLEY, DEAN/0000-0001-5140-9533; Okely, Anthony D/0000-0002-1626-8170; Salmon, Jo/0000-0002-4734-6354; Morgan, Philip J/0000-0002-5632-8529; Barnett, Lisa/0000-0002-9731-625X; Keegan, Richard/0000-0003-4253-4492; Evans, John Robert/0000-0003-1566-4507; Vella, Stewart/0000-0003-0537-9366; Telford, Richard/0000-0003-4485-9362	Australian Government through the Australian Sports Commission	The views expressed in this article are those of the authors and do not reflect the views or policy position of the Australian Government or Australian Sports Commission (now Sport Australia). While the work presented here builds upon partnerships formed in the development of the Australian Sports Commission's Physical Literacy content, this work is presented independently and does not represent …		66	36	36	11	41	HUMAN KINETICS PUBL INC	CHAMPAIGN	1607 N MARKET ST, PO BOX 5076, CHAMPAIGN, IL 61820-2200 USA	0273-5024	1543-2769		J TEACH PHYS EDUC	J. Teach. Phys. Educ.	APR	2019	38	2
J	Cale, L; Harris, J				Cale, Lorraine; Harris, Jo			The Role of Knowledge and Understanding in Fostering Physical Literacy	JOURNAL OF TEACHING IN PHYSICAL EDUCATION			English	Article						health; learning; pedagogy; physical education; progression	HEALTH-RELATED FITNESS; PROFESSIONAL-DEVELOPMENT; SECONDARY-SCHOOLS; EDUCATION; PERCEPTIONS; ISSUES	This article explores the role of knowledge and understanding in fostering physical literacy, which is considered fundamental to successful participation in physical activity, and to valuing and taking responsibility for engaging in physical activities for life. First, it highlights the place and importance of knowledge and understanding within the broad concept, cognitive domain, and attributes …	[Cale, Lorraine; Harris, Jo] Loughborough Univ Technol, Sch Sport Exercise & Hlth Sci, Loughborough, Leics, England; [Cale, Lorraine] Univ Limerick, Limerick, Ireland		Cale, L (corresponding author), Loughborough Univ Technol, Sch Sport Exercise & Hlth Sci, Loughborough, Leics, England.	l.a.cale@lboro.ac.uk						46	14	14	3	20	HUMAN KINETICS PUBL INC	CHAMPAIGN	1607 N MARKET ST, PO BOX 5076, CHAMPAIGN, IL 61820-2200 USA	0273-5024	1543-2769		J TEACH PHYS EDUC	J. Teach. Phys. Educ.	JUL	2018	37	3
J	Coates, J				Coates, Janine			Physically fit or physically literate? How children with special educational needs understand physical education	EUROPEAN PHYSICAL EDUCATION REVIEW			English	Article						children; curriculum; fitness; physical literacy; special educational needs		The role of physical literacy within physical education (PE) has become a widely debated topic in recent years. Its role in educating children about physicality through embodiment, skill acquisition and reading the environment is argued to be of great benefit to children. However, whether children understand the role of PE in the development of these competencies is not clear, and this is even tr…	Univ Nottingham, Sch Community Hlth Sci, Dept Dev Psychiat, Nottingham NG8 1BB, England		Coates, J (corresponding author), Univ Nottingham, Sch Community Hlth Sci, Dept Dev Psychiat, Sir Colin Campbell Bldg,Jubilee Campus,Triumph Rd, Nottingham NG8 1BB, England.	Janine.Coates@nottingham.ac.uk	Coates, Janine/J-7013-2019					36	25	25	1	22	SAGE PUBLICATIONS LTD	LONDON	1 OLIVERS YARD, 55 CITY ROAD, LONDON EC1Y 1SP, ENGLAND	1356-336X	1741-2749		EUR PHYS EDUC REV	Eur. Phys. Educ. Rev.	JUN	2011	17	2
J	Bopp, T; Stellefson, M				Bopp, Trevor; Stellefson, Michael			Practical and Ethical Considerations for Schools Using Social Media to Promote Physical Literacy in Youth	INTERNATIONAL JOURNAL OF ENVIRONMENTAL RESEARCH AND PUBLIC HEALTH			English	Editorial Material						physical literacy; social media; ethics; health education; wearable technology	HEALTH; EDUCATION; TECHNOLOGIES; PERFORMANCE; ISSUES	The rapid development of social media has led to its increased use by children and adolescents for health and well-being purposes. Accordingly, social interactions resulting from social media use can be further integrated into physical and health education pedagogy. Given the relationship between increased physical literacy and positive health outcomes, best practices and lessons learned from soc…	[Bopp, Trevor] Univ Florida, Dept Sport Management, Gainesville, FL 32611 USA; [Stellefson, Michael] East Carolina Univ, Dept Hlth Educ & Promot, Greenville, NC 27858 USA		Bopp, T (corresponding author), Univ Florida, Dept Sport Management, Gainesville, FL 32611 USA.	tbopp@ufl.edu; stellefsonm17@ecu.edu		Stellefson, Michael/0000-0003-1717-4114; Bopp, Trevor/0000-0002-6320-6028				49	7	7	5	16	MDPI	BASEL	ST ALBAN-ANLAGE 66, CH-4052 BASEL, SWITZERLAND		1660-4601		INT J ENV RES PUB HE	Int. J. Environ. Res. Public Health	FEB	2020	17	4
J	Pastor-Cisneros, R; Carlos-Vivas, J; Munoz-Bermejo, L; Adsuar-Sala, JC; Merellano-Navarro, E; Mendoza-Munoz, M				Pastor-Cisneros, Raquel; Carlos-Vivas, Jorge; Munoz-Bermejo, Laura; Adsuar-Sala, Jose Carmelo; Merellano-Navarro, Eugenio; Mendoza-Munoz, Maria			Association between Physical Literacy and Self-Perceived Fitness Level in Children and Adolescents	BIOLOGY-BASEL			English	Article						physical literacy; exercise; self-perceived fitness; physical fitness; health status; Fitness Perception Scale for Adolescents (FP VAS A)	VISUAL ANALOG SCALES; CARDIORESPIRATORY FITNESS; SATISFACTION; RELIABILITY; CHILDHOOD; VALIDITY; GROWTH	Simple Summary Alarming data on physical inactivity and sedentary lifestyles in children and young people are increasing. The level of physical fitness is considered a predictor of morbidity and comorbidities resulting from physical inactivity. Physical literacy, which includes the assessment of physical fitness, could be considered a crucial element for understanding adolescents' health status a…	[Pastor-Cisneros, Raquel; Carlos-Vivas, Jorge; Adsuar-Sala, Jose Carmelo; Mendoza-Munoz, Maria] Univ Extremadura, Fac Sport Sci, Promoting Hlth Soc Res Grp PHeSO, Caceres 10003, Spain; [Munoz-Bermejo, Laura] Univ Extremadura, Social Impact & Innovat Hlth InHEALTH, Caceres 10003, Spain; [Merellano-Navarro, Eugenio] Univ Autonoma Chile, Grp Invest EFISAL, Sede Talca 3467987, Chile		Carlos-Vivas, J (corresponding author), Univ Extremadura, Fac Sport Sci, Promoting Hlth Soc Res Grp PHeSO, Caceres 10003, Spain.	raquelpc@unex.es; jorgecv@unex.es; lauramunoz@unex.es; jadssal@unex.es; emerellanon@uautonoma.cl; mamendozam@unex.es	Pastor Cisneros, Raquel/AAC-8536-2022; Adsuar, Jose C/C-6558-2008; Carlos Vivas, Jorge/O-6686-2016; MUNOZ BERMEJO, LAURA/O-1719-2018	Pastor Cisneros, Raquel/0000-0001-7305-6783; Adsuar, Jose C/0000-0001-7203-3168; Carlos Vivas, Jorge/0000-0002-6377-9950; MUNOZ BERMEJO, LAURA/0000-0003-3107-0266	Extremadura Public Employment Service (SEXPE) [TE-0009-18]	This research is funded by the Extremadura Public Employment Service (SEXPE), grant number #TE-0009-18. The funders played no role in the study design, the decision to publish or the preparation of the manuscript.		56	0	0	7	7	MDPI	BASEL	ST ALBAN-ANLAGE 66, CH-4052 BASEL, SWITZERLAND		2079-7737		BIOLOGY-BASEL	Biology-Basel	DEC	2021	10	12
J	Lang, JJ; Chaput, JP; Longmuir, PE; Barnes, JD; Belanger, K; Tomkinson, GR; Anderson, KD; Bruner, B; Copeland, JL; Gregg, MJ; Hall, N; Kolen, AM; Lane, KN; Law, B; MacDonald, DJ; Martin, LJ; Saunders, TJ; Sheehan, D; Stone, MR; Woodruff, SJ; Tremblay, MS				Lang, Justin J.; Chaput, Jean-Philippe; Longmuir, Patricia E.; Barnes, Joel D.; Belanger, Kevin; Tomkinson, Grant R.; Anderson, Kristal D.; Bruner, Brenda; Copeland, Jennifer L.; Gregg, Melanie J.; Hall, Nathan; Kolen, Angela M.; Lane, Kirstin N.; Law, Barbi; MacDonald, Dany J.; Martin, Luc J.; Saunders, Travis J.; Sheehan, Dwayne; Stone, Michelle R.; Woodruff, Sarah J.; Tremblay, Mark S.			Cardiorespiratory fitness is associated with physical literacy in a large sample of Canadian children aged 8 to 12 years	BMC PUBLIC HEALTH			English	Article						Physical fitness; Physical activity; Cognition; Motivation; Confidence; Knowledge; Understanding	SHUTTLE RUN TEST; YOUTH; RELIABILITY; PERFORMANCE; PREDICTION; ENDURANCE; CAPACITY; VALIDITY	Background: The associations between cardiorespiratory fitness (CRF) and physical literacy in children are largely unknown. The aim of this study was to assess the relationships between CRF, measured using the 20-m shuttle run test (20mSRT), and components of physical literacy among Canadian children aged 8-12 years. Methods: A total of 9393 (49.9% girls) children, with a mean (SD) age of 10.1 (+…	[Lang, Justin J.; Chaput, Jean-Philippe; Longmuir, Patricia E.; Barnes, Joel D.; Belanger, Kevin; Tremblay, Mark S.] CHEO Res Inst, Hlth Act Living & Obes HALO Res Grp, 401 Smyth Rd, Ottawa, ON K1H 8L1, Canada; [Tomkinson, Grant R.] Univ North Dakota, Dept Kinesiol & Publ Hlth Educ, Grand Forks, ND 58202 USA; [Tomkinson, Grant R.] Univ South Australia, Sch Hlth Sci, ARENA, GPO Box 2471, Adelaide,…		Lang, JJ (corresponding author), CHEO Res Inst, Hlth Act Living & Obes HALO Res Grp, 401 Smyth Rd, Ottawa, ON K1H 8L1, Canada.	jlang033@uottawa.ca	Tremblay, Mark/ABI-5477-2020; Tremblay, Mark/AAF-2981-2019; Chaput, Jean-Philippe/ABE-6307-2020; Tomkinson, Grant R/ABB-4991-2021	Chaput, Jean-Philippe/0000-0002-5607-5736; Tomkinson, Grant/0000-0001-7601-9670; Copeland, Jennifer/0000-0002-3519-7603; Stone, Michelle/0000-0002-4215-0942; Lang, Justin/0000-0002-1768-319X; Woodruff, Sarah/0000-0002-8199-2982	Royal Bank of Canada; Public Health Agency of Canada; Mitacs; RBC Learn to Play project; ParticipACTION	This study was funded by the Royal Bank of Canada, the Public Health Agency of Canada, and Mitacs, and was delivered in partnership with ParticipACTION. Publication charges for this article have been funded by the RBC Learn to Play project and the Public Health Agency of Canada, and were made possible through a partnership with ParticipACTION.		36	15	15	2	15	BMC	LONDON	CAMPUS, 4 CRINAN ST, LONDON N1 9XW, ENGLAND		1471-2458		BMC PUBLIC HEALTH	BMC Public Health	OCT 2	2018	18			2
J	Shearer, C; Goss, HR; Boddy, LM; Knowles, ZR; Durden-Myers, EJ; Foweather, L				Shearer, Cara; Goss, Hannah R.; Boddy, Lynne M.; Knowles, Zoe R.; Durden-Myers, Elizabeth J.; Foweather, Lawrence			Assessments Related to the Physical, Affective and Cognitive Domains of Physical Literacy Amongst Children Aged 7-11.9 Years: A Systematic Review	SPORTS MEDICINE-OPEN			English	Review						Physical literacy; Assessment; Physical education; Children; Systematic review	CONSTRUCT-VALIDITY; ACTIVITY PROMOTION; SELF-EVALUATION; PUBLIC-HEALTH; EDUCATION; YOUTH; INSTRUMENT; MOVEMENT; VALIDATION; ATTITUDES	Background: Over the past decade, there has been increased interest amongst researchers, practitioners and policymakers in physical literacy for children and young people and the assessment of the concept within physical education (PE). This systematic review aimed to identify tools to assess physical literacy and its physical, cognitive and affective domains within children aged 7-11.9 years, an…	[Shearer, Cara; Goss, Hannah R.; Boddy, Lynne M.; Knowles, Zoe R.; Foweather, Lawrence] Liverpool John Moores Univ, Res Inst Sport & Exercise Sci, Phys Act Exchange, 5 Primrose Hill, Liverpool, Merseyside, England; [Goss, Hannah R.] Dublin City Univ, Sch Hlth & Human Performance, Dublin, Ireland; [Durden-Myers, Elizabeth J.] Univ Gloucestershire, Fac Educ, Francis Close Hall,Swindon Rd, Cheltenha…		Foweather, L (corresponding author), Liverpool John Moores Univ, Res Inst Sport & Exercise Sci, Phys Act Exchange, 5 Primrose Hill, Liverpool, Merseyside, England.	l.foweather@ljmu.ac.uk		Foweather, Lawrence/0000-0001-9851-5421; Goss, Hannah/0000-0002-4264-6673	Liverpool John Moores University	All of the work included within this paper has been funded by Liverpool John Moores University. The funding body was not involved in the design of the study or collection, analysis and interpretation of data.		207	3	3	18	30	SPRINGER	NEW YORK	ONE NEW YORK PLAZA, SUITE 4600, NEW YORK, NY, UNITED STATES	2199-1170	2198-9761		SPORTS MED-OPEN	Sports Med.-Open	MAY 27	2021	7	1
J	Mendoza-Munoz, M; Barrios-Fernandez, S; Adsuar, JC; Pastor-Cisneros, R; Risco-Gil, M; Garcia-Gordillo, MA; Carlos-Vivas, J				Mendoza-Munoz, Maria; Barrios-Fernandez, Sabina; Carmelo Adsuar, Jose; Pastor-Cisneros, Raquel; Risco-Gil, Maria; Angel Garcia-Gordillo, Miguel; Carlos-Vivas, Jorge			Influence of Body Composition on Physical Literacy in Spanish Children	BIOLOGY-BASEL			English	Article						physical literacy; exercise; health-related quality of life; paediatric obesity; body composition; body mass index	BIOELECTRICAL-IMPEDANCE; CANADIAN ASSESSMENT; CHILDHOOD OBESITY; FITNESS; OVERWEIGHT; FEASIBILITY; RELIABILITY; ADOLESCENTS; KNOWLEDGE; VALIDITY	Simple Summary Childhood overweight and obesity constitute one of the primary public health problems that need to be addressed in advanced societies. The Canadian Assessment of Physical Literacy (CAPL) constitutes one of the most significant initiatives to prevent and combat the issue of childhood obesity in Canada. This assessment is one of the most closely aligned with the concept of a child's …	[Mendoza-Munoz, Maria; Carmelo Adsuar, Jose; Pastor-Cisneros, Raquel; Risco-Gil, Maria; Carlos-Vivas, Jorge] Univ Extremadura, Fac Sport Sci, Hlth Econ Motr & Educ Res Grp HEME, Caceres 10003, Spain; [Barrios-Fernandez, Sabina] Univ Extremadura, Fac Sport Sci, Social Impact & Innovat Hlth InHlth Res Grp, Caceres 10003, Spain; [Angel Garcia-Gordillo, Miguel] Univ Autonoma Chile, Fac Adm & Negocios…		Barrios-Fernandez, S (corresponding author), Univ Extremadura, Fac Sport Sci, Social Impact & Innovat Hlth InHlth Res Grp, Caceres 10003, Spain.	mamendozam@unex.es; sabinabarrios@unex.es; jadssal@unex.es; raquelpc@unex.es; mariariscogil@gmail.com; miguel.garcia@uautonoma.cl; jorge.carlosvivas@gmail.com	Barrios-Fernandez, Sabina/AAX-5062-2020; Adsuar, Jose C/C-6558-2008; Carlos-Vivas, Jorge/O-6686-2016; Pastor Cisneros, Raquel/AAC-8536-2022; Garcia-Gordillo, Miguel Angel/L-1839-2018	Barrios-Fernandez, Sabina/0000-0001-7128-5451; Adsuar, Jose C/0000-0001-7203-3168; Carlos-Vivas, Jorge/0000-0002-6377-9950; Pastor Cisneros, Raquel/0000-0001-7305-6783; Garcia-Gordillo, Miguel Angel/0000-0003-1736-0996; Mendoza Munoz, Maria/0000-0001-9502-5486				41	1	1	5	8	MDPI	BASEL	ST ALBAN-ANLAGE 66, CH-4052 BASEL, SWITZERLAND		2079-7737		BIOLOGY-BASEL	Biology-Basel	JUN	2021	10	6
J	Goss, H				Goss, Hannah			Physical Literacy across the World	SPORT EDUCATION AND SOCIETY			English	Book Review									[Goss, Hannah] Dublin City Univ, Dublin, Ireland		Goss, H (corresponding author), Dublin City Univ, Dublin, Ireland.	hannah.goss@dcu.ie						14	0	0	9	15	ROUTLEDGE JOURNALS, TAYLOR & FRANCIS LTD	ABINGDON	2-4 PARK SQUARE, MILTON PARK, ABINGDON OX14 4RN, OXON, ENGLAND	1357-3322	1470-1243		SPORT EDUC SOC	Sport. Educ. Soc.	JUL 24	2021	26	6
J	Araya, A; Dayton, K; Bernier, A; Mercado, R; Thompson, L				Araya, Adrian; Dayton, Kristin; Bernier, Angelina; Mercado, Rebeccah; Thompson, Lindsay			PHYSICAL LITERACY IN A MULTIDISCIPLINARY CLINIC	HORMONE RESEARCH IN PAEDIATRICS			English	Meeting Abstract									[Araya, Adrian; Dayton, Kristin; Bernier, Angelina; Mercado, Rebeccah; Thompson, Lindsay] Univ Florida, Gainesville, FL USA									0	0	0	0	3	KARGER	BASEL	ALLSCHWILERSTRASSE 10, CH-4009 BASEL, SWITZERLAND	1663-2818	1663-2826		HORM RES PAEDIAT	Horm. Res. Paediatr.		2017	88			1
J	Belanger, K; Barnes, JD; Longmuir, PE; Anderson, KD; Bruner, B; Copeland, JL; Gregg, MJ; Hall, N; Kolen, AM; Lane, KN; Law, B; MacDonald, DJ; Martin, LJ; Saunders, TJ; Sheehan, D; Stone, M; Woodruff, SJ; Tremblay, MS				Belanger, Kevin; Barnes, Joel D.; Longmuir, Patricia E.; Anderson, Kristal D.; Bruner, Brenda; Copeland, Jennifer L.; Gregg, Melanie J.; Hall, Nathan; Kolen, Angela M.; Lane, Kirstin N.; Law, Barbi; MacDonald, Dany J.; Martin, Luc J.; Saunders, Travis J.; Sheehan, Dwayne; Stone, Michelle; Woodruff, Sarah J.; Tremblay, Mark S.			The relationship between physical literacy scores and adherence to Canadian physical activity and sedentary behaviour guidelines	BMC PUBLIC HEALTH			English	Article						Physical literacy; Physical activity; Sedentary behaviour; Children	24-HOUR MOVEMENT GUIDELINES; MOTOR SKILL; CHILDREN; YOUTH; ASSOCIATIONS; ADOLESCENTS; FITNESS; CANPLAY	Background: Physical literacy is an emerging construct in children's health promotion, and may impact their lifelong physical activity habits. However, recent data reveal that only a small portion of Canadian children are regularly physically active and/or meet sedentary behaviour guidelines. To our knowledge, no study has investigated the association between physical literacy and movement behavi…	[Belanger, Kevin; Barnes, Joel D.; Longmuir, Patricia E.; Tremblay, Mark S.] Childrens Hosp Eastern Ontario, Res Inst, Hlth Act Living & Obes HALO Res Grp, 401 Smyth Rd, Ottawa, ON K1H 8L1, Canada; [Anderson, Kristal D.; Lane, Kirstin N.] Camosun Coll, Ctr Sport & Exercise Educ, Victoria, BC V9E 2C1, Canada; [Bruner, Brenda; Law, Barbi] Nipissing Univ, Sch Phys & Hlth Educ, North Bay, ON P1B 8L7,…		Tremblay, MS (corresponding author), Childrens Hosp Eastern Ontario, Res Inst, Hlth Act Living & Obes HALO Res Grp, 401 Smyth Rd, Ottawa, ON K1H 8L1, Canada.	mtremblay@cheo.on.ca	Tremblay, Mark/ABI-5477-2020; Tremblay, Mark/AAF-2981-2019	Stone, Michelle/0000-0002-4215-0942; Woodruff, Sarah/0000-0002-8199-2982; Copeland, Jennifer/0000-0002-3519-7603	Royal Bank of Canada; Public Health Agency of Canada; Mitacs; RBC Learn to Play project	This study was funded by the Royal Bank of Canada, the Public Health Agency of Canada, and Mitacs, and was delivered in partnership with ParticipACTION. Publication charges for this article have been funded by the RBC Learn to Play project and the Public Health Agency of Canada, delivered in partnership with ParticipACTION.		33	35	35	10	29	BMC	LONDON	CAMPUS, 4 CRINAN ST, LONDON N1 9XW, ENGLAND		1471-2458		BMC PUBLIC HEALTH	BMC Public Health	OCT 2	2018	18			2
J	Chen, A				Chen, Ang			Operationalizing physical literacy for learners: Embodying the motivation to move	JOURNAL OF SPORT AND HEALTH SCIENCE			English	Review						Extrinsic motivation; Intrinsic motivation; Motivation embodiment; Physical literacy	SELF-DETERMINATION THEORY; SITUATIONAL INTEREST; INTRINSIC MOTIVATION; PERCEIVED COMPETENCE; EDUCATION; IMPACT; ENVIRONMENTS; SPECIFICITY; STUDENTS; GENDER	Physical literacy is a concept that is expected to encompass the mind and body in an integrated way to explain, promote, and help sustain human beings' fundamental function: movement. According to Whitehead (2010), physical literacy is defined by motivation, especially by competence-based and interest-based motivation. This point of view is consistent with vast amount of research evidence on chil…	Univ N Carolina, Dept Kinesiol, Greensboro, NC 27412 USA		Chen, A (corresponding author), Univ N Carolina, Dept Kinesiol, Greensboro, NC 27412 USA.	a_chen@uncg.edu						44	24	25	5	44	SHANGHAI UNIV SPORT	SHANGHAI	EDITORIAL BOARD, 650 QINGYUANHUAN RD, SHANGHAI, 200438, PEOPLES R CHINA	2095-2546	2213-2961		J SPORT HEALTH SCI	J. Sport Health Sci.	JUN	2015	4	2
J	Buckler, EJ; Bredin, SSD				Buckler, E. Jean; Bredin, Shannon S. D.			Examining the knowledge base and level of confidence of early childhood educators in physical literacy and its application to practice	EARLY YEARS			English	Article						Gross motor development; professional development; physical domain; motor domain	FUNDAMENTAL MOVEMENT SKILLS; HEALTH; CHILDREN; PROFICIENCY; BEHAVIOR	Early childhood is an opportune time to develop physical literacy, acquire movement skills, and promote physical activity. Little is known about early childhood educators' competence (ECEs) and confidence in physical literacy knowledge and its application to practice. The purpose of this research was to examine the competence and confidence of ECEs in physical literacy, and to determine whether e…	[Buckler, E. Jean; Bredin, Shannon S. D.] Univ British Columbia, Sch Kinesiol, 210-6081 Univ Blvd, Vancouver, BC V6T 1Z1, Canada		Buckler, EJ (corresponding author), Univ British Columbia, Sch Kinesiol, 210-6081 Univ Blvd, Vancouver, BC V6T 1Z1, Canada.; Bredin, SSD (corresponding author), Univ British Columbia, Sch Kinesiol, Cognit & Motor Learning Lab, Vancouver, BC, Canada.	ejean.burrows@alumni.ubc.ca; shannon.bredin@ubc.ca	Bredin, Shannon/AFN-8643-2022; Burrows, Jean/AAA-9547-2022	Bredin, Shannon/0000-0003-0651-3950; Burrows, Jean/0000-0002-4561-9419	Canadian Institutes of Health ResearchCanadian Institutes of Health Research (CIHR) [140729]	This work was supported by the Canadian Institutes of Health Research [140729].		40	7	7	8	9	ROUTLEDGE JOURNALS, TAYLOR & FRANCIS LTD	ABINGDON	2-4 PARK SQUARE, MILTON PARK, ABINGDON OX14 4RN, OXON, ENGLAND	0957-5146	1472-4421		EARLY YEARS-ABINGDON	Early Years	MAY 27	2021	41	2-3
J	Castelli, DM; Barcelona, JM; Bryant, L				Castelli, Darla M.; Barcelona, Jeanne M.; Bryant, Lynne			Contextualizing physical literacy in the school environment: The challenges	JOURNAL OF SPORT AND HEALTH SCIENCE			English	Review						Differentiated instruction; Physical activity; Physical literacy; Whole of school approach	TEACHER EFFICACY; EDUCATION; STANDARDS; IMPACT; INSTRUCTION; ACHIEVEMENT; QUESTIONS; KNOWLEDGE; STUDENTS; FITNESS	The intent of this paper is to conceptualize physical literacy in the school environment within the United States educational system. Evolution of physical literacy from both a general education and disciplinary focus is overviewed. The challenges of transitioning from a physically educated to a physically literate person as the primary learning outcome of physical education may inhibit progress.…	[Castelli, Darla M.; Barcelona, Jeanne M.; Bryant, Lynne] Univ Texas Austin, Coll Educ, Austin, TX 78712 USA		Castelli, DM (corresponding author), Univ Texas Austin, Coll Educ, Austin, TX 78712 USA.	dcastelli@utexas.edu	Castelli, Darla/G-1307-2015	Castelli, Darla/0000-0002-8862-578X				68	23	23	1	30	SHANGHAI UNIV SPORT	SHANGHAI	EDITORIAL BOARD, 650 QINGYUANHUAN RD, SHANGHAI, 200438, PEOPLES R CHINA	2095-2546	2213-2961		J SPORT HEALTH SCI	J. Sport Health Sci.	JUN	2015	4	2
J	Castelli, DM; Centeio, EE; Beighle, AE; Carson, RL; Nicksic, HM				Castelli, Darla M.; Centeio, Erin E.; Beighle, Aaron E.; Carson, Russell L.; Nicksic, Hildi M.			Physical literacy and Comprehensive School Physical Activity Programs	PREVENTIVE MEDICINE			English	Article						Physical activity; Children; Schools; Whole-of-school approach	ELEMENTARY-SCHOOL; ACADEMIC-PERFORMANCE; EDUCATION; ACHIEVEMENT; HEALTH; INTERVENTIONS; ASSOCIATION; CHILDREN; TASK; STUDENTS	Objective: The purpose of this paper is to make a case for Comprehensive School Physical Activity Program (CSPAP) to be the organizational framework for providing physical activity opportunities for children that is most likely to result in physical literacy. Method: Beginning in 2010, the authors used multiple search engines to ascertain the existent literature surrounding physical literacy and …	[Castelli, Darla M.; Nicksic, Hildi M.] Univ Texas Austin, Austin, TX 78712 USA; [Centeio, Erin E.] Wayne State Univ, Detroit, MI 48202 USA; [Beighle, Aaron E.] Univ Kentucky, Lexington, KY 40506 USA; [Carson, Russell L.] Louisiana State Univ, Baton Rouge, LA 70803 USA		Castelli, DM (corresponding author), Univ Texas Austin, 2109 San Jacinto Blvd,Mail Code D3700, Austin, TX 78712 USA.	dcastelli@utexas.edu	Silva, Ana Maria Ribeiro/G-1142-2018; Castelli, Darla/G-1307-2015	Castelli, Darla/0000-0002-8862-578X				68	52	52	4	76	ACADEMIC PRESS INC ELSEVIER SCIENCE	SAN DIEGO	525 B ST, STE 1900, SAN DIEGO, CA 92101-4495 USA	0091-7435	1096-0260		PREV MED	Prev. Med.	SEP	2014	66
J	Mandigo, J; Lodewyk, K; Tredway, J				Mandigo, James; Lodewyk, Ken; Tredway, Jay			Examining the Impact of a Teaching Games for Understanding Approach on the Development of Physical Literacy Using the Passport for Life Assessment Tool	JOURNAL OF TEACHING IN PHYSICAL EDUCATION			English	Article						pedagogy; PlaySport; TGfU	EDUCATION	Purpose: The purpose of this study was to investigate the impact of an 8-week after-school intramural program that adopted a Teaching Games for Understanding (TGfU) approach to facilitate the development of elementary-school-aged children physical literacy. Methods: Using Physical and Health Education Canada's Passport for Life tool, 22 participants took part in a battery of assessments consisten…	[Mandigo, James; Lodewyk, Ken] Brock Univ, St Catharines, ON, Canada; [Tredway, Jay] Ridley Coll, St Catharines, ON, Canada		Mandigo, J (corresponding author), Brock Univ, St Catharines, ON, Canada.	jmandigo@brocku.ca			Ontario Physical and Health Organization; Physical and Health Education Canada	We would like to acknowledge the following individuals for their contributions to this project: graduate fellows-Hayley Morrison, Lucas Lobsinger, and Jillian Weir-Janzen; undergraduate researcher-Meagan Keane and Joseph Good; professional faculty-Mr. Andrew Corolis. We would like to acknowledge the following organizations for their support to this project: Ontario Physical and Health Organizatio…		40	21	21	4	37	HUMAN KINETICS PUBL INC	CHAMPAIGN	1607 N MARKET ST, PO BOX 5076, CHAMPAIGN, IL 61820-2200 USA	0273-5024	1543-2769		J TEACH PHYS EDUC	J. Teach. Phys. Educ.	APR	2019	38	2
J	Barnett, LM; Dudley, DA; Telford, RD; Lubans, DR; Bryant, AS; Roberts, WM; Morgan, PJ; Schranz, NK; Weissensteiner, JR; Vella, SA; Salmon, J; Ziviani, J; Okely, AD; Wainwright, N; Evans, JR; Keegan, RJ				Barnett, Lisa M.; Dudley, Dean A.; Telford, Richard D.; Lubans, David R.; Bryant, Anna S.; Roberts, William M.; Morgan, Philip J.; Schranz, Natasha K.; Weissensteiner, Juanita R.; Vella, Stewart A.; Salmon, Jo; Ziviani, Jenny; Okely, Anthony D.; Wainwright, Nalda; Evans, John R.; Keegan, Richard J.			Guidelines for the Selection of Physical Literacy Measures in Physical Education in Australia	JOURNAL OF TEACHING IN PHYSICAL EDUCATION			English	Article						adolescent; assessment; measurement; physical activity	PICTORIAL SCALE; SPORT; MOTIVATION; HEALTH	Assessment of physical literacy poses a dilemma of what instrument to use. There is currently no guide regarding the suitability of common assessment approaches. The purpose of this brief communication is to provide a user's guide for selecting physical literacy assessment instruments appropriate for use in school physical education and sport settings. Although recommendations regarding specific …	[Barnett, Lisa M.] Deakin Univ, Inst Phys Act & Nutr, Sch Hlth & Social Dev, Geelong, Vic, Australia; [Dudley, Dean A.] Macquarie Univ, Dept Educ Studies, Sydney, NSW, Australia; [Telford, Richard D.] Univ Canberra, Res Inst Sport & Exercise, Canberra, ACT, Australia; [Lubans, David R.; Morgan, Philip J.] Univ Newcastle, Fac Educ & Arts, Prior Res Ctr Phys Act & Nutr, Sch Educ, Callaghan, NSW, Au…		Barnett, LM (corresponding author), Deakin Univ, Inst Phys Act & Nutr, Sch Hlth & Social Dev, Geelong, Vic, Australia.	lisa.barnett@deakin.edu.au	Barnett, Lisa/C-9997-2014; Salmon, Jo/X-2630-2019; Lubans, David Revalds/G-7436-2013; Okely, Anthony D/R-1679-2018; Roberts, Will/J-7565-2019; DUDLEY, DEAN/AAD-1654-2022; Morgan, Philip J/G-7072-2013; Keegan, Richard/V-1752-2019	Barnett, Lisa/0000-0002-9731-625X; Salmon, Jo/0000-0002-4734-6354; Okely, Anthony D/0000-0002-1626-8170; Roberts, Will/0000-0001-5736-5244; DUDLEY, DEAN/0000-0001-5140-9533; Morgan, Philip J/0000-0002-5632-8529; Keegan, Richard/0000-0003-4253-4492; Telford, Richard/0000-0003-4485-9362; Vella, Stewart/0000-0003-0537-9366; Evans, John Robert/0000-0003-1566-4507				23	19	19	15	64	HUMAN KINETICS PUBL INC	CHAMPAIGN	1607 N MARKET ST, PO BOX 5076, CHAMPAIGN, IL 61820-2200 USA	0273-5024	1543-2769		J TEACH PHYS EDUC	J. Teach. Phys. Educ.	APR	2019	38	2
J	Andrews, V				Andrews, Victor			PERCEIVED PHYSICAL LITERACY IN COLLEGE AGED STUDENTS	MEDICINE AND SCIENCE IN SPORTS AND EXERCISE			English	Meeting Abstract	Annual Meeting of the American-College-of-Sports-Medicine (ACSM)	MAY 29-JUN 02, 2018	Minneapolis, MN	Amer Coll Sports Med					[Andrews, Victor] Kansas State Univ, Manhattan, KS 66506 USA									0	0	0	1	4	LIPPINCOTT WILLIAMS & WILKINS	PHILADELPHIA	TWO COMMERCE SQ, 2001 MARKET ST, PHILADELPHIA, PA 19103 USA	0195-9131	1530-0315		MED SCI SPORT EXER	Med. Sci. Sports Exerc.	MAY	2018	50	5		1
J	Barnett, LM; Mazzoli, E; Hawkins, M; Lander, N; Lubans, DR; Caldwell, S; Comis, P; Keegan, RJ; Cairney, J; Dudley, D; Stewart, RL; Long, G; Schranz, N; Brown, TD; Salmon, J				Barnett, Lisa M.; Mazzoli, Emiliano; Hawkins, Melanie; Lander, Natalie; Lubans, David R.; Caldwell, Sallee; Comis, Pierre; Keegan, Richard J.; Cairney, John; Dudley, Dean; Stewart, Rebecca L.; Long, Gareth; Schranz, Natasha; Brown, Trent D.; Salmon, Jo			Development of a self-report scale to assess children's perceived physical literacy	PHYSICAL EDUCATION AND SPORT PEDAGOGY			English	Article						Movement skill; pictorial; face validity; instrument development&#8204; physical activity&#8204		Background: The construct of physical literacy is gaining traction internationally and yet measurement of physical literacy is in its infancy. This paper describes the development of a pictorial child report scale of perceived physical literacy based on the comprehensive Australian Physical Literacy Framework, which includes 30 elements within four domains (physical, psychological, cognitive and …	[Barnett, Lisa M.; Hawkins, Melanie] Deakin Univ, Sch Hlth & Social Dev, Geelong, Vic 3125, Australia; [Barnett, Lisa M.; Mazzoli, Emiliano; Salmon, Jo] Deakin Univ, Inst Phys Act & Nutr IPAN, Geelong, Vic 3125, Australia; [Mazzoli, Emiliano; Salmon, Jo] Deakin Univ, Fac Hlth, Sch Exercise & Nutr Sci, Geelong, Vic, Australia; [Hawkins, Melanie] Swinburne Univ, Fac Hlth Arts & Design, Ctr Global H…		Barnett, LM (corresponding author), Deakin Univ, Sch Hlth & Social Dev, Geelong, Vic 3125, Australia.; Barnett, LM (corresponding author), Deakin Univ, Inst Phys Act & Nutr IPAN, Geelong, Vic 3125, Australia.	lisa.barnett@deakin.edu.au	Lubans, David Revalds/G-7436-2013; DUDLEY, DEAN/AAD-1654-2022; Barnett, Lisa/C-9997-2014; Hawkins, Melanie/M-2224-2019; Keegan, Richard/E-9498-2013	DUDLEY, DEAN/0000-0001-5140-9533; Barnett, Lisa/0000-0002-9731-625X; Hawkins, Melanie/0000-0001-5704-0490; Keegan, Richard/0000-0003-4253-4492; Lubans, David/0000-0002-0204-8257; Cairney, John/0000-0003-2856-3967; Mazzoli, Emiliano/0000-0002-9207-4167	Sport Australia	This work was supported by Sport Australia.		54	2	2	13	21	ROUTLEDGE JOURNALS, TAYLOR & FRANCIS LTD	ABINGDON	2-4 PARK SQUARE, MILTON PARK, ABINGDON OX14 4RN, OXON, ENGLAND	1740-8989	1742-5786		PHYS EDUC SPORT PEDA	Phys. Educ. Sport Pedag.	JAN 2	2022	27	1
J	Gleddie, DL; Morgan, AJ; Sulz, LD				Gleddie, Douglas L.; Morgan, Andrew J.; Sulz, Lauren D.			Applied Physical Literacy in an Urban High School	RESEARCH QUARTERLY FOR EXERCISE AND SPORT			English	Meeting Abstract									[Gleddie, Douglas L.; Morgan, Andrew J.; Sulz, Lauren D.] Univ Alberta, Edmonton, AB, Canada			dgleddie@ualberta.ca						0	0	0	1	10	ROUTLEDGE JOURNALS, TAYLOR & FRANCIS LTD	ABINGDON	2-4 PARK SQUARE, MILTON PARK, ABINGDON OX14 4RN, OXON, ENGLAND	0270-1367	2168-3824		RES Q EXERCISE SPORT	Res. Q. Exerc. Sport		2018	89			1
J	Ding, HY; Li, L; Chen, A				Ding, Haiyong; Li, Li; Chen, Ang			Content Specificity and Physical Literacy: Evidence From Learners	RESEARCH QUARTERLY FOR EXERCISE AND SPORT			English	Meeting Abstract									[Ding, Haiyong; Li, Li] Shanghai Univ Sport, Shanghai, Peoples R China; [Chen, Ang] North Carolina Greensboro Univ, Greensboro, NC USA			lili@sus.edu.cn						0	0	0	0	1	ROUTLEDGE JOURNALS, TAYLOR & FRANCIS LTD	ABINGDON	2-4 PARK SQUARE, MILTON PARK, ABINGDON OX14 4RN, OXON, ENGLAND	0270-1367	2168-3824		RES Q EXERCISE SPORT	Res. Q. Exerc. Sport	JUN 9	2020	91			1
J	Tas, H; Altunsoz, IH				Tas, Hakan; Altunsoz, Irmak Hurmeric			Evaluation of Physical Literacy in Secondary School Students	EGITIM VE BILIM-EDUCATION AND SCIENCE			English	Article						Physical Literacy; Secondary School Students; PLAYself; PLAYfun; PLAYinventory	FUNDAMENTAL MOVEMENT SKILLS; MOTOR COMPETENCE; SPORT; CHILDREN; GENDER; ENVIRONMENT; HEALTH; IMPACT; PARTICIPATION; DETERMINANTS	The purposes of this study were (a) to determine the physical literacy of secondary school students, (b) to investigate whether there were any inter-relationships among sub-domains of physical literacy (physical domain, psychological domain, and behavioral domain) in secondary school students and (c) to identify whether any gender and grade difference exists in physical literacy of secondary scho…	[Tas, Hakan; Altunsoz, Irmak Hurmeric] Middle East Tech Univ, Dept Phys Educ & Sports, Fac Educ, Ankara, Turkey		Tas, H (corresponding author), Middle East Tech Univ, Dept Phys Educ & Sports, Fac Educ, Ankara, Turkey.	thakan@metu.edu.tr; hurmeric@metu.edu.tr						64	0	0	3	3	TURKISH EDUCATION ASSOC	KOCATEPE	KIZILIRMAK CADDESI NO 8, KOCATEPE, ANKARA 00000, TURKEY	1300-1337			EGIT BILIM	Egit. Bilim		2021	46	208
J	Dudley, D; Cairney, J; Goodway, J				Dudley, Dean; Cairney, John; Goodway, Jackie			Special Issue on Physical Literacy: Evidence and Intervention	JOURNAL OF TEACHING IN PHYSICAL EDUCATION			English	Editorial Material									[Dudley, Dean] Macquarie Univ, N Ryde, NSW 2109, Australia; [Cairney, John] Univ Toronto, Toronto, ON, Canada; [Goodway, Jackie] Ohio State Univ, Columbus, OH 43210 USA		Dudley, D (corresponding author), Macquarie Univ, N Ryde, NSW 2109, Australia.		Cairney, John/AAQ-9703-2020; DUDLEY, DEAN/AAD-1654-2022	Cairney, John/0000-0003-2856-3967; DUDLEY, DEAN/0000-0001-5140-9533; Widyawan, Dena/0000-0003-1887-645X				14	4	4	3	20	HUMAN KINETICS PUBL INC	CHAMPAIGN	1607 N MARKET ST, PO BOX 5076, CHAMPAIGN, IL 61820-2200 USA	0273-5024	1543-2769		J TEACH PHYS EDUC	J. Teach. Phys. Educ.	APR	2019	38	2
J	Humbert, ML; Sulz, LD				Humbert, M. Louise; Sulz, Lauren D.			Parents: An Integral Piece of the Physical Literacy Puzzle	RESEARCH QUARTERLY FOR EXERCISE AND SPORT			English	Meeting Abstract									[Humbert, M. Louise] Univ Saskatchewan, Saskatoon, SK, Canada; [Sulz, Lauren D.] Univ Alberta, Edmonton, AB, Canada			louise.humbert@usask.ca						0	0	0	0	7	ROUTLEDGE JOURNALS, TAYLOR & FRANCIS LTD	ABINGDON	2-4 PARK SQUARE, MILTON PARK, ABINGDON OX14 4RN, OXON, ENGLAND	0270-1367	2168-3824		RES Q EXERCISE SPORT	Res. Q. Exerc. Sport		2017	88			1
J	Pohl, D; Alpous, A; Hamer, S; Longmuir, PE				Pohl, Daniela; Alpous, Anastasia; Hamer, Sabrina; Longmuir, Patricia E.			Higher screen time, lower muscular endurance, and decreased agility limit the physical literacy of children with epilepsy	EPILEPSY & BEHAVIOR			English	Article						Exercise; Childhood; Physical activity; Fitness; Sedentary behavior; Seizures	ILAE TASK-FORCE; EXERCISE; HEALTH; FITNESS; ADULTS; CAPACITY; IMPACT; YOUTH; LIFE	Objective: The objective of this study was to determine the physical literacy (the motivation, confidence, physical competence, and knowledge contributing to the capacity for physical activity) of children with epilepsy, as compared with that of their healthy peers. Methods: Patients age 8-12 years with epilepsy, without any disabilities interfering with their ability to answer questionnaires and…	[Pohl, Daniela; Alpous, Anastasia; Hamer, Sabrina; Longmuir, Patricia E.] Childrens Hosp, Eastern Ontario Res Inst, 401 Smyth Rd, Ottawa, ON K1H 8L1, Canada; [Pohl, Daniela; Longmuir, Patricia E.] Univ Ottawa, Fac Med, 401 Smyth Rd, Ottawa, ON K1H 8L1, Canada; [Pohl, Daniela] Childrens Hosp Eastern Ontario, 401 Smyth Rd, Ottawa, ON K1H 8L1, Canada		Pohl, D (corresponding author), Univ Ottawa, Div Neurol, Childrens Hosp Eastern Ontario, 401 Smyth Rd, Ottawa, ON K1H 8L1, Canada.	dpohl@cheo.on.ca			Children's Hospital of Eastern Ontario Research Institute	This work was supported by the Children's Hospital of Eastern Ontario Research Institute.		39	9	9	2	15	ACADEMIC PRESS INC ELSEVIER SCIENCE	SAN DIEGO	525 B ST, STE 1900, SAN DIEGO, CA 92101-4495 USA	1525-5050	1525-5069		EPILEPSY BEHAV	Epilepsy Behav.	JAN	2019	90
J	Roetert, EP; Ellenbecker, TS; Kriellaars, D				Roetert, E. Paul; Ellenbecker, Todd S.; Kriellaars, Dean			Physical literacy: why should we embrace this construct?	BRITISH JOURNAL OF SPORTS MEDICINE			English	Editorial Material							EDUCATION		[Roetert, E. Paul] Univ Florida, Coll Hlth & Human Performance, Gainesville, FL 32611 USA; [Ellenbecker, Todd S.] Select Phys Therapy Scottsdale Sports Clin, Scottsdale, AZ USA; [Kriellaars, Dean] Univ Manitoba, Coll Rehabil Sci, Winnipeg, MB, Canada		Roetert, EP (corresponding author), Univ Florida, Coll Hlth & Human Performance, Gainesville, FL 32611 USA.	eproetert@gmail.com						8	12	12	1	21	BMJ PUBLISHING GROUP	LONDON	BRITISH MED ASSOC HOUSE, TAVISTOCK SQUARE, LONDON WC1H 9JR, ENGLAND	0306-3674	1473-0480		BRIT J SPORT MED	Br. J. Sports Med.	OCT	2018	52	20
J	DiStefano, LJ; Zuk, EF; Beltz, EM; Burland, JP; Malone, Z; Bolton, S; Root, HJ				DiStefano, Lindsay J.; Zuk, Emma F.; Beltz, Eleanor M.; Burland, Julie P.; Malone, Zachary; Bolton, Shauna; Root, Hayley J.			Physical Literacy Competency Among Elementary and Middle School Children	MEDICINE AND SCIENCE IN SPORTS AND EXERCISE			English	Meeting Abstract	Annual Meeting of the American-College-of-Sports-Medicine (ACSM)	MAY 28-JUN 01, 2019	Orlando, FL	Amer Coll Sports Med					[DiStefano, Lindsay J.; Zuk, Emma F.; Beltz, Eleanor M.; Burland, Julie P.; Malone, Zachary; Bolton, Shauna; Root, Hayley J.] Univ Connecticut, Storrs, CT USA			lindsay.distefano@uconn.edu						0	0	0	0	10	LIPPINCOTT WILLIAMS & WILKINS	PHILADELPHIA	TWO COMMERCE SQ, 2001 MARKET ST, PHILADELPHIA, PA 19103 USA	0195-9131	1530-0315		MED SCI SPORT EXER	Med. Sci. Sports Exerc.	JUN	2019	51	6		S
J	Sun, HC				Sun, Haichun			Operationalizing physical literacy: The potential of active video games	JOURNAL OF SPORT AND HEALTH SCIENCE			English	Review						Exergaming; Motivation; Motor skill learning; Physical activity; Physical education	SITUATIONAL INTEREST; MOVEMENT; EDUCATION; IMPACT; METAANALYSIS; CURRICULUM; EXERGAMES; CHILDREN; HEALTH	The core idea of physical literacy is a mind-body integrated, holistic approach to physical activity. A physically literate individual is expected to be cognitively knowledgeable, physically competent, and mentally motivated for a physically active life throughout the lifespan. The advancement of technology in recent years, especially those in active video games (AVGs), seems to have allowed the …	Univ S Florida, Coll Educ, Dept Teaching & Learning, Tampa, FL 33620 USA		Sun, HC (corresponding author), Univ S Florida, Coll Educ, Dept Teaching & Learning, Tampa, FL 33620 USA.	sun@usf.edu	Silva, Ana Maria Ribeiro/G-1142-2018					34	16	17	4	48	SHANGHAI UNIV SPORT	SHANGHAI	EDITORIAL BOARD, 650 QINGYUANHUAN RD, SHANGHAI, 200438, PEOPLES R CHINA	2095-2546	2213-2961		J SPORT HEALTH SCI	J. Sport Health Sci.	JUN	2015	4	2
J	Nystrom, CD; Traversy, G; Barnes, JD; Chaput, JP; Longmuir, PE; Tremblay, MS				Nystrom, Christine Delisle; Traversy, Gregory; Barnes, Joel D.; Chaput, Jean-Philippe; Longmuir, Patricia E.; Tremblay, Mark S.			Associations between domains of physical literacy by weight status in 8-to 12-year-old Canadian children	BMC PUBLIC HEALTH			English	Article						Body mass index; Children; Daily behaviour; Knowledge and understanding; Motivation and confidence; Physical competence; Physical literacy; Waist circumference	FITNESS; OBESITY; ADOLESCENTS; OVERWEIGHT	Background: The Canadian Assessment of Physical Literacy (CAPL) is divided into four domains (Physical Competence, Daily Behaviour, Motivation and Confidence, and Knowledge and Understanding) and provides a robust and comprehensive assessment of physical literacy. As weight status is known to influence health-related behaviours such as physical fitness and activity, it is important to investigate…	[Nystrom, Christine Delisle; Traversy, Gregory; Barnes, Joel D.; Chaput, Jean-Philippe; Longmuir, Patricia E.; Tremblay, Mark S.] Childrens Hosp Eastern Ontario, Res Inst, Hlth Act Living & Obes HALO Res Grp, 401 Smyth Rd, Ottawa, ON K1H 8L1, Canada		Tremblay, MS (corresponding author), Childrens Hosp Eastern Ontario, Res Inst, Hlth Act Living & Obes HALO Res Grp, 401 Smyth Rd, Ottawa, ON K1H 8L1, Canada.	mtremblay@cheo.on.ca	Nyström, Christine Delisle/AAK-4398-2020; Chaput, Jean-Philippe/ABE-6307-2020; Tremblay, Mark/ABI-5477-2020; Tremblay, Mark/AAF-2981-2019	Chaput, Jean-Philippe/0000-0002-5607-5736;	Royal Bank of Canada (RBC); Public Health Agency of Canada; Mitacs; RBC Learn to Play project; Henning and Johan Throne-Holst Foundation	This study was funded by the Royal Bank of Canada (RBC), the Public Health Agency of Canada, and Mitacs, and was delivered in partnership with ParticipACTION. Publication charges for this article have been funded by the RBC Learn to Play project and the Public Health Agency of Canada, delivered in partnership with ParticipACTION. CDN was supported by a grant from the Henning and Johan Throne-Hols…		32	9	9	1	6	BMC	LONDON	CAMPUS, 4 CRINAN ST, LONDON N1 9XW, ENGLAND		1471-2458		BMC PUBLIC HEALTH	BMC Public Health	OCT 2	2018	18			2
J	Law, B; Bruner, B; Benson, SMS; Anderson, K; Gregg, M; Hall, N; Lane, K; MacDonald, DJ; Saunders, TJ; Sheehan, D; Stone, MR; Woodruff, SJ; Belanger, K; Barnes, JD; Longmuir, PE; Tremblay, MS				Law, Barbi; Bruner, Brenda; Benson, Sara M. Scharoun; Anderson, Kristal; Gregg, Melanie; Hall, Nathan; Lane, Kirstin; MacDonald, Dany J.; Saunders, Travis J.; Sheehan, Dwayne; Stone, Michelle R.; Woodruff, Sarah J.; Belanger, Kevin; Barnes, Joel D.; Longmuir, Patricia E.; Tremblay, Mark S.			Associations between teacher training and measures of physical literacy among Canadian 8-to 12-year-old students	BMC PUBLIC HEALTH			English	Article						Physical literacy; Teacher; Elementary school; Physical education	EDUCATION TEACHERS; SKILL COMPETENCE; YOUTH; FITNESS; INTERVENTION; PROGRAMS; CHILDREN	Background: Quality physical education (PE) contributes to the development of physical literacy among children, yet little is known about how teacher training relates to this development. We assessed the association between teacher training, and the likelihood that children met recommended achievement levels for components of physical literacy as defined by the Canadian Assessment of Physical Lit…	[Law, Barbi; Bruner, Brenda] Nipissing Univ, Sch Phys & Hlth Educ, 100 Coll Dr, North Bay, ON P1B 8L7, Canada; [Benson, Sara M. Scharoun; Woodruff, Sarah J.] Univ Windsor, Dept Kinesiol, Windsor, ON N9B 3P4, Canada; [Anderson, Kristal; Lane, Kirstin] Camosun Coll, Ctr Sport & Exercise Educ, Victoria, BC V8P 5J2, Canada; [Gregg, Melanie; Hall, Nathan] Univ Winnipeg, Dept Kinesiol & Appl Hlth, Winn…		Law, B (corresponding author), Nipissing Univ, Sch Phys & Hlth Educ, 100 Coll Dr, North Bay, ON P1B 8L7, Canada.	barbil@nipissingu.ca; mtremblay@cheo.on.ca	Tremblay, Mark/AAF-2981-2019; Benson, Sara Scharoun/AAG-5946-2020; Tremblay, Mark/ABI-5477-2020	Benson, Sara Scharoun/0000-0002-3329-6392; Stone, Michelle/0000-0002-4215-0942; Woodruff, Sarah/0000-0002-8199-2982	Royal Bank of Canada (RBC); Public Health Agency of Canada; Mitacs; RBC	This study was funded by The Royal Bank of Canada (RBC), the Public Health Agency of Canada, and Mitacs, and was delivered in partnership with ParticipACTION. Publication fees for this study were funded by RBC and the Public Health Agency of Canada, delivered in partnership with ParticipACTION.		56	7	7	3	19	BMC	LONDON	CAMPUS, 4 CRINAN ST, LONDON N1 9XW, ENGLAND		1471-2458		BMC PUBLIC HEALTH	BMC Public Health	OCT 2	2018	18			2
J	Stoddart, AL; Humbert, ML				Stoddart, Alexandra L.; Humbert, M. Louise			Student Perspectives on a Physical Literacy Intervention and Physical Activity	RESEARCH QUARTERLY FOR EXERCISE AND SPORT			English	Meeting Abstract									[Stoddart, Alexandra L.; Humbert, M. Louise] Univ Saskatchewan, Saskatoon, SK S7N 0W0, Canada			a.stoddart@usask.ca						0	0	0	0	7	ROUTLEDGE JOURNALS, TAYLOR & FRANCIS LTD	ABINGDON	2-4 PARK SQUARE, MILTON PARK, ABINGDON OX14 4RN, OXON, ENGLAND	0270-1367	2168-3824		RES Q EXERCISE SPORT	Res. Q. Exerc. Sport		2017	88			1
J	Amort, FM; Tuttner, S; Holler, P; Simi, H; Wallner, D; Moser, O; Adamer-Koing, E				Amort, F. M.; Tuttner, S.; Holler, P.; Simi, H.; Wallner, D.; Moser, O.; Adamer-Koing, E.			Improving physical activity and physical literacy at primary care level	EUROPEAN JOURNAL OF PUBLIC HEALTH			English	Meeting Abstract									[Amort, F. M.; Tuttner, S.; Holler, P.; Simi, H.; Wallner, D.; Adamer-Koing, E.] FH JOANNEUM Univ Appl Sci, Bad Gleichenberg, Austria; [Moser, O.] Swansea Univ, Swansea, W Glam, Wales			frank.amort@gmail.com						0	0	0	0	6	OXFORD UNIV PRESS	OXFORD	GREAT CLARENDON ST, OXFORD OX2 6DP, ENGLAND	1101-1262	1464-360X		EUR J PUBLIC HEALTH	Eur. J. Public Health	NOV	2017	27			3
J	Nesdoly, A; Gleddie, D; McHugh, TL				Nesdoly, Autumn; Gleddie, Douglas; McHugh, Tara-Leigh			Facilitating Physical Literacy Within the Framework of Meaningful Physical Education	JOURNAL OF SPORT & EXERCISE PSYCHOLOGY			English	Meeting Abstract									[Nesdoly, Autumn; Gleddie, Douglas; McHugh, Tara-Leigh] Univ Alberta, Edmonton, AB, Canada									0	0	0	1	2	HUMAN KINETICS PUBL INC	CHAMPAIGN	1607 N MARKET ST, PO BOX 5076, CHAMPAIGN, IL 61820-2200 USA	0895-2779	1543-2904		J SPORT EXERCISE PSY	J. Sport Exerc. Psychol.	AUG	2020	42			S
J	ElBasri, T				ElBasri, Teralee			Get Your Community Moving: Physical Literacy Programs for All Ages	REFERENCE & USER SERVICES QUARTERLY			English	Book Review									[ElBasri, Teralee] La Prade Branch Lib, North Chesterfield, VA 23236 USA		ElBasri, T (corresponding author), La Prade Branch Lib, North Chesterfield, VA 23236 USA.							1	0	0	0	3	AMER LIBRARY ASSOC	CHICAGO	50 E HURON ST, CHICAGO, IL 60611 USA	1094-9054	2163-5242		REF USER SERV Q	Ref. User Serv. Q.	SUM	2019	58	4
J	Liu, Y; Chen, SL; Wang, BF; Imagbe, S				Liu, Yang; Chen, Senlin; Wang, Baofu; Imagbe, Stacy			Middle School Students' Physical Literacy: Characterization by Six Demographic Factors	RESEARCH QUARTERLY FOR EXERCISE AND SPORT			English	Meeting Abstract									[Liu, Yang] Wuhan Univ Technol, Wuhan, Peoples R China; [Chen, Senlin; Wang, Baofu; Imagbe, Stacy] Louisiana State Univ, Baton Rouge, LA 70803 USA			worldinsight@163.com						0	0	0	1	1	ROUTLEDGE JOURNALS, TAYLOR & FRANCIS LTD	ABINGDON	2-4 PARK SQUARE, MILTON PARK, ABINGDON OX14 4RN, OXON, ENGLAND	0270-1367	2168-3824		RES Q EXERCISE SPORT	Res. Q. Exerc. Sport	APR 8	2021	92			1
J	Clark, H; Krellaars, D; Dudley, D; Mitchell, D; James, M; Podgorski, M; Cairney, J				Clark, Heather; Krellaars, Dean; Dudley, Dean; Mitchell, Drew; James, Maeghan; Podgorski, Margaret; Cairney, John			Developing a Physical Literacy Tool for the Early Years: PPLAY	JOURNAL OF SPORT & EXERCISE PSYCHOLOGY			English	Meeting Abstract									[Clark, Heather; James, Maeghan; Podgorski, Margaret] McMaster Univ, Hamilton, ON, Canada; [Krellaars, Dean] Univ Manitoba, Winnipeg, MB, Canada; [Dudley, Dean] Macquarie Univ, N Ryde, NSW, Australia; [Mitchell, Drew] Sport Life, Victoria, BC, Canada; [Cairney, John] Univ Toronto, Toronto, ON, Canada				DUDLEY, DEAN/AAD-1654-2022; Cairney, John/AAQ-9703-2020	DUDLEY, DEAN/0000-0001-5140-9533; Cairney, John/0000-0003-2856-3967	Sport for Life	Sport for Life		0	0	0	0	3	HUMAN KINETICS PUBL INC	CHAMPAIGN	1607 N MARKET ST, PO BOX 5076, CHAMPAIGN, IL 61820-2200 USA	0895-2779	1543-2904		J SPORT EXERCISE PSY	J. Sport Exerc. Psychol.	JUN	2017	39			S
J	Farren, GL; Yeatts, PE; Li, HX				Farren, Gene L.; Yeatts, Paul E.; Li, Hongxin			Physical Literacy, Anxiety, And Depression In Sixth-grade Physical Education Students	MEDICINE AND SCIENCE IN SPORTS AND EXERCISE			English	Meeting Abstract	Annual Meeting of the American-College-of-Sports-Medicine (ACSM)	MAY 29-JUN 02, 2018	Minneapolis, MN	Amer Coll Sports Med					[Farren, Gene L.] West Texas A&M Univ, Canyon, TX USA; [Yeatts, Paul E.] Texas Womans Univ, Denton, TX 76204 USA; [Li, Hongxin] Univ North Texas, Denton, TX 76203 USA									0	0	0	0	4	LIPPINCOTT WILLIAMS & WILKINS	PHILADELPHIA	TWO COMMERCE SQ, 2001 MARKET ST, PHILADELPHIA, PA 19103 USA	0195-9131	1530-0315		MED SCI SPORT EXER	Med. Sci. Sports Exerc.	MAY	2018	50	5		1
J	Peng, Y; Yang, M; Yang, LQ; Wei, CD; Chang, JD				Peng, Yan; Yang, Ming; Yang, Liangqiu; Wei, Chuandong; Chang, Jindong			Development and Volidation of the Chinese Assessment of Adolescent Physical Literacy	MEDICINE AND SCIENCE IN SPORTS AND EXERCISE			English	Meeting Abstract	Annual Meeting of the American-College-of-Sports-Medicine (ACSM)	MAY 29-JUN 02, 2018	Minneapolis, MN	Amer Coll Sports Med					[Peng, Yan; Wei, Chuandong] SiChuan Aerosp Vocat Coll, Chengdu, Sichuan, Peoples R China; [Yang, Ming; Chang, Jindong] Southwest Univ, Chongqing, Peoples R China; [Yang, Liangqiu] Northeast Normal Univ, Changchun, Jilin, Peoples R China					Jindong, Chang/0000-0001-6313-6245	NPOPSS Grant [15CTY011]; Fundamental Research Funds for the Central UniversitiesFundamental Research Funds for the Central Universities [1709240]	The research was supported by NPOPSS Grant 15CTY011, and Fundamental Research Funds for the Central Universities Grant 1709240.		0	0	0	0	3	LIPPINCOTT WILLIAMS & WILKINS	PHILADELPHIA	TWO COMMERCE SQ, 2001 MARKET ST, PHILADELPHIA, PA 19103 USA	0195-9131	1530-0315		MED SCI SPORT EXER	Med. Sci. Sports Exerc.	MAY	2018	50	5		1
J	Stearns, JA; Hudson, B; Thompson, J; McHugh, TL; Spence, JC				Stearns, J. A.; Hudson, B.; Thompson, J.; McHugh, T. -L.; Spence, J. C.			Lessons Learned: Assessing Physical Literacy Among Children in the Northwest Territories	JOURNAL OF PHYSICAL ACTIVITY & HEALTH			English	Meeting Abstract	2014 Global Summit on the Physical Activity of Children	MAY 19-22, 2014	Toronto, CANADA						[Stearns, J. A.; Hudson, B.; Thompson, J.; McHugh, T. -L.; Spence, J. C.] Univ Alberta, Edmonton, AB, Canada				Spence, John C/D-1548-2009	Spence, John C/0000-0001-8485-1336	Northwest Territories Provincial Government; Federal Government of Canada	Northwest Territories Provincial Government and the Federal Government of Canada.		0	0	0	0	2	HUMAN KINETICS PUBL INC	CHAMPAIGN	1607 N MARKET ST, PO BOX 5076, CHAMPAIGN, IL 61820-2200 USA	1543-3080	1543-5474		J PHYS ACT HEALTH	J. Phys. Act. Health	MAY	2014	11			1
J	McCallum, K; Sheehan, D; Van Wyk, N; Katz, L				McCallum, Kyle; Sheehan, Dwayne; Van Wyk, Nadine; Katz, Larry			Evaluating the implementation of physical literacy programming in a recreation setting	JOURNAL OF SPORT & EXERCISE PSYCHOLOGY			English	Meeting Abstract									[McCallum, Kyle; Katz, Larry] Univ Calgary, Calgary, AB, Canada; [Sheehan, Dwayne; Van Wyk, Nadine] Mt Royal Univ, Calgary, AB, Canada									0	0	0	0	1	HUMAN KINETICS PUBL INC	CHAMPAIGN	1607 N MARKET ST, PO BOX 5076, CHAMPAIGN, IL 61820-2200 USA	0895-2779	1543-2904		J SPORT EXERCISE PSY	J. Sport Exerc. Psychol.	JUN	2016	38			S
J	Gu, XL; Zhang, XX; Chen, SL				Gu, Xiangli; Zhang, Xiaoxia; Chen, Senlin			Physical Literacy at the Start Line: 8-9-Year-Olds' Competencies	RESEARCH QUARTERLY FOR EXERCISE AND SPORT			English	Meeting Abstract									[Gu, Xiangli; Zhang, Xiaoxia] Univ North Texas, Denton, TX USA; [Chen, Senlin] Louisiana State Univ, Baton Rouge, LA 70803 USA			xiangli.gu@unt.edu	Zhang, Xiaoxia/AAC-4907-2021	Zhang, Xiaoxia/0000-0001-5076-9035				0	0	0	0	4	ROUTLEDGE JOURNALS, TAYLOR & FRANCIS LTD	ABINGDON	2-4 PARK SQUARE, MILTON PARK, ABINGDON OX14 4RN, OXON, ENGLAND	0270-1367	2168-3824		RES Q EXERCISE SPORT	Res. Q. Exerc. Sport		2018	89			1
J	DeResh, R				DeResh, Renee			Influence of Perceived Physical Literacy on Coaching Efficacy and Leadership Behavior	JOURNAL OF SPORTS SCIENCE AND MEDICINE			English	Letter									[DeResh, Renee] Utica Coll, Hlth Studies, 1600 Burrstone Rd, Utica, NY 13502 USA		DeResh, R (corresponding author), Utica Coll, Hlth Studies, 1600 Burrstone Rd, Utica, NY 13502 USA.	rederesh@utica.edu						8	0	0	0	6	JOURNAL SPORTS SCIENCE & MEDICINE	BURSA	MEDICAL FACULTY ULUDAG UNIV, DEPT SPORTS MEDICINE, BURSA, 16059, TURKEY	1303-2968			J SPORT SCI MED	J. Sport. Sci. Med.	JUN	2019	18	2
J	Roberts, WM; Newcombe, DJ; Davids, K				Roberts, William M.; Newcombe, Daniel J.; Davids, Keith			Application of a constraints-led approach to pedagogy in schools: embarking on a journey to nurture physical literacy in primary physical education	PHYSICAL EDUCATION AND SPORT PEDAGOGY			English	Article						Constraints-led approach; physical literacy; physical education	NONLINEAR PEDAGOGY; TEAM SPORTS; ACCULTURATION; PERFORMANCE; CHAOS; EDGE; SELF	Background: Oversimplified, reductionist approaches to operationalising Physical Literacy (PL) have been a barrier to the development of a complex, dynamic and embodied understanding of the individual Physical Literacy journey. Further, there has been no appropriate approach that might allow practitioners to integrate Physical Literacy in Physical Education (PE). Whilst popular approaches, such a…	[Roberts, William M.; Newcombe, Daniel J.] Oxford Brookes Univ, Dept Sport & Hlth Sci, Oxford, England; [Roberts, William M.] Univ Gloucestershire, Sch Sport & Exercise, Sport & Exercise Sci, Gloucester, England; [Davids, Keith] Sheffield Hallam Univ, Ctr Sports Engn Res, Sheffield, S Yorkshire, England		Roberts, WM (corresponding author), Univ Gloucestershire, Sch Sport & Exercise, Gloucester GL2 9HW, England.	wroberts1@glos.ac.uk	Roberts, Will/J-7565-2019	Roberts, Will/0000-0001-5736-5244; Davids, Keith/0000-0003-1398-6123; Newcombe, Daniel/0000-0002-4080-034X				71	18	18	9	37	ROUTLEDGE JOURNALS, TAYLOR & FRANCIS LTD	ABINGDON	2-4 PARK SQUARE, MILTON PARK, ABINGDON OX14 4RN, OXON, ENGLAND	1740-8989	1742-5786		PHYS EDUC SPORT PEDA	Phys. Educ. Sport Pedag.		2019	24	2
J	Holler, P; Jaunig, J; Tutter, S; Moser, O; van Poppel, M; Amort, FM				Holler, Peter; Jaunig, Johannes; Tutter, Silvia; Moser, Othmar; van Poppel, Mireille; Amort, Frank-Michael			Low dose physical exercise training improves physical literacy in physically inactive adults	JOURNAL OF PHYSICAL ACTIVITY & HEALTH			English	Meeting Abstract									[Holler, Peter; Tutter, Silvia; Amort, Frank-Michael] FH JOANNEUM, Graz, Austria; [Jaunig, Johannes; van Poppel, Mireille] Karl Franzens Univ Graz, Graz, Austria; [Moser, Othmar] Swansea Univ, Swansea, W Glam, Wales				Van Poppel, Mireille/AAL-8228-2020	Van Poppel, Mireille/0000-0001-5694-4324	Gesundheitsfonds Steiermark	Gesundheitsfonds Steiermark		0	0	0	0	6	HUMAN KINETICS PUBL INC	CHAMPAIGN	1607 N MARKET ST, PO BOX 5076, CHAMPAIGN, IL 61820-2200 USA	1543-3080	1543-5474		J PHYS ACT HEALTH	J. Phys. Act. Health	OCT	2018	15	10		1
J	Li, MH; Sum, RKW; Wallhead, T; Ha, ASC; Sit, CHP; Li, R				Li, Ming-Hui; Sum, Raymond Kim Wai; Wallhead, Tristan; Ha, Amy Sau Ching; Sit, Cindy Hui Ping; Li, Ru			Influence of Perceived Physical Literacy on Coaching Efficacy and Leadership Behavior: A Cross-Sectional Study	JOURNAL OF SPORTS SCIENCE AND MEDICINE			English	Article						Perceived physical literacy; coaching effectiveness; student-athletes' perceptions	PERCEPTIONS; INSTRUMENT; EDUCATION	The concept of physical literacy has evolved to work as a guiding ideology in physical education, physical activity and heath, while little is known for coaching context. The purpose of this study was to examine the influence of perceived physical literacy (PPL) in predicting coaching efficacy and leadership behavior from the perceptions of student-athletes in Hong Kong secondary schools. A total…	[Li, Ming-Hui; Sum, Raymond Kim Wai; Ha, Amy Sau Ching; Sit, Cindy Hui Ping; Li, Ru] Chinese Univ Hong Kong, Dept Sports Sci & Phys Educ, Shatin, Hong Kong, Peoples R China; [Wallhead, Tristan] Univ Wyoming, Div Kinesiol & Hlth, Laramie, WY 82071 USA		Sum, RKW (corresponding author), Chinese Univ Hong Kong, Shatin, G09 Kwok Sports Bldg, Hong Kong, Peoples R China.	venuslmh@link.cuhk.edu.hk; kwsum@cuhk.edu.hk; wallhead@uwyo.edu; sauchingha@cuhk.edu.hk; sithp@cuhk.edu.hk; lirutracy@link.cuhk.edu.hk	Sum, Raymond/ABA-1210-2020; Sit, Cindy/AAY-1056-2020; Wallhead, Tristan/AAD-2075-2022	Sum, Raymond/0000-0002-4051-9945; Sit, Cindy/0000-0001-9992-7866; Li, Minghui/0000-0003-4116-3685	Chinese University of Hong Kong research scholarship	This study was extracted from Ms. Li's Mphil thesis, which was supported by the university research scholarship. The ethical committee in CUHK approved the performance of the present study with no requirements. The authors would like to express sincere thanks to all the participants in HK secondary schools. There exists no competing interests for authors and the study complies with the current la…		50	5	5	1	14	JOURNAL SPORTS SCIENCE & MEDICINE	BURSA	MEDICAL FACULTY ULUDAG UNIV, DEPT SPORTS MEDICINE, BURSA, 16059, TURKEY	1303-2968			J SPORT SCI MED	J. Sport. Sci. Med.	MAR	2019	18	1
J	Farias, C; Wallhead, T; Mesquita, I				Farias, Claudio; Wallhead, Tristan; Mesquita, Isabel			'The Project Changed My Life': Sport Education's Transformative Potential on Student Physical Literacy	RESEARCH QUARTERLY FOR EXERCISE AND SPORT			English	Article						Physical education curriculum; transformation; autobiographical memory; longitudinal design	INTERVENTION; GAMES	Purpose: This longitudinal study provided a retrospective examination of the impact of student participation in a year-long Sport Education curricular experience on physical literacy development. A focus was placed on students' reported motivation, attitudes and disposition to participate in physical education (PE) and sport, and their re-actualizations of a healthy sport culture in the years fol…	[Farias, Claudio; Mesquita, Isabel] Univ Porto, Porto, Portugal; [Wallhead, Tristan] Univ Wyoming, Laramie, WY 82071 USA		Farias, C (corresponding author), Univ Porto, Fac Sport, Rua Doutor Placido Costa 91, P-4200450 Porto, Portugal.	claudiofariasef@gmail.com	Wallhead, Tristan/AAD-2075-2022	Farias, Claudio/0000-0002-1364-0539; Wallhead, Tristan/0000-0001-8553-7832				38	15	15	10	21	ROUTLEDGE JOURNALS, TAYLOR & FRANCIS LTD	ABINGDON	2-4 PARK SQUARE, MILTON PARK, ABINGDON OX14 4RN, OXON, ENGLAND	0270-1367	2168-3824		RES Q EXERCISE SPORT	Res. Q. Exerc. Sport	APR 2	2020	91	2
J	Fraser-Thomas, J; Anderson, L; Auksi, M; Belshaw, C; Besito, R; Khan, T; McCrady, K; Silver, M; Wolman, L				Fraser-Thomas, Jessica; Anderson, Landy; Auksi, Michael; Belshaw, Catherine; Besito, Ryan; Khan, Tayyaba; McCrady, Keith; Silver, Michelle; Wolman, Lauren			A Physical Literacy Strategy for Urban Indigenous Families Through the Life Cycle	INTERNATIONAL JOURNAL OF QUALITATIVE METHODS			English	Meeting Abstract									[Fraser-Thomas, Jessica; Wolman, Lauren] York Univ, N York, ON, Canada; [Anderson, Landy; Auksi, Michael; Belshaw, Catherine; Besito, Ryan; McCrady, Keith] Native Child & Family Serv Toronto, Toronto, ON, Canada; [Khan, Tayyaba; Silver, Michelle] Univ Toronto, Toronto, ON, Canada									0	0	0	0	3	SAGE PUBLICATIONS INC	THOUSAND OAKS	2455 TELLER RD, THOUSAND OAKS, CA 91320 USA	1609-4069			INT J QUAL METH	Int. J. Qual. Meth.	JAN 22	2019	18
J	Do, J; Blais, A; Feldman, B; Brandao, LR; Lougheed, J; Pohl, D; Klaassen, RJ; Johnston, DL; De Laat, D; Roth, J; Katz, SL; McCormick, A; Wright, FV; Macartney, G; McMillan, HJ; Venkateswaran, S; Sell, E; Doja, A; Matheson, K; Boafo, A; Longmuir, PE				Do, Jeffrey; Blais, Angelica; Feldman, Brian; Brandao, Leonardo R.; Lougheed, Jane; Pohl, Daniela; Klaassen, Robert J.; Johnston, Donna L.; De Laat, Denise; Roth, Johannes; Katz, Sherri Lynne; McCormick, Anna; Wright, F. Virginia; Macartney, Gail; McMillan, Hugh J.; Venkateswaran, Sunita; Sell, Erick; Doja, Asif; Matheson, Katherine; Boafo, Addo; Longmuir, Patricia E.			Characterization of physical literacy in children with chronicmedical conditions compared with healthy controls: a cross-sectional study	APPLIED PHYSIOLOGY NUTRITION AND METABOLISM			English	Article						physical activity; physical competence; pediatrics; children with disabilities	CANADIAN CHILDREN; FITNESS; PARTICIPATION; HEMOPHILIA; ARTHRITIS; EXERCISE; LIFE; ADOLESCENTS; CAPACITY; ASTHMA	To determine the physical literacy, defined as the capability for a physically active lifestyle, of children with medical conditions compared with healthy peers, this multicenter cross-sectional study recruited children with medical conditions from cardiology, neurology (including concussion), rheumatology, mental health, respirology, oncology, hematology, and rehabilitation (including cerebral p…	[Do, Jeffrey; Blais, Angelica; Lougheed, Jane; Pohl, Daniela; Klaassen, Robert J.; Johnston, Donna L.; Roth, Johannes; Katz, Sherri Lynne; McCormick, Anna; McMillan, Hugh J.; Venkateswaran, Sunita; Sell, Erick; Doja, Asif; Matheson, Katherine; Boafo, Addo; Longmuir, Patricia E.] Childrens Hosp Eastern Ontario, Res Inst, Ottawa, ON, Canada; [Do, Jeffrey; Lougheed, Jane; Pohl, Daniela; Klaassen, Ro…		Longmuir, PE (corresponding author), Childrens Hosp Eastern Ontario, Res Inst, Ottawa, ON, Canada.; Longmuir, PE (corresponding author), Univ Ottawa, Fac Med, Ottawa, ON, Canada.; Longmuir, PE (corresponding author), Univ Ottawa, Fac Hlth Sci, Ottawa, ON, Canada.	plongmuir@cheo.on.ca	McMillan, Hugh/AAA-1989-2021	McMillan, Hugh/0000-0001-8927-2018; Klaassen, Robert/0000-0002-6913-2808	Government of Ontario; Children's Hospital of Eastern Ontario Research Institute	This study was supported by the Government of Ontario and the Children's Hospital of Eastern Ontario Research Institute. The authors would like to thank all the families for their enthusiastic participation in the study. We would also like to thank Sophia Roubos, Kelly Hennessy, Clara Moore, Christelle-Jean Chow, Emil Prikryl, and Kevin Moncion who led the recruitment and data collection sessions…		48	1	1	2	4	CANADIAN SCIENCE PUBLISHING	OTTAWA	65 AURIGA DR, SUITE 203, OTTAWA, ON K2E 7W6, CANADA	1715-5312	1715-5320		APPL PHYSIOL NUTR ME	Appl. Physiol. Nutr. Metab.	SEP	2021	46	9
J	Longmuir, PE; Prikryl, E; Rotz, HLL; Boyer, C; Alpous, A				Longmuir, Patricia E.; Prikryl, Emil; Rotz, Heather L. L.; Boyer, Charles; Alpous, Anastasia			Predilection for physical activity and body mass index z-score can quickly identify children needing support for a physically active lifestyle	APPLIED PHYSIOLOGY NUTRITION AND METABOLISM			English	Article						physical literacy; children; screening tasks; physical competence; motivation	LITERACY; RELIABILITY; ADOLESCENTS	Comprehensive physical literacy assessments can be time-consuming and require a gymnasium space and examiner training. This project sought to identify easy-to-administer tasks, suitable for all physical activity and healthcare settings, which could quickly screen a group of children to identify those most likely to benefit from an in-depth assessment or additional physical literacy support. The 4…	[Longmuir, Patricia E.; Prikryl, Emil; Rotz, Heather L. L.; Boyer, Charles; Alpous, Anastasia] Childrens Hosp Eastern Ontario Res Inst, Ottawa, ON, Canada; [Longmuir, Patricia E.; Prikryl, Emil] Univ Ottawa, Fac Med, Ottawa, ON, Canada; [Longmuir, Patricia E.] Univ Ottawa, Fac Hlth Sci, Ottawa, ON, Canada; [Prikryl, Emil; Rotz, Heather L. L.] Univ Western Ontario, Fac Med, London, ON, Canada		Longmuir, PE (corresponding author), Childrens Hosp Eastern Ontario Res Inst, Ottawa, ON, Canada.; Longmuir, PE (corresponding author), Univ Ottawa, Fac Med, Ottawa, ON, Canada.; Longmuir, PE (corresponding author), Univ Ottawa, Fac Hlth Sci, Ottawa, ON, Canada.	plongmuir@cheo.on.ca						26	0	0	0	0	CANADIAN SCIENCE PUBLISHING	OTTAWA	65 AURIGA DR, SUITE 203, OTTAWA, ON K2E 7W6, CANADA	1715-5312	1715-5320		APPL PHYSIOL NUTR ME	Appl. Physiol. Nutr. Metab.	OCT	2021	46	10
J	Jefferies, P; Bremer, E; Kozera, T; Cairney, J; Kriellaars, D				Jefferies, Philip; Bremer, Emily; Kozera, Tanya; Cairney, John; Kriellaars, Dean			Psychometric properties and construct validity of PLAYself: a self-reported measure of physical literacy for children and youth	APPLIED PHYSIOLOGY NUTRITION AND METABOLISM			English	Article						physical literacy; physical activity; physical education; children; youth studies; assessment	RASCH MEASUREMENT MODEL; CLASSICAL TEST THEORY; ITEM RESPONSE THEORY; DESCRIPTION QUESTIONNAIRE; INTRINSIC MOTIVATION; EDUCATION; COMPETENCE; DEPRESSION; ANXIETY; ESTEEM	PLAYself is a tool designed for self-description of physical literacy in children and youth. We examined the tool using both the Rasch model and Classical Test Theory to explore its psychometric properties. A random selection of 300 children aged 8-14 years (47.3% female) from a dataset of 8513 Canadian children were involved in the Rasch analysis. The 3 subscales of the measure demonstrated good…	[Jefferies, Philip] Dalhousie Univ, Fac Hlth, Resilience Res Ctr, Halifax, NS, Canada; [Bremer, Emily] Univ Toronto, Fac Kinesiol & Phys Educ, Toronto, ON, Canada; [Kozera, Tanya; Kriellaars, Dean] Univ Manitoba, Fac Hlth Sci, Winnipeg, MB, Canada; [Kozera, Tanya] Seven Oaks Gen Hosp, Wellness Inst, Winnipeg, MB, Canada; [Cairney, John] Univ Queensland, Sch Human Movement & Nutr Sci, Brisbane, Ql…		Jefferies, P (corresponding author), Dalhousie Univ, Fac Hlth, Resilience Res Ctr, Halifax, NS, Canada.	philip.jefferies@dal.ca	Bremer, Emily/AGB-5113-2022	Bremer, Emily/0000-0003-1488-1032	Canadian Institutes of Health Research FellowshipCanadian Institutes of Health Research (CIHR)	E.B. is supported by a Canadian Institutes of Health Research Fellowship.		75	2	2	3	9	CANADIAN SCIENCE PUBLISHING	OTTAWA	65 AURIGA DR, SUITE 203, OTTAWA, ON K2E 7W6, CANADA	1715-5312	1715-5320		APPL PHYSIOL NUTR ME	Appl. Physiol. Nutr. Metab.	JUN	2021	46	6
J	Zeng, N; Johnson, S; Bellows, L				Zeng, Nan; Johnson, Susan; Bellows, Laura			AN ECOLOGICAL FRAMEWORK AND INTERVENTION FOR PHYSICAL LITERACY PARENTING IN EARLY CHILDHOOD	ANNALS OF BEHAVIORAL MEDICINE			English	Meeting Abstract									[Zeng, Nan; Bellows, Laura] Colorado State Univ, Ft Collins, CO 80523 USA; [Johnson, Susan] Univ Colorado Anschutz Med Campus, Aurora, CO USA			nanzeng@colostate.edu						0	0	0	0	2	OXFORD UNIV PRESS INC	CARY	JOURNALS DEPT, 2001 EVANS RD, CARY, NC 27513 USA	0883-6612	1532-4796		ANN BEHAV MED	Ann. Behav. Med.	MAY	2020	54			1
J	Fraser-Thomas, J; Anderson, L; Auksi, M; Belshaw, C; Besito, R; Khan, T; McCrady, K; Silver, M; Wolman, L				Fraser-Thomas, Jessica; Anderson, Landy; Auksi, Michael; Belshaw, Catherine; Besito, Ryan; Khan, Tayyaba; McCrady, Keith; Silver, Michelle; Wolman, Lauren			A Physical Literacy Strategy for Urban Indigenous Families Through the Life Cycle	INTERNATIONAL JOURNAL OF QUALITATIVE METHODS			English	Meeting Abstract									[Fraser-Thomas, Jessica; Wolman, Lauren] York Univ, N York, ON, Canada; [Anderson, Landy; Auksi, Michael; Belshaw, Catherine; Besito, Ryan; McCrady, Keith] Native Child & Family Serv Toronto, Toronto, ON, Canada; [Khan, Tayyaba; Silver, Michelle] Univ Toronto, Toronto, ON, Canada									0	0	0	0	2	SAGE PUBLICATIONS INC	THOUSAND OAKS	2455 TELLER RD, THOUSAND OAKS, CA 91320 USA	1609-4069			INT J QUAL METH	Int. J. Qual. Meth.	JUN 19	2019	18
J	Marchetti, D; Saab, PG				Marchetti, Daniella; Saab, Patrice G.			HEALTH LITERACY, PHYSICAL ACTIVITY, AND SCREEN TIME PREDICT ADOLESCENT BODY MASS INDEX	ANNALS OF BEHAVIORAL MEDICINE			English	Meeting Abstract									[Marchetti, Daniella] Univ Miami, Miami, FL USA; [Saab, Patrice G.] Univ Miami, Coral Gables, FL 33124 USA			d.carucci@umiami.edu						0	0	0	0	0	OXFORD UNIV PRESS INC	CARY	JOURNALS DEPT, 2001 EVANS RD, CARY, NC 27513 USA	0883-6612	1532-4796		ANN BEHAV MED	Ann. Behav. Med.	APR	2021	55			1
J	Edwards, LC; Bryant, AS; Keegan, RJ; Morgan, K; Jones, AM				Edwards, Lowri C.; Bryant, Anna S.; Keegan, Richard J.; Morgan, Kevin; Jones, Anwen M.			Definitions, Foundations and Associations of Physical Literacy: A Systematic Review	SPORTS MEDICINE			English	Review							SCHOOL-STUDENTS; EDUCATION; MOTIVATION; IMPACT	Background The concept of physical literacy has stimulated increased research attention in recent years-being deployed in physical education, sport participation, and the promotion of physical activity. Independent research groups currently operationalize the construct differently. Objective The purpose of this systematic review was to conduct a systematic review of the physical literacy construc…	[Edwards, Lowri C.; Bryant, Anna S.; Morgan, Kevin; Jones, Anwen M.] Cardiff Metropolitan Univ, Cardiff Sch Sport, Cyncoed Campus, Cardiff CF23 6XD, S Glam, Wales; [Keegan, Richard J.] Univ Canberra, Fac Hlth, Res Inst Sport & Exercise, Bruce, ACT, Australia		Edwards, LC (corresponding author), Cardiff Metropolitan Univ, Cardiff Sch Sport, Cyncoed Campus, Cardiff CF23 6XD, S Glam, Wales.	Loedwards@cardiffmet.ac.uk	Keegan, Richard/E-9498-2013; Silva, Ana Maria Ribeiro/G-1142-2018; Keegan, Richard/V-1752-2019	Keegan, Richard/0000-0003-4253-4492; Keegan, Richard/0000-0003-4253-4492				94	139	139	20	91	ADIS INT LTD	NORTHCOTE	5 THE WAREHOUSE WAY, NORTHCOTE 0627, AUCKLAND, NEW ZEALAND	0112-1642	1179-2035		SPORTS MED	Sports Med.	JAN	2017	47	1
J	Howard, R; Eisenmann, JC; Moreno, A				Howard, Rick; Eisenmann, Joey C.; Moreno, Anthony			Summary: The National Strength and Conditioning Association Position Statement on Long-Term Athletic Development	STRENGTH AND CONDITIONING JOURNAL			English	Article						long-term athletic development; youth; motor skills; health and well-being; physical literacy		LONG-TERM ATHLETIC DEVELOPMENT (LTAD) IS A CRADLE-TO-GRAVE FRAMEWORK FOR PROVIDING DEVELOPMENTALLY APPROPRIATE PHYSICAL, PSYCHOSOCIAL, TECHNICAL, AND TACTICAL ELEMENTS OF SPORTS PARTICIPATION AND PHYSICAL ACTIVITY. LTAD SHOULD PROMOTE THE DEVELOPMENT OF GENERAL ATHLETICISM TO ENHANCE PHYSICAL LITERACY, MINIMIZE INJURY RISK, AND FOSTER LIFETIME HEALTH AND WELLNESS. MISSING FROM PREVIOUS MODELS OF …	[Howard, Rick] West Chester Univ, Dept Kinesiol, W Chester, PA 19383 USA; [Eisenmann, Joey C.] Leeds Beckett Univ, Carnegie Sch Sports, Leeds, W Yorkshire, England; [Moreno, Anthony] Eastern Michigan Univ, Sch Hlth Promot & Human Performance, Ypsilanti, MI 48197 USA		Howard, R (corresponding author), West Chester Univ, Dept Kinesiol, W Chester, PA 19383 USA.	rihoward41@gmail.com						2	0	0	3	9	LIPPINCOTT WILLIAMS & WILKINS	PHILADELPHIA	TWO COMMERCE SQ, 2001 MARKET ST, PHILADELPHIA, PA 19103 USA	1524-1602	1533-4295		STRENGTH COND J	Strength Cond. J.	APR	2019	41	2
J	Daugherty, A; Eveland-Sayers, B; Chroust, A; Dotterweich, A; Steffey, B				Daugherty, Abigail; Eveland-Sayers, Brandi; Chroust, Alyson; Dotterweich, Andrew; Steffey, Brianna			IMPROVEMENT IN ELEMENTARY STUDENTS PREFERENCE FOR PHYSICAL ACTIVITY ENGAGEMENT FOLLOWING PHYSICAL LITERACY PROGRAMMING	MEDICINE AND SCIENCE IN SPORTS AND EXERCISE			English	Meeting Abstract	American-College-of-Sports-Medicine (ACSM) Virtual Conference	2020	ELECTR NETWORK	Amer Coll Sports Med					[Daugherty, Abigail; Eveland-Sayers, Brandi; Chroust, Alyson; Dotterweich, Andrew; Steffey, Brianna] East Tennessee State Univ, Johnson City, TN USA									0	0	0	0	4	LIPPINCOTT WILLIAMS & WILKINS	PHILADELPHIA	TWO COMMERCE SQ, 2001 MARKET ST, PHILADELPHIA, PA 19103 USA	0195-9131	1530-0315		MED SCI SPORT EXER	Med. Sci. Sports Exerc.	JUL	2020	52	17		S
J	Secco, M; Vercillo, T; Martiniuk, A				Secco, M.; Vercillo, T.; Martiniuk, A.			A RECREATION PROGRAM TO DEVELOP PHYSICAL LITERACY SKILLS IN CHILDREN WITH EPILEPSY	EPILEPSIA			English	Meeting Abstract	31st International Epilepsy Congress	SEP 05-09, 2015	Istanbul, TURKEY						[Secco, M.; Vercillo, T.] Epilepsy Support Ctr, London, ON, Canada; [Secco, M.] Ontario Brain Inst, Toronto, ON, Canada; [Martiniuk, A.] Univ Sydney, Fac Med, Sydney, NSW 2006, Australia; [Martiniuk, A.] George Inst Global Hlth, Sydney, NSW, Australia									0	0	0	0	6	WILEY-BLACKWELL	HOBOKEN	111 RIVER ST, HOBOKEN 07030-5774, NJ USA	0013-9580	1528-1167		EPILEPSIA	Epilepsia	FEB	2015	56			1
J	Saunders, T; Kays, R; MacDonald, D				Saunders, Travis; Kays, Rachel; MacDonald, Dany			Physical Literacy of 8-12 Year Old Children in Prince Edward Island, Canada	MEDICINE AND SCIENCE IN SPORTS AND EXERCISE			English	Meeting Abstract	Annual Meeting of the American-College-of-Sports-Medicine (ACSM)	MAY 30-JUN 03, 2017	Denver, CO	Amer Coll Sports Med					[Saunders, Travis; Kays, Rachel; MacDonald, Dany] Univ Prince Edward Isl, Charlottetown, PE, Canada						Children's Hospital of Eastern Ontario Research Institute through the RBC Learn to Play project	Research funding was provided by the Children's Hospital of Eastern Ontario Research Institute through the RBC Learn to Play project, delivered in partnership with ParticipACTION and the Public Health Agency of Canada.		0	0	0	0	5	LIPPINCOTT WILLIAMS & WILKINS	PHILADELPHIA	TWO COMMERCE SQ, 2001 MARKET ST, PHILADELPHIA, PA 19103 USA	0195-9131	1530-0315		MED SCI SPORT EXER	Med. Sci. Sports Exerc.	MAY	2017	49	5		1
J	Kriellaars, DJ; Cairney, J; Bortoleto, MAC; Kiez, TKM; Dudley, D; Aubertin, P				Kriellaars, Dean J.; Cairney, John; Bortoleto, Marco A. C.; Kiez, Tia K. M.; Dudley, Dean; Aubertin, Patrice			The Impact of Circus Arts Instruction in Physical Education on the Physical Literacy of Children in Grades 4 and 5	JOURNAL OF TEACHING IN PHYSICAL EDUCATION			English	Article						confidence; elementary school; gender; motor competence	PUBLIC-HEALTH; PERFORMANCE; ADULTHOOD; CHILDHOOD; EXERCISE; QUALITY; GENDER; YOUTH; SPORT	Objective: To examine the impact of circus arts instruction in physical education (PE) on the physical literacy of children in Grades 4 and 5. Methods: A clustered, quasi-experimental design was used comparing children in schools with circus arts instruction in physical education (n = 101) with children in socioeconomic status-matched schools using standard PE instruction (n = 110). Physical lite…	[Kriellaars, Dean J.; Kiez, Tia K. M.] Univ Manitoba, Winnipeg, MB, Canada; [Cairney, John] Univ Toronto, Toronto, ON, Canada; [Bortoleto, Marco A. C.] Univ Estadual Campinas, Sao Paulo, Brazil; [Dudley, Dean] Macquarie Univ, Sydney, NSW, Australia; [Aubertin, Patrice] Ecole Nacl Cirque, Montreal, PQ, Canada		Kriellaars, DJ (corresponding author), Univ Manitoba, Winnipeg, MB, Canada.	dean.kriellaars@umanitoba.ca	DUDLEY, DEAN/AAD-1654-2022; Bortoleto, Marco Antonio Coelho/H-9171-2012; Cairney, John/AAQ-9703-2020	DUDLEY, DEAN/0000-0001-5140-9533; Bortoleto, Marco Antonio Coelho/0000-0003-4455-6732; Cairney, John/0000-0003-2856-3967	SSHRCSocial Sciences and Humanities Research Council of Canada (SSHRC); National Circus School; Cirque du Soleil; Cirque du Soleil Citizenship	The authors would like to acknowledge the financial support of the SSHRC, as well as the National Circus School and Cirque du Soleil. The authors also thank Gil Favreau, Director of Social Responsibility, Cirque du Soleil Citizenship, and his coworker, David Simard, for the support of this study. The authors also thank Myriam Villeneuve, the Director of Research Assistant at the National Circus S…		58	24	24	0	29	HUMAN KINETICS PUBL INC	CHAMPAIGN	1607 N MARKET ST, PO BOX 5076, CHAMPAIGN, IL 61820-2200 USA	0273-5024	1543-2769		J TEACH PHYS EDUC	J. Teach. Phys. Educ.	APR	2019	38	2
J	Chen, A; Sun, HC				Chen, Ang; Sun, Haichun			A great leap of faith: Editorial for JSHS special issue on physical literacy	JOURNAL OF SPORT AND HEALTH SCIENCE			English	Editorial Material									[Chen, Ang] Univ N Carolina, Dept Kinesiol, Greensboro, NC 27412 USA; [Sun, Haichun] Univ S Florida, Coll Educ, Dept Teaching & Learning, Tampa, FL 33620 USA		Chen, A (corresponding author), Univ N Carolina, Dept Kinesiol, Greensboro, NC 27412 USA.	a_chen@uncg.edu; sun@usf.edu						13	7	7	1	16	SHANGHAI UNIV SPORT	SHANGHAI	EDITORIAL BOARD, 650 QINGYUANHUAN RD, SHANGHAI, 200438, PEOPLES R CHINA	2095-2546	2213-2961		J SPORT HEALTH SCI	J. Sport Health Sci.	JUN	2015	4	2
J	Brian, A; De Meester, A; Klavina, A; Irwin, JM; Taunton, S; Pennell, A; Lieberman, LJ				Brian, Ali; De Meester, An; Klavina, Aija; Irwin, J. Megan; Taunton, Sally; Pennell, Adam; Lieberman, Lauren J.			Exploring Children/Adolescents With Visual Impairments' Physical Literacy: A Preliminary Investigation of Autonomous Motivation	JOURNAL OF TEACHING IN PHYSICAL EDUCATION			English	Article						confidence; disability; perceived competence; self-concept	SELF-DETERMINATION; CHILDREN; INDIVIDUALS	Physical literacy refers to the confidence, competence, motivation, knowledge, and understanding to value and take responsibility for engagement in physical activities throughout the lifespan. Little is known regarding the physical literacy of children/ adolescents with visual impairments (VIs). Purpose: The purpose of this study was to examine predictors of autonomous motivation in children/adol…	[Brian, Ali; Irwin, J. Megan; Taunton, Sally; Pennell, Adam] Univ South Carolina, Columbia, SC 29208 USA; [De Meester, An] Univ Ghent, Ghent, Belgium; [Klavina, Aija] Latvian Acad Sports Educ, Riga, Latvia; [Lieberman, Lauren J.] SUNY Coll Brockport, Brockport, NY 14420 USA		Brian, A (corresponding author), Univ South Carolina, Columbia, SC 29208 USA.	brianali@mailbox.sc.edu	De Meester, An/H-5410-2019	De Meester, An/0000-0003-2270-719X; Klavina, Aija/0000-0003-1959-9941				44	4	4	1	27	HUMAN KINETICS PUBL INC	CHAMPAIGN	1607 N MARKET ST, PO BOX 5076, CHAMPAIGN, IL 61820-2200 USA	0273-5024	1543-2769		J TEACH PHYS EDUC	J. Teach. Phys. Educ.	APR	2019	38	2
J	Kriellaars, D; Kiez, T; Aubertin, P				Kriellaars, Dean; Kiez, Tia; Aubertin, Patrice			Circus as a physical literacy approach in PE in grades 4 and 5	JOURNAL OF SPORT & EXERCISE PSYCHOLOGY			English	Meeting Abstract									[Kriellaars, Dean; Kiez, Tia; Aubertin, Patrice] Univ Manitoba, Winnipeg, MB, Canada									0	0	0	0	2	HUMAN KINETICS PUBL INC	CHAMPAIGN	1607 N MARKET ST, PO BOX 5076, CHAMPAIGN, IL 61820-2200 USA	0895-2779	1543-2904		J SPORT EXERCISE PSY	J. Sport Exerc. Psychol.	JUN	2015	37			S
J	Chen, A				Chen, Ang			A clash of fundamental assumptions: Can/should we measure physical literacy? Comment	JOURNAL OF SPORT AND HEALTH SCIENCE			English	Editorial Material							EDUCATION		[Chen, Ang] Univ N Carolina, Dept Kinesiol, Greensboro, NC 27412 USA		Chen, A (corresponding author), Univ N Carolina, Dept Kinesiol, Greensboro, NC 27412 USA.	a_chen@uncg.edu						12	4	4	1	7	SHANGHAI UNIV SPORT	SHANGHAI	EDITORIAL BOARD, 650 QINGYUANHUAN RD, SHANGHAI, 200438, PEOPLES R CHINA	2095-2546	2213-2961		J SPORT HEALTH SCI	J. Sport Health Sci.	MAR	2020	9	2
J	Goodway, JD				Goodway, Jacqueline D.			Promoting actual and perceived motor competence in the early years: SKIPing toward physical literacy	JOURNAL OF SPORT & EXERCISE PSYCHOLOGY			English	Meeting Abstract									[Goodway, Jacqueline D.] Ohio State Univ, Columbus, OH 43210 USA									0	0	0	0	3	HUMAN KINETICS PUBL INC	CHAMPAIGN	1607 N MARKET ST, PO BOX 5076, CHAMPAIGN, IL 61820-2200 USA	0895-2779	1543-2904		J SPORT EXERCISE PSY	J. Sport Exerc. Psychol.	AUG	2018	40			S
J	Spring, KE; Holmes, ME; Ryuh, Y; Chen, CC				Spring, Katherine E.; Holmes, Megan E.; Ryuh, Yonjoong; Chen, Chih Chia			Compliance with Physical Activity Guidelines and Associations with Physical Literacy Among Future Physical Educators	MEDICINE AND SCIENCE IN SPORTS AND EXERCISE			English	Meeting Abstract	Annual Meeting of the American-College-of-Sports-Medicine (ACSM)	MAY 28-JUN 01, 2019	Orlando, FL	Amer Coll Sports Med					[Spring, Katherine E.; Holmes, Megan E.; Ryuh, Yonjoong; Chen, Chih Chia] Mississippi State Univ, Starkville, MS USA				Holmes, Megan/AAX-6919-2021	Holmes, Megan/0000-0003-1716-6122				0	0	0	3	22	LIPPINCOTT WILLIAMS & WILKINS	PHILADELPHIA	TWO COMMERCE SQ, 2001 MARKET ST, PHILADELPHIA, PA 19103 USA	0195-9131	1530-0315		MED SCI SPORT EXER	Med. Sci. Sports Exerc.	JUN	2019	51	6		S
J	Gonitzer, V; Amort, FM				Gonitzer, Victoria; Amort, F. M.			Physical literacy and its measurement as foundation for physical activity-promoting health promotion	EUROPEAN JOURNAL OF PUBLIC HEALTH			English	Meeting Abstract									[Gonitzer, Victoria; Amort, F. M.] FH JOANNEUM Bad Gleichenberg, Hlth Management Tourism, Bad Gleichenberg, Austria			victoria.goenitzer@gmail.com						0	0	0	0	14	OXFORD UNIV PRESS	OXFORD	GREAT CLARENDON ST, OXFORD OX2 6DP, ENGLAND	1101-1262	1464-360X		EUR J PUBLIC HEALTH	Eur. J. Public Health	NOV	2016	26			1
J	Nohelty, E; Sugimoto, D; Zwicker, R; Kobelski, G; Weller, E; Berbert, L; Faigenbaum, A; Myer, G; Stracciolini, A				Nohelty, Eric; Sugimoto, Dai; Zwicker, Rebecca; Kobelski, Greggory; Weller, Edie; Berbert, Laura; Faigenbaum, Avery; Myer, Gregory; Stracciolini, Andrea			The Play Study: Perception Is Everything. Physical Literacy And Reported MVPA In Children.	MEDICINE AND SCIENCE IN SPORTS AND EXERCISE			English	Meeting Abstract	American-College-of-Sports-Medicine (ACSM) Virtual Conference	2020	ELECTR NETWORK	Amer Coll Sports Med					[Nohelty, Eric; Sugimoto, Dai; Zwicker, Rebecca; Kobelski, Greggory; Weller, Edie; Berbert, Laura; Stracciolini, Andrea] Boston Childrens Hosp, Boston, MA USA; [Faigenbaum, Avery] Coll New Jersey, Ewing, NJ USA; [Myer, Gregory] Cincinnati Childrens Hosp, Cincinnati, OH USA									0	0	0	0	1	LIPPINCOTT WILLIAMS & WILKINS	PHILADELPHIA	TWO COMMERCE SQ, 2001 MARKET ST, PHILADELPHIA, PA 19103 USA	0195-9131	1530-0315		MED SCI SPORT EXER	Med. Sci. Sports Exerc.	JUL	2020	52	17		S
J	Wattie, N; Cobley, S; McKenna, J				Wattie, Nick; Cobley, Stephen; McKenna, Jim			Exploring the relationships between relative age, components of physical literacy and positive youth development	JOURNAL OF SPORT & EXERCISE PSYCHOLOGY			English	Meeting Abstract									[Wattie, Nick] York Univ, N York, ON M3J 1P3, Canada; [Cobley, Stephen; McKenna, Jim] Leeds Metropolitan Univ, Leeds LS1 3HE, W Yorkshire, England				Cobley, Stephen P/I-5686-2017	Cobley, Stephen P/0000-0001-6099-392X				0	0	0	0	23	HUMAN KINETICS PUBL INC	CHAMPAIGN	1607 N MARKET ST, PO BOX 5076, CHAMPAIGN, IL 61820-2200 USA	0895-2779			J SPORT EXERCISE PSY	J. Sport Exerc. Psychol.	JUN	2012	34			S
J	Fortnum, K; Furzer, B; Reid, S; Jackson, B; Elliott, C				Fortnum, Kathryn; Furzer, Bonnie; Reid, Siobhan; Jackson, Ben; Elliott, Catherine			The physical literacy of children with behavioural and emotional mental health disorders: A scoping review	MENTAL HEALTH AND PHYSICAL ACTIVITY			English	Review						ADHD; Anxiety; Depression; Physical activity; Motor proficiency; Body composition	DEFICIT-HYPERACTIVITY DISORDER; ATTENTION-DEFICIT/HYPERACTIVITY DISORDER; BODY-MASS INDEX; DEVELOPMENTAL COORDINATION DISORDER; GROSS MOTOR-PERFORMANCE; ANXIETY DISORDERS; RISK-FACTORS; OVERWEIGHT; CHILDHOOD; ADOLESCENTS	Introduction: Mental Health Disorders (MHDs) affect 20% of children and youth. To improve long-term physiological and psychological health outcomes for children with MHDs, regular physical activity (PA) participation is essential. Physical literacy, comprising physical competence, PA-related knowledge and understanding, and perceptions of motivation and confidence, may aid understanding of the PA…	[Fortnum, Kathryn; Furzer, Bonnie; Reid, Siobhan; Jackson, Ben] Univ Western Australia, Sch Human Sci, M408,LB5005, Perth, WA 6001, Australia; [Elliott, Catherine] Curtin Univ, Sch Occupat Therapy Social Work & Speech Pathol, GPO Box GPO Box U1987, Perth, WA 6845, Australia		Fortnum, K (corresponding author), Univ Western Australia, Sch Human Sci, M408,LB5005, Perth, WA 6001, Australia.	Kathryn.fortnum@research.uwa.edu.au; Bonnie.furzer@uwa.edu.au; Siobhan.reid@uwa.edu.au; Ben.jackson@uwa.edu.au; Catherine.elliott@curtin.edu.au	Furzer, Bonnie/ABE-6541-2020; Jackson, Ben/H-5117-2014	Furzer, Bonnie/0000-0002-0321-6988; Reid, Siobhan/0000-0002-2589-3576; Jackson, Ben/0000-0003-0351-8377	Australian Post Graduate Award [Australian Federal Government]Australian Government; BrightSpark Research Fellowship	K.F. was supported by an Australian Post Graduate Award [Australian Federal Government], and S.R. by a BrightSpark Research Fellowship. These sources funded the time required to complete this review.		106	5	6	3	23	ELSEVIER SCI LTD	OXFORD	THE BOULEVARD, LANGFORD LANE, KIDLINGTON, OXFORD OX5 1GB, OXON, ENGLAND	1755-2966			MENT HEALTH PHYS ACT	Ment. Health Phys. Act.	OCT	2018	15
J	Shearer, C; Goss, H; Durden-Myers, E; Boddy, L; Knowles, Z; Foweather, L				Shearer, Cara; Goss, Hannah; Durden-Myers, Elizabeth; Boddy, Lynne; Knowles, Zoe; Foweather, Lawrence			Assessments of physical literacy in children aged 7-11 years: A series of systematic reviews	JOURNAL OF PHYSICAL ACTIVITY & HEALTH			English	Meeting Abstract									[Shearer, Cara; Goss, Hannah; Durden-Myers, Elizabeth; Boddy, Lynne; Knowles, Zoe; Foweather, Lawrence] Liverpool John Moores Univ, Liverpool, Merseyside, England				Durden-Myers, Liz/AAG-4019-2020	Durden-Myers, Liz/0000-0001-7705-1138				0	0	0	0	7	HUMAN KINETICS PUBL INC	CHAMPAIGN	1607 N MARKET ST, PO BOX 5076, CHAMPAIGN, IL 61820-2200 USA	1543-3080	1543-5474		J PHYS ACT HEALTH	J. Phys. Act. Health	OCT	2018	15	10		1
J	Rohr, LE; Parcon, M; Byrne, JM				Rohr, Linda E.; Parcon, Mariel; Byrne, Jeannette M.			Exploring the Link Between Active Video Games and the Psychomotor Component of Physical Literacy	JOURNAL OF PHYSICAL ACTIVITY & HEALTH			English	Meeting Abstract	2014 Global Summit on the Physical Activity of Children	MAY 19-22, 2014	Toronto, CANADA						[Rohr, Linda E.; Parcon, Mariel; Byrne, Jeannette M.] Mem Univ, Sch Human Kinet & Recreat, St John, NF, Canada									0	0	0	0	1	HUMAN KINETICS PUBL INC	CHAMPAIGN	1607 N MARKET ST, PO BOX 5076, CHAMPAIGN, IL 61820-2200 USA	1543-3080	1543-5474		J PHYS ACT HEALTH	J. Phys. Act. Health	MAY	2014	11			1
J	Blanchard, J; Van Wyk, N; Alpous, A; Ertel, E; Longmuir, PE				Blanchard, Joel; Van Wyk, Nadine; Alpous, Anastasia; Ertel, Emily; Longmuir, Patricia E.			Physical Literacy Levels Of Canadian Children In Grades 7-9 (12-16 Years): Descriptive Results	MEDICINE AND SCIENCE IN SPORTS AND EXERCISE			English	Meeting Abstract	Annual Meeting of the American-College-of-Sports-Medicine (ACSM)	MAY 28-JUN 01, 2019	Orlando, FL	Amer Coll Sports Med					[Blanchard, Joel; Longmuir, Patricia E.] Univ Ottawa, Childrens Hosp Eastern Ontario Res Inst, Ottawa, ON, Canada; [Van Wyk, Nadine] Mt Royal Univ, Calgary, AB, Canada; [Alpous, Anastasia; Ertel, Emily] Childrens Hosp Eastern Ontario Res Inst, Ottawa, ON, Canada									0	0	0	0	6	LIPPINCOTT WILLIAMS & WILKINS	PHILADELPHIA	TWO COMMERCE SQ, 2001 MARKET ST, PHILADELPHIA, PA 19103 USA	0195-9131	1530-0315		MED SCI SPORT EXER	Med. Sci. Sports Exerc.	JUN	2019	51	6		S
J	Graham, J; Innes, K; Brown, D; Cairney, J; Bray, S				Graham, Jeffrey; Innes, Kira; Brown, Denver; Cairney, John; Bray, Steven			Secular Decline in Children's Motor Abilities: Implications for Intervention from a Physical Literacy Perspective	JOURNAL OF SPORT & EXERCISE PSYCHOLOGY			English	Meeting Abstract									[Graham, Jeffrey; Innes, Kira; Bray, Steven] McMaster Univ, Hamilton, ON, Canada; [Brown, Denver; Cairney, John] Univ Toronto, Toronto, ON, Canada				Cairney, John/AAQ-9703-2020	Cairney, John/0000-0003-2856-3967	Social Sciences and Humanities Research CouncilSocial Sciences and Humanities Research Council of Canada (SSHRC); Canadian Institutes of Health ResearchCanadian Institutes of Health Research (CIHR)	Social Sciences and Humanities Research Council; Canadian Institutes of Health Research.		0	0	0	0	1	HUMAN KINETICS PUBL INC	CHAMPAIGN	1607 N MARKET ST, PO BOX 5076, CHAMPAIGN, IL 61820-2200 USA	0895-2779	1543-2904		J SPORT EXERCISE PSY	J. Sport Exerc. Psychol.	JUN	2019	41			S
J	Goss, H; Shearer, C; Durden-Myers, E; Knowles, Z; Boddy, L; Foweather, L				Goss, Hannah; Shearer, Cara; Durden-Myers, Elizabeth; Knowles, Zoe; Boddy, Lynne; Foweather, Lawrence			Assessments of physical literacy in children aged 3-7 years: A series of systematic reviews	JOURNAL OF PHYSICAL ACTIVITY & HEALTH			English	Meeting Abstract									[Goss, Hannah; Shearer, Cara; Durden-Myers, Elizabeth; Knowles, Zoe; Boddy, Lynne; Foweather, Lawrence] Liverpool John Moores Univ, Liverpool, Merseyside, England				Durden-Myers, Liz/AAG-4019-2020	Durden-Myers, Liz/0000-0001-7705-1138				0	0	0	0	8	HUMAN KINETICS PUBL INC	CHAMPAIGN	1607 N MARKET ST, PO BOX 5076, CHAMPAIGN, IL 61820-2200 USA	1543-3080	1543-5474		J PHYS ACT HEALTH	J. Phys. Act. Health	OCT	2018	15	10		1
J	Li, MH; Sum, RKW; Tremblay, M; Sit, CHP; Ha, ASC; Wong, SHS				Li, Ming Hui; Sum, Raymond Kim Wai; Tremblay, Mark; Sit, Cindy Hui Ping; Ha, Amy Sau Ching; Wong, Stephen Heung Sang			Cross-validation of the Canadian Assessment of Physical Literacy second edition (CAPL-2): The case of a Chinese population	JOURNAL OF SPORTS SCIENCES			English	Article						Child; physical literacy assessment; China; validity	2018 REPORT CARD; CONCEPTUAL CRITIQUE; FIT INDEXES; CHILDREN; RELIABILITY; VALIDITY; CRITERIA; TOOL	The present study aimed to culturally adapt the Canadian Assessment of Physical Literacy, Second Edition (CAPL-2) and examine its validity and reliability among Chinese children aged 8 to 12 years. The original manual of CAPL-2 was translated and culturally adapted from English into Chinese. A total of 327 children (153 boys, mean age = 10.0) completed CAPL-2 (Chinese) assessments. Internal consi…	[Li, Ming Hui; Sum, Raymond Kim Wai; Sit, Cindy Hui Ping; Ha, Amy Sau Ching; Wong, Stephen Heung Sang] Chinese Univ Hong Kong, Dept Sports Sci & Phys Educ, Hong Kong, Peoples R China; [Tremblay, Mark] Childrens Hosp Eastern Ontario, Hlth Act Living & Obes Res Grp, Res Inst, Ottawa, ON, Canada; [Tremblay, Mark] Univ Ottawa, Dept Pediat, Ottawa, ON, Canada		Sum, RKW (corresponding author), Chinese Univ Hong Kong, Dept Sports Sci & Phys Educ, Hong Kong, Peoples R China.	kwsum@cuhk.edu.hk	Tremblay, Mark/ABI-5477-2020; Sit, Cindy/AAY-1056-2020; Sum, Raymond/ABA-1210-2020	Sit, Cindy/0000-0001-9992-7866; Sum, Raymond/0000-0002-4051-9945; Wong, Stephen H./0000-0002-6821-4545; Li, Minghui/0000-0003-4116-3685	Chinese University of Hong KongChinese University of Hong Kong [EDU2018-052]	This work was supported by the Chinese University of Hong Kong [EDU2018-052].		39	4	4	2	2	TAYLOR & FRANCIS LTD	ABINGDON	2-4 PARK SQUARE, MILTON PARK, ABINGDON OR14 4RN, OXON, ENGLAND	0264-0414	1466-447X		J SPORT SCI	J. Sports Sci.	DEC 16	2020	38	24
J	Saunders, TJ; MacDonald, DJ; Copeland, JL; Longmuir, PE; Barnes, JD; Belanger, K; Bruner, B; Gregg, MJ; Hall, N; Kolen, AM; Law, B; Martin, LJ; Sheehan, D; Stone, MR; Woodruff, SJ; Tremblay, MS				Saunders, Travis J.; MacDonald, Dany J.; Copeland, Jennifer L.; Longmuir, Patricia E.; Barnes, Joel D.; Belanger, Kevin; Bruner, Brenda; Gregg, Melanie J.; Hall, Nathan; Kolen, Angela M.; Law, Barbi; Martin, Luc J.; Sheehan, Dwayne; Stone, Michelle R.; Woodruff, Sarah J.; Tremblay, Mark S.			The relationship between sedentary behaviour and physical literacy in Canadian children: a cross-sectional analysis from the RBC-CAPL Learn to Play study	BMC PUBLIC HEALTH			English	Article						Physical literacy; Sedentary behaviour; Screen time; TV; Computer; Video game; Reading; Physical activity	SCHOOL-AGED CHILDREN; HEALTH INDICATORS; SCREEN-TIME; YOUTH; PEDOMETER; SEASON; ASSOCIATIONS; ENVIRONMENT; VALIDITY; WEATHER	Background: Physical literacy is the foundation of a physically active lifestyle. Sedentary behaviour displays deleterious associations with important health indicators in children. However, the association between sedentary behaviour and physical literacy is unknown. The purpose of this study was to identify the aspects of physical literacy that are associated with key modes of sedentary behavio…	[Saunders, Travis J.; MacDonald, Dany J.] Univ Prince Edward Isl, Dept Appl Human Sci, 550 Univ Ave, Charlottetown, PE C1A 4P3, Canada; [Copeland, Jennifer L.] Univ Lethbridge, Dept Kinesiol & Phys Educ, Lethbridge, AB T1K 3M4, Canada; [Longmuir, Patricia E.; Barnes, Joel D.; Belanger, Kevin; Tremblay, Mark S.] Childrens Hosp Eastern Ontario, Res Inst, Hlth Act Living & Obes HALO Res Grp, Ottawa,…		Saunders, TJ (corresponding author), Univ Prince Edward Isl, Dept Appl Human Sci, 550 Univ Ave, Charlottetown, PE C1A 4P3, Canada.	trsaunders@upei.ca; mtremblay@cheo.on.ca	Tremblay, Mark/ABI-5477-2020; Tremblay, Mark/AAF-2981-2019	Copeland, Jennifer/0000-0002-3519-7603; Stone, Michelle/0000-0002-4215-0942; Woodruff, Sarah/0000-0002-8199-2982	Royal Bank of Canada; Public Health Agency of Canada; Mitacs; RBC Learn to Play project	This study was funded by the Royal Bank of Canada, the Public Health Agency of Canada, and Mitacs, and was delivered in partnership with ParticipACTION. Publication charges for this article have been funded by the RBC Learn to Play project and the Public Health Agency of Canada, delivered in partnership with ParticipACTION.		44	5	6	3	10	BMC	LONDON	CAMPUS, 4 CRINAN ST, LONDON N1 9XW, ENGLAND		1471-2458		BMC PUBLIC HEALTH	BMC Public Health	OCT 2	2018	18			2
J	Wessely, S; Starke, D; Weyers, S; Joisten, C				Wessely, Stefanie; Starke, Dagmar; Weyers, Simone; Joisten, Christine			Closing the gap between practice and science in school- and community-based participatory physical literacy promotion: study protocol of the StuPs project	BMC PUBLIC HEALTH			English	Article						Physical activity promotion; Physical literacy; Socially deprived urban districts; Community-based approach; Community-based participatory research; Capacity building		BackgroundThe role of physical activity in the promotion of children's well-being and health is widely known. However, research indicates that the time spent physically exercising and participating in organized sport activities is decreasing among children. Although there is currently no gold standard for promoting sustainable physical activity in children, community-based approaches, particularl…	[Wessely, Stefanie; Joisten, Christine] German Sport Univ Cologne, Inst Movement & Neurosci, Dept Phys Act Publ Hlth, Sportpk Mungersdorf 6, D-50933 Cologne, Germany; [Starke, Dagmar] Acad Publ Hlth Serv, Kanzerlstr 4, D-40472 Dusseldorf, Germany; [Weyers, Simone] Heinrich Heine Univ Dusseldorf, Med Fac, Ctr Hlth & Soc, Inst Med Sociol, Univ Str 1, D-40225 Dusseldorf, Germany		Wessely, S (corresponding author), German Sport Univ Cologne, Inst Movement & Neurosci, Dept Phys Act Publ Hlth, Sportpk Mungersdorf 6, D-50933 Cologne, Germany.	s.wessely@dshs-koeln.de	Starke, Dagmar/AAS-4052-2021		German Federal Ministry of Health (BMG) [ZMVI1-2519FSB110]	The StuPs project is funded by the German Federal Ministry of Health (BMG; grant number ZMVI1-2519FSB110, governmental funding) who had no involvement in the design of the study, or in writing of this manuscript. Open Access funding enabled and organized by Projekt DEAL.		20	2	2	6	11	BMC	LONDON	CAMPUS, 4 CRINAN ST, LONDON N1 9XW, ENGLAND		1471-2458		BMC PUBLIC HEALTH	BMC Public Health	APR 1	2021	21	1
J	Brandon, D; Famelia, R; Goodway, J; Stroupe, K; Chen, YJ; Johnson, J; Brian, A; Justice, L				Brandon, Dimetri; Famelia, Ruri; Goodway, Jacqueline; Stroupe, Kieley; Chen, Yung-Ju; Johnson, Jerraco; Brian, Ali; Justice, Laura			Promoting Early Years Physical Literacy Through Summer Success: SKIPing to Motor Competence with Disadvantaged Preschoolers	JOURNAL OF SPORT & EXERCISE PSYCHOLOGY			English	Meeting Abstract									[Brandon, Dimetri; Famelia, Ruri; Goodway, Jacqueline; Stroupe, Kieley; Chen, Yung-Ju; Johnson, Jerraco; Justice, Laura] Ohio State Univ, Columbus, OH 43210 USA; [Brian, Ali] Univ South Carolina, Columbia, SC 29208 USA									0	0	0	0	2	HUMAN KINETICS PUBL INC	CHAMPAIGN	1607 N MARKET ST, PO BOX 5076, CHAMPAIGN, IL 61820-2200 USA	0895-2779	1543-2904		J SPORT EXERCISE PSY	J. Sport Exerc. Psychol.	AUG	2020	42			S
J	Tremblay, MS; Longmuir, PE; Barnes, JD; Belanger, K; Anderson, KD; Bruner, B; Copeland, JL; Nystrom, CD; Gregg, MJ; Hall, N; Kolen, AM; Lane, KN; Law, B; MacDonald, DJ; Martin, LJ; Saunders, TJ; Sheehan, D; Stone, MR; Woodruff, SJ				Tremblay, Mark S.; Longmuir, Patricia E.; Barnes, Joel D.; Belanger, Kevin; Anderson, Kristal D.; Bruner, Brenda; Copeland, Jennifer L.; Nystrom, Christine Delisle; Gregg, Melanie J.; Hall, Nathan; Kolen, Angela M.; Lane, Kirstin N.; Law, Barbi; MacDonald, Dany J.; Martin, Luc J.; Saunders, Travis J.; Sheehan, Dwayne; Stone, Michelle R.; Woodruff, Sarah J.			Physical literacy levels of Canadian children aged 8-12 years: descriptive and normative results from the RBC Learn to Play-CAPL project	BMC PUBLIC HEALTH			English	Article						Daily behaviour; Physical competence; Knowledge; Understanding; Motivation; Confidence; Physical fitness; Motor skill; Physical activity	SEDENTARY BEHAVIOR; CHILDHOOD; FITNESS; YOUTH; ASSOCIATIONS; RELIABILITY; GUIDELINES; VALIDITY; HORSE; DEAD	Background: The current physical literacy level of Canadian children is unknown. The Royal Bank of Canada (RBC) Learn to Play -Canadian Assessment of Physical Literacy (CAPL) project, which is anchored in the Canadian consensus statement definition of physical literacy, aimed to help establish the current physical literacy level of Canadian children. Methods: The CAPL was used to assess the physi…	[Tremblay, Mark S.; Longmuir, Patricia E.; Barnes, Joel D.; Belanger, Kevin; Nystrom, Christine Delisle] Childrens Hosp Eastern Ontario, Res Inst, Hlth Act Living & Obes Res Grp, 401 Smyth Rd, Ottawa, ON K1H 8L1, Canada; [Anderson, Kristal D.; Lane, Kirstin N.] Camosun Coll, Ctr Sport & Exercise Educ, Victoria, BC V9E 2C1, Canada; [Bruner, Brenda; Law, Barbi] Nipissing Univ, Sch Phys & Hlth Educ,…		Tremblay, MS (corresponding author), Childrens Hosp Eastern Ontario, Res Inst, Hlth Act Living & Obes Res Grp, 401 Smyth Rd, Ottawa, ON K1H 8L1, Canada.	mtremblay@cheo.on.ca	Tremblay, Mark/AAF-2981-2019; Tremblay, Mark/ABI-5477-2020; Nyström, Christine Delisle/AAK-4398-2020	Stone, Michelle/0000-0002-4215-0942; Woodruff, Sarah/0000-0002-8199-2982; Copeland, Jennifer/0000-0002-3519-7603	RBC; Public Health Agency of Canada; Mitacs; RBC Learn to Play project	This study was funded by RBC, the Public Health Agency of Canada, and Mitacs, and was delivered in partnership with ParticipACTION. Publication charges for this article have been funded by the RBC Learn to Play project and the Public Health Agency of Canada, delivered in partnership with ParticipACTION.		56	31	31	0	12	BMC	LONDON	CAMPUS, 4 CRINAN ST, LONDON N1 9XW, ENGLAND		1471-2458		BMC PUBLIC HEALTH	BMC Public Health	OCT 2	2018	18			2
J	Lautenslager, SE; Federink, A; McLeod, K; Collins, K; Bellerive, A; Staples, K				Lautenslager, Sara E.; Federink, Amanda; McLeod, Kendra; Collins, Kyla; Bellerive, Andrea; Staples, Kern			Does participation in physical activity influence physical literacy among children with intellectual and development disabilities?	JOURNAL OF SPORT & EXERCISE PSYCHOLOGY			English	Meeting Abstract									[Lautenslager, Sara E.; Federink, Amanda; McLeod, Kendra; Collins, Kyla; Bellerive, Andrea; Staples, Kern] Univ Regina, Regina, SK, Canada									0	0	0	0	3	HUMAN KINETICS PUBL INC	CHAMPAIGN	1607 N MARKET ST, PO BOX 5076, CHAMPAIGN, IL 61820-2200 USA	0895-2779	1543-2904		J SPORT EXERCISE PSY	J. Sport Exerc. Psychol.	JUN	2016	38			S
J	Hayward, K; Swanson, G; Villegas, G; Girard, D				Hayward, Kristine; Swanson, Gary; Villegas, Gerald; Girard, Darlene		Winnipeg Community Sport Policy Co	Winnipeg Community Sport Policy: Early Years, Physical Literacy, and the Canadian Sport for Life Model	JOURNAL OF PHYSICAL ACTIVITY & HEALTH			English	Meeting Abstract	2014 Global Summit on the Physical Activity of Children	MAY 19-22, 2014	Toronto, CANADA						[Hayward, Kristine; Girard, Darlene] Winnipeg Reg Hlth Author, Winnipeg, MB, Canada; [Swanson, Gary] City Winnipeg, Winnipeg, MB, Canada; [Villegas, Gerald] Winnipeg Poverty Reduct Council, Winnipeg, MB, Canada									0	0	0	0	4	HUMAN KINETICS PUBL INC	CHAMPAIGN	1607 N MARKET ST, PO BOX 5076, CHAMPAIGN, IL 61820-2200 USA	1543-3080	1543-5474		J PHYS ACT HEALTH	J. Phys. Act. Health	MAY	2014	11			1
J	Francis, CE; Longmuir, PE; Boyer, C; Andersen, LB; Barnes, JD; Boiarskaia, E; Cairney, J; Faigenbaum, AD; Faulkner, G; Hands, BP; Hay, JA; Janssen, I; Katzmarzyk, PT; Kemper, HCG; Knudson, D; Lloyd, M; McKenzie, TL; Olds, TS; Sacheck, JM; Shephard, RJ; Zhu, WM; Tremblay, MS				Francis, Claire E.; Longmuir, Patricia E.; Boyer, Charles; Andersen, Lars Bo; Barnes, Joel D.; Boiarskaia, Elena; Cairney, John; Faigenbaum, Avery D.; Faulkner, Guy; Hands, Beth P.; Hay, John A.; Janssen, Ian; Katzmarzyk, Peter T.; Kemper, Han C. G.; Knudson, Duane; Lloyd, Meghann; McKenzie, Thomas L.; Olds, Tim S.; Sacheck, Jennifer M.; Shephard, Roy J.; Zhu, Weimo; Tremblay, Mark S.			The Canadian Assessment of Physical Literacy: Development of a Model of Children's Capacity for a Healthy, Active Lifestyle Through a Delphi Process	JOURNAL OF PHYSICAL ACTIVITY & HEALTH			English	Article						physical activity assessment; evaluation; health determinants; health promotion; community-based research	ADOLESCENTS; EDUCATION; BENEFITS; FITNESS; YOUTH	Background: The Canadian Assessment of Physical Literacy (CAPL) was conceptualized as a tool to monitor children's physical literacy. The original model (fitness, activity behavior, knowledge, motor skill) required revision and relative weights for calculating/interpreting scores were required. Methods: Nineteen childhood physical activity/fitness experts completed a 3-round Delphi process. Round…	[Francis, Claire E.; Longmuir, Patricia E.; Boyer, Charles; Barnes, Joel D.; Tremblay, Mark S.] Childrens Hosp Eastern Ontario, Res Inst, Hlth Act Living & Obes Res Grp, Toronto, ON, Canada; [Longmuir, Patricia E.] Univ Ottawa, Fac Med, Ottawa, ON K1N 6N5, Canada; [Andersen, Lars Bo] Univ Southern Denmark, Res Unit Exercise Epidemiol, Inst Sport Sci & Clin Biomech, Ctr Res Childhood Hlth, Odense,…		Longmuir, PE (corresponding author), Childrens Hosp Eastern Ontario, Res Inst, Hlth Act Living & Obes Res Grp, Toronto, ON, Canada.	plongmuir@cheo.on.ca	Katzmarzyk, Peter T/N-1974-2017; Knudson, Duane V/R-4838-2019; Cairney, John/AAQ-9703-2020; Kemper, Han CG/N-9746-2019; Olds, Tim/A-1223-2008; Tremblay, Mark/AAF-2981-2019; Janssen, Ian/B-7700-2009; Longmuir, Patricia/F-6627-2017; Hands, Beth/W-1379-2019; Faulkner, Guy/ABE-6536-2020; Tremblay, Mark/ABI-5477-2020	Katzmarzyk, Peter T/0000-0002-9280-6022; Cairney, John/0000-0003-2856-3967; Olds, Tim/0000-0001-6894-5519; Janssen, Ian/0000-0003-2159-3012;	Canadian Assessment of Physical Literacy: Active Healthy Kids Canada; Canadian Association of Health, Physical Education, Recreation, and Dance/Physical and Health Education Canada; Canadian Institutes of Health ResearchCanadian Institutes of Health Research (CIHR); Champlain Cardiovascular Disease Prevention Network; Champlain Local Health Integration Network; Children's Hospital of Eastern Onta…	Our sincere appreciation goes to Dr. Charles Corbin, Professor Emeritus, Arizona State University, and Dr. David Stodden, Associate Professor, University of South Carolina, for their contributions toward the Delphi process discussions. The assistance of Ms. Priscilla Belanger, Children's Hospital of Eastern Ontario Research Institute, for Round 1 data analyses is also appreciated. We gratefully a…		32	55	55	5	68	HUMAN KINETICS PUBL INC	CHAMPAIGN	1607 N MARKET ST, PO BOX 5076, CHAMPAIGN, IL 61820-2200 USA	1543-3080	1543-5474		J PHYS ACT HEALTH	J. Phys. Act. Health	FEB	2016	13	2
J	Belanger, K; Tremblay, MS; Longmuir, PE; Barnes, J; Sheehan, D; Copeland, JL; Woodruff, SJ; Bruner, B; Law, B; Martin, LJ; Kolen, AM; Stone, M; Withers, SH; Anderson, K; Lane, KN; Hall, N; Gregg, M; Saunders, TJ; MacDonald, D				Belanger, Kevin; Tremblay, Mark S.; Longmuir, Patricia E.; Barnes, Joel; Sheehan, Dwayne; Copeland, Jennifer L.; Woodruff, Sarah J.; Bruner, Brenda; Law, Barbi; Martin, Luc J.; Kolen, Angela M.; Stone, Michelle; Withers, Sherry Huybers; Anderson, Kristal; Lane, Kirstin N.; Hall, Nathan; Gregg, Melanie; Saunders, Travis J.; MacDonald, Dany			Physical Literacy Domain Scores in Canadian Children Meeting and not Meeting Canada's Physical Activity Guidelines	MEDICINE AND SCIENCE IN SPORTS AND EXERCISE			English	Meeting Abstract	Annual Meeting of the American-College-of-Sports-Medicine (ACSM)	MAY 30-JUN 03, 2017	Denver, CO	Amer Coll Sports Med					[Belanger, Kevin; Tremblay, Mark S.; Longmuir, Patricia E.; Barnes, Joel] Childrens Hosp Eastern Ontario, Res Inst, Ottawa, ON, Canada; [Sheehan, Dwayne] Mt Royal Univ, Calgary, AB, Canada; [Copeland, Jennifer L.] Univ Lethbridge, Lethbridge, AB, Canada; [Woodruff, Sarah J.] Univ Windsor, Windsor, ON, Canada; [Bruner, Brenda] Nipissing Univ, North Bay, ON, Canada; [Martin, Luc J.] Queens Univ, Ki…			kbelanger@cheo.on.ca	Tremblay, Mark/ABI-5477-2020; Tremblay, Mark/AAF-2981-2019					0	0	0	0	10	LIPPINCOTT WILLIAMS & WILKINS	PHILADELPHIA	TWO COMMERCE SQ, 2001 MARKET ST, PHILADELPHIA, PA 19103 USA	0195-9131	1530-0315		MED SCI SPORT EXER	Med. Sci. Sports Exerc.	MAY	2016	48	5		1
J	Sheehan, D; McCallum, K				Sheehan, Dwayne; McCallum, Kyle			The Canadian assessment of physical literacy: A holistic developmental evaluation of 8-12 year old children	JOURNAL OF SPORT & EXERCISE PSYCHOLOGY			English	Meeting Abstract									[Sheehan, Dwayne] Mt Royal Univ, Calgary, AB, Canada; [McCallum, Kyle] Univ Calgary, Calgary, AB, Canada									0	0	0	0	1	HUMAN KINETICS PUBL INC	CHAMPAIGN	1607 N MARKET ST, PO BOX 5076, CHAMPAIGN, IL 61820-2200 USA	0895-2779	1543-2904		J SPORT EXERCISE PSY	J. Sport Exerc. Psychol.	JUN	2016	38			S
J	Barnett, LM; Mazzoli, E; Lander, N; Salmon, J				Barnett, Lisa M.; Mazzoli, Emiliano; Lander, Natalie; Salmon, Jo			Reliability of the PL-C Quest, A Scale Designed to Assess Children's Perceived Physical Literacy	JOURNAL OF SPORT & EXERCISE PSYCHOLOGY			English	Meeting Abstract									[Barnett, Lisa M.; Mazzoli, Emiliano; Lander, Natalie; Salmon, Jo] Deakin Univ, Geelong, Vic, Australia				Barnett, Lisa/C-9997-2014	Barnett, Lisa/0000-0002-9731-625X	Deakin University	Deakin University.		0	0	0	0	0	HUMAN KINETICS PUBL INC	CHAMPAIGN	1607 N MARKET ST, PO BOX 5076, CHAMPAIGN, IL 61820-2200 USA	0895-2779	1543-2904		J SPORT EXERCISE PSY	J. Sport Exerc. Psychol.	MAY	2021	43			S
J	Noonan, CD; Sekerak, DK; Holmes, BL				Noonan, Catherine D.; Sekerak, Darlene K.; Holmes, Brianne L.			Commentary on Physical Literacy in Elementary Physical Education: A Survey of Fundamental Movement Skill Practice Patterns	PEDIATRIC PHYSICAL THERAPY			English	Editorial Material									[Noonan, Catherine D.] North Carolina State Univ, Friday Inst Educ Innovat, Chapel Hill, NC 27695 USA; [Sekerak, Darlene K.] Univ N Carolina, Div Phys Therapy, Chapel Hill, NC 27515 USA; [Holmes, Brianne L.] Parent, Buies Creek, NC USA		Noonan, CD (corresponding author), North Carolina State Univ, Friday Inst Educ Innovat, Chapel Hill, NC 27695 USA.							2	0	0	3	3	LIPPINCOTT WILLIAMS & WILKINS	PHILADELPHIA	TWO COMMERCE SQ, 2001 MARKET ST, PHILADELPHIA, PA 19103 USA	0898-5669	1538-005X		PEDIATR PHYS THER	Pediatr. Phys. Ther.	JAN	2022	34	1
J	Hennessy, E; Hatfield, DP; Chui, K; Herrick, S; Odalen, C; West, T; Pratt, R; Wright, C; Sacheck, J				Hennessy, Erin; Hatfield, Daniel P.; Chui, Kenneth; Herrick, Stephanie; Odalen, Christine; West, Teri; Pratt, Rachel; Wright, Catherine; Sacheck, Jennifer			Changes In Ability, Confidence, And Motivation Among Children In A Novel School- based Physical Literacy Intervention	MEDICINE AND SCIENCE IN SPORTS AND EXERCISE			English	Meeting Abstract	Annual Meeting of the American-College-of-Sports-Medicine (ACSM)	MAY 29-JUN 02, 2018	Minneapolis, MN	Amer Coll Sports Med					[Hennessy, Erin; Hatfield, Daniel P.; Wright, Catherine; Sacheck, Jennifer] Tufts Univ, Friedman Sch Nutr Sci & Policy, Boston, MA 02111 USA; [Chui, Kenneth] Tufts Univ, Sch Med, Boston, MA 02111 USA; [Herrick, Stephanie; Odalen, Christine; West, Teri; Pratt, Rachel] New York Rd Runners, New York, NY USA				Chui, Kenneth/AFT-2074-2022		NYRR	This study was funded by NYRR.		0	0	0	0	6	LIPPINCOTT WILLIAMS & WILKINS	PHILADELPHIA	TWO COMMERCE SQ, 2001 MARKET ST, PHILADELPHIA, PA 19103 USA	0195-9131	1530-0315		MED SCI SPORT EXER	Med. Sci. Sports Exerc.	MAY	2018	50	5		1
J	Rudd, JR; Pesce, C; Strafford, B; Davids, K				Rudd, James R.; Pesce, Caterina; Strafford, Ben William; Davids, Keith			Physical Literacy-A Journey of Individual Enrichment: An Ecological Dynamics Rationale for Enhancing Performance and Physical Activity in All	FRONTIERS IN PSYCHOLOGY			English	Review						non-linear pedagogy; athletics skills model; motor learning; ecological psychology; executive function; physical education; sport coaching	NONLINEAR PEDAGOGY; MOTOR CREATIVITY; DECISION-MAKING; TEAM SPORTS; EDUCATION; BEHAVIOR; MOVEMENT; CHILDREN; AFFORDANCES; ACQUISITION	Internationally, governments, health and exercise practitioners are struggling with the threat posed by physical inactivity leading to worsening outcomes in health and life expectancy and the associated high economic costs. To meet this challenge it is important to enhance the quality, and quantity, of participation in sports and physical activity throughout the life course to sustain healthy and…	[Rudd, James R.] Liverpool John Moores Univ, Res Inst Sport & Exercise Sci, Liverpool, Merseyside, England; [Rudd, James R.] Victoria Univ, Inst Hlth & Sport IHES, Footscray Pk Campus, Melbourne, Vic, Australia; [Pesce, Caterina] Univ Rome Foro Ialico, Dept Movement Human & Hlth Sci, Rome, Italy; [Strafford, Ben William; Davids, Keith] Sheffield Hallam Univ, Fac Hlth & Wellbeing, Sport & Human Pe…		Rudd, JR (corresponding author), Liverpool John Moores Univ, Res Inst Sport & Exercise Sci, Liverpool, Merseyside, England.; Rudd, JR (corresponding author), Victoria Univ, Inst Hlth & Sport IHES, Footscray Pk Campus, Melbourne, Vic, Australia.	j.r.rudd@ljmu.ac.uk		Pesce, Caterina/0000-0002-4245-3898				102	27	27	11	27	FRONTIERS MEDIA SA	LAUSANNE	AVENUE DU TRIBUNAL FEDERAL 34, LAUSANNE, CH-1015, SWITZERLAND	1664-1078			FRONT PSYCHOL	Front. Psychol.	JUL 28	2020	11
J	Nystrom, CD; Barnes, JD; Tremblay, MS				Nystrom, Christine Delisle; Barnes, Joel D.; Tremblay, Mark S.			An exploratory analysis of missing data from the Royal Bank of Canada (RBC) Learn to Play - Canadian Assessment of Physical Literacy (CAPL) project	BMC PUBLIC HEALTH			English	Article						Children; Missing data; Physical literacy	RELIABILITY; CHILDREN	Background: Physical literacy comprises a range of tests over four domains (Physical Competence, Daily Behaviour, Motivation and Confidence, and Knowledge and Understanding). The patterns of missing data in large field test batteries such as those for physical literacy are largely unknown. Therefore, the aim of this paper was to explore the patterns and possible reasons for missing data in the Ro…	[Nystrom, Christine Delisle; Barnes, Joel D.; Tremblay, Mark S.] Childrens Hosp Eastern Ontario Res Inst, Hlth Act Living & Obes HALO Res Grp, 401 Smyth Rd, Ottawa, ON K1H 8L1, Canada		Tremblay, MS (corresponding author), Childrens Hosp Eastern Ontario Res Inst, Hlth Act Living & Obes HALO Res Grp, 401 Smyth Rd, Ottawa, ON K1H 8L1, Canada.	mtremblay@cheo.on.ca	Tremblay, Mark/AAF-2981-2019; Tremblay, Mark/ABI-5477-2020; Nyström, Christine Delisle/AAK-4398-2020		Royal Bank of Canada (RBC); Public Health Agency of Canada; Mitacs; RBC Learn to Play-CAPL project; Henning and Johan Throne-Holst Foundation	This study was funded by the Royal Bank of Canada (RBC), the Public Health Agency of Canada, and Mitacs, and was delivered in partnership with ParticipACTION. Publication charges for this article have been funded by the RBC Learn to Play-CAPL project and the Public Health Agency of Canada, delivered in partnership with ParticipACTION. CDN was supported by a grant from the Henning and Johan Throne…		28	3	3	2	12	BMC	LONDON	CAMPUS, 4 CRINAN ST, LONDON N1 9XW, ENGLAND		1471-2458		BMC PUBLIC HEALTH	BMC Public Health	OCT 2	2018	18			2
J	Confesor, V; Law, B; Bruner, B				Confesor, Valaine; Law, Barbi; Bruner, Brenda			The role of teacher specialization, age, and gender on the physical literacy of Northeastern Ontario elementary students	JOURNAL OF SPORT & EXERCISE PSYCHOLOGY			English	Meeting Abstract									[Confesor, Valaine; Law, Barbi; Bruner, Brenda] Nipissing Univ, North Bay, ON, Canada									0	0	0	0	3	HUMAN KINETICS PUBL INC	CHAMPAIGN	1607 N MARKET ST, PO BOX 5076, CHAMPAIGN, IL 61820-2200 USA	0895-2779	1543-2904		J SPORT EXERCISE PSY	J. Sport Exerc. Psychol.	JUN	2016	38			S
J	Gunnell, KE; Longmuir, PE; Barnes, JD; Belanger, K; Tremblay, MS				Gunnell, Katie E.; Longmuir, Patricia E.; Barnes, Joel D.; Belanger, Kevin; Tremblay, Mark S.			Refining the Canadian Assessment of Physical Literacy based on theory and factor analyses	BMC PUBLIC HEALTH			English	Article						Physical literacy; Motivation; Physical competence; Knowledge; Physical activity; Children; Factor analysis; Validity	CONCEPTUAL CRITIQUE; SEDENTARY BEHAVIOR; CHILDREN; RELIABILITY; VALIDITY; YOUTH; ADOLESCENTS; GUIDELINES; HEALTH	Background: The Canadian Assessment of Physical Literacy (CAPL) is a 25-indicator assessment tool comprising four domains of physical literacy: (1) Physical Competence, (2) Daily Behaviour, (3) Motivation and Confidence, and (4) Knowledge and Understanding. The purpose of this study was to re-examine the factor structure of CAPL scores and the relative weight of each domain for an overall physica…	[Gunnell, Katie E.; Longmuir, Patricia E.; Barnes, Joel D.; Belanger, Kevin; Tremblay, Mark S.] Childrens Hosp Eastern Ontario Res Inst, Hlth Act Living & Obes Res Grp, Ottawa, ON K1H 8L1, Canada; [Gunnell, Katie E.] Carleton Univ, Dept Psychol, 550 Loeb Bldg,1125 Colonel By Dr, Ottawa, ON K1S 5B6, Canada		Gunnell, KE (corresponding author), Childrens Hosp Eastern Ontario Res Inst, Hlth Act Living & Obes Res Grp, Ottawa, ON K1H 8L1, Canada.; Gunnell, KE (corresponding author), Carleton Univ, Dept Psychol, 550 Loeb Bldg,1125 Colonel By Dr, Ottawa, ON K1S 5B6, Canada.	Katie.gunnell@carleton.ca; mtremblay@cheo.on.ca	Tremblay, Mark/ABI-5477-2020; Tremblay, Mark/AAF-2981-2019		Royal Bank of Canada; Public Health Agency of Canada; Mitacs; RBC Learn to Play project	This study was funded by the Royal Bank of Canada, the Public Health Agency of Canada, and Mitacs, and was delivered in partnership with ParticipACTION. Publication charges for this article have been funded by the RBC Learn to Play project and the Public Health Agency of Canada, delivered in partnership with ParticipACTION.		40	23	23	3	20	BMC	LONDON	CAMPUS, 4 CRINAN ST, LONDON N1 9XW, ENGLAND		1471-2458		BMC PUBLIC HEALTH	BMC Public Health	OCT 2	2018	18			2
J	Ballantyne, K; Bossan, A; Davelaar, CMF				Ballantyne, Katie; Bossan, Alexia; Davelaar, Cassidy M. Foley			Generation of a Motor Development Tracker for Evaluation of Physical Literacy in 3-to 5-year-old Children	PEDIATRICS			English	Meeting Abstract																		0	0	0	0	0	AMER ACAD PEDIATRICS	ELK GROVE VILLAGE	141 NORTH-WEST POINT BLVD,, ELK GROVE VILLAGE, IL 60007-1098 USA	0031-4005	1098-4275		PEDIATRICS	Pediatrics	MAR	2021	147	3
J	Law, B; Confesor, V; Richards, D; Bruner, B				Law, Barbi; Confesor, Vaiaine; Richards, Devyn; Bruner, Brenda			Exploring Predictors of Children's Motor Competence within the Context of the Canadian Assessment of Physical Literacy (CAPL)	JOURNAL OF SPORT & EXERCISE PSYCHOLOGY			English	Meeting Abstract									[Law, Barbi; Confesor, Vaiaine; Richards, Devyn; Bruner, Brenda] Nipissing Univ, North Bay, ON, Canada						RBC; Mitacs; ParticipACTION; CHEO Research Institute	The project was made possible by the RBC Learn to Play Project, with funding from RBC, Mitacs, and support from ParticipACTION and the CHEO Research Institute.		0	0	0	0	4	HUMAN KINETICS PUBL INC	CHAMPAIGN	1607 N MARKET ST, PO BOX 5076, CHAMPAIGN, IL 61820-2200 USA	0895-2779	1543-2904		J SPORT EXERCISE PSY	J. Sport Exerc. Psychol.	JUN	2017	39			S
J	Tristani, L; Fraser-Thomas, J				Tristani, Lauren; Fraser-Thomas, Jessica			Exploring Physical Literacy From the Perspectives of New Teachers: Something That was Talked About but Never Really Understood	JOURNAL OF PHYSICAL ACTIVITY & HEALTH			English	Meeting Abstract	2014 Global Summit on the Physical Activity of Children	MAY 19-22, 2014	Toronto, CANADA						[Tristani, Lauren; Fraser-Thomas, Jessica] York Univ, N York, ON M3J 1P3, Canada									0	2	2	0	3	HUMAN KINETICS PUBL INC	CHAMPAIGN	1607 N MARKET ST, PO BOX 5076, CHAMPAIGN, IL 61820-2200 USA	1543-3080	1543-5474		J PHYS ACT HEALTH	J. Phys. Act. Health	MAY	2014	11			1
J	Uys, M; Grobler, MN; Naidoo, N; Tremblay, MS; Lambert, E				Uys, Monika; Grobler, Megan N.; Naidoo, Niri; Tremblay, Mark S.; Lambert, Estelle			Validation of Key Components of the Canadian Assessment of Physical Literacy (CAPL) in 10 Year-Old South African Children	JOURNAL OF PHYSICAL ACTIVITY & HEALTH			English	Meeting Abstract	2014 Global Summit on the Physical Activity of Children	MAY 19-22, 2014	Toronto, CANADA						[Uys, Monika; Grobler, Megan N.; Lambert, Estelle] Univ Cape Town, Dept Human Biol, MRC UCT Res Unit Exercise Sci & Sports Med, Fac Hlth Sci, ZA-7700 Rondebosch, South Africa; [Naidoo, Niri] Univ Cape Town, Dept Hlth & Rehabil Sci, Fac Hlth Sci, ZA-7700 Rondebosch, South Africa; [Tremblay, Mark S.] Childrens Hosp Eastern Ontario, Res Inst, Hlth Act Living & Obes Res Grp, Ottawa, ON, Canada; [Trem…				Tremblay, Mark/ABI-5477-2020; Tremblay, Mark/AAF-2981-2019					0	2	2	1	7	HUMAN KINETICS PUBL INC	CHAMPAIGN	1607 N MARKET ST, PO BOX 5076, CHAMPAIGN, IL 61820-2200 USA	1543-3080	1543-5474		J PHYS ACT HEALTH	J. Phys. Act. Health	MAY	2014	11			1
J	Elsborg, P; Heinze, C; Melby, PS; Nielsen, G; Bentsen, P; Ryom, K				Elsborg, Peter; Heinze, Clara; Melby, Paulina S.; Nielsen, Glen; Bentsen, Peter; Ryom, Knud			Associations between previous sport and exercise experience and physical literacy elements among physically inactive Danes	BMC PUBLIC HEALTH			English	Article						Physical literacy; Physical activity; Inactivity; Motivation; Self-confidence; Motor skills; Motor competences	SELF-DETERMINATION; HEALTH-BENEFITS; MOTIVATION; RELIABILITY; ADOLESCENTS; BEHAVIOR; CHILDREN	BackgroundPhysical inactivity is recognized as a leading global public health threat. Physical Literacy, a concept describing an individual's prerequisites to participate in and adhere to physical activities, has been suggested to be a key concept in understanding physical activity in various populations. The aim of this study was to describe the prerequisites for physical activity among inactive…	[Elsborg, Peter; Heinze, Clara] Steno Diabet Ctr Copenhagen, Hlth Promot Res, Gentofte, Denmark; [Elsborg, Peter; Bentsen, Peter] Copenhagen Univ Hosp Bispebjerg & Frederiksberg, Ctr Clin Res & Prevent, Frederiksberg, Denmark; [Melby, Paulina S.; Nielsen, Glen] Univ Copenhagen, Dept Nutr Exercise & Sports, Copenhagen, Denmark; [Melby, Paulina S.] Danish Sch Sports, Nyborg, Denmark; [Bentsen, Pete…		Elsborg, P (corresponding author), Steno Diabet Ctr Copenhagen, Hlth Promot Res, Gentofte, Denmark.; Elsborg, P (corresponding author), Copenhagen Univ Hosp Bispebjerg & Frederiksberg, Ctr Clin Res & Prevent, Frederiksberg, Denmark.	peter.elsborg@regionh.dk	Ryom, Knud/N-4529-2014; Nielsen, Glen/P-6189-2014	Ryom, Knud/0000-0001-5947-3038; Nielsen, Glen/0000-0003-2854-7182; Heinze, Clara/0000-0002-8886-4561				53	0	0	2	6	BMC	LONDON	CAMPUS, 4 CRINAN ST, LONDON N1 9XW, ENGLAND		1471-2458		BMC PUBLIC HEALTH	BMC Public Health	JUN 29	2021	21	1
J	Olive, L; Telford, R; Telford, D; Westrupp, E				Olive, L.; Telford, R.; Telford, D.; Westrupp, E.			Physical literacy & early childhood executive function and language development: Active Early Learning randomised controlled trial (vol 24, pg S4, 2021)	JOURNAL OF SCIENCE AND MEDICINE IN SPORT			English	Correction																		1	0	0	1	1	ELSEVIER SCI LTD	OXFORD	THE BOULEVARD, LANGFORD LANE, KIDLINGTON, OXFORD OX5 1GB, OXON, ENGLAND	1440-2440	1878-1861		J SCI MED SPORT	J. Sci. Med. Sport	MAR	2022	25	3
J	Peers, C; Belton, S; Behan, S; O'Connor, N; Issartel, J				Peers, Cameron; Belton, Sarahjane; Behan, Stephen; O'Connor, Noel; Issartel, Johann			Moving well-being well: Evidence and background to the development of the MWBW physical literacy intervention for primary school children	JOURNAL OF SPORT & EXERCISE PSYCHOLOGY			English	Meeting Abstract									[Peers, Cameron; Belton, Sarahjane; Behan, Stephen; O'Connor, Noel; Issartel, Johann] Dublin City Univ, Dublin, Ireland					Belton, Sarahjane/0000-0001-9672-6276; O'Connor, Noel/0000-0002-4033-9135	Insight Centre for Data Analytics; Gaelic Athletic Association; Dublin County Board of the Gaelic Athletic Association	Insight Centre for Data Analytics; The Gaelic Athletic Association; The Dublin County Board of the Gaelic Athletic Association.		0	0	0	0	9	HUMAN KINETICS PUBL INC	CHAMPAIGN	1607 N MARKET ST, PO BOX 5076, CHAMPAIGN, IL 61820-2200 USA	0895-2779	1543-2904		J SPORT EXERCISE PSY	J. Sport Exerc. Psychol.	AUG	2018	40			S
J	Rudd, JR; Crotti, M; Fitton-Davies, K; O'Callaghan, L; Bardid, F; Utesch, T; Roberts, S; Boddy, LM; Cronin, CJ; Knowles, Z; Foulkes, J; Watson, PM; Pesce, C; Button, C; Lubans, DR; Buszard, T; Walsh, B; Foweather, L				Rudd, James R.; Crotti, Matteo; Fitton-Davies, Katie; O'Callaghan, Laura; Bardid, Farid; Utesch, Till; Roberts, Simon; Boddy, Lynne M.; Cronin, Colum J.; Knowles, Zoe; Foulkes, Jonathan; Watson, Paula M.; Pesce, Caterina; Button, Chris; Lubans, David Revalds; Buszard, Tim; Walsh, Barbara; Foweather, Lawrence			Skill Acquisition Methods Fostering Physical Literacy in Early-Physical Education (SAMPLE-PE): Rationale and Study Protocol for a Cluster Randomized Controlled Trial in 5-6-Year-Old Children From Deprived Areas of North West England	FRONTIERS IN PSYCHOLOGY			English	Article						movement competence; low socioeconomic status; executive function; self-regulation; intervention; motor learning; pedagogy; mixed methods	FUNDAMENTAL MOVEMENT SKILLS; MOTOR COMPETENCE; PRESCHOOL-CHILDREN; NONLINEAR PEDAGOGY; DIFFICULTIES QUESTIONNAIRE; PERCEIVED COMPETENCE; EXECUTIVE FUNCTION; SELF-REGULATION; INTERVENTIONS; IMPACT	Background: There is a need for interdisciplinary research to better understand how pedagogical approaches in primary physical education (PE) can support the linked development of physical, cognitive and affective aspects of physical literacy and physical activity behaviors in young children living in deprived areas. The Skill Acquisition Methods fostering Physical Literacy in Early-Physical Educ…	[Rudd, James R.; Crotti, Matteo; Fitton-Davies, Katie; O'Callaghan, Laura; Roberts, Simon; Cronin, Colum J.; Foulkes, Jonathan] Liverpool John Moores Univ, Res Inst Sport & Exercise Sci, Liverpool, Merseyside, England; [Rudd, James R.; Buszard, Tim] Victoria Univ, Inst Hlth & Sport, Footscray Pk Campus, Melbourne, Vic, Australia; [Crotti, Matteo; Fitton-Davies, Katie; O'Callaghan, Laura; Boddy, L…		Rudd, JR (corresponding author), Liverpool John Moores Univ, Res Inst Sport & Exercise Sci, Liverpool, Merseyside, England.; Rudd, JR (corresponding author), Victoria Univ, Inst Hlth & Sport, Footscray Pk Campus, Melbourne, Vic, Australia.	j.r.rudd@ljmu.ac.uk	Lubans, David Revalds/G-7436-2013; Bardid, Farid/K-9624-2019; Utesch, Till/AAS-8187-2020	Bardid, Farid/0000-0001-8591-0596; Crotti, Matteo/0000-0002-5018-9724; Watson, Paula/0000-0003-1575-246X; Foweather, Lawrence/0000-0001-9851-5421; Cronin, Colum/0000-0002-1687-4437; Foulkes, Jonathan/0000-0002-7373-4190; Fitton Davies, Katie/0000-0002-1853-9667				133	14	14	11	25	FRONTIERS MEDIA SA	LAUSANNE	AVENUE DU TRIBUNAL FEDERAL 34, LAUSANNE, CH-1015, SWITZERLAND	1664-1078			FRONT PSYCHOL	Front. Psychol.	JUN 17	2020	11
J	Behan, S; Belton, S; Peers, C; O'Connor, N; Issartel, J				Behan, Stephen; Belton, Sarahjane; Peers, Cameron; O'Connor, Noel; Issartel, Johann			Getting Ireland's children moving: Examining fundamental movement skills in Irish school children as a key component for physical literacy	JOURNAL OF SPORT & EXERCISE PSYCHOLOGY			English	Meeting Abstract									[Behan, Stephen; Belton, Sarahjane; Peers, Cameron; O'Connor, Noel; Issartel, Johann] Dublin City Univ, Dublin, Ireland					Belton, Sarahjane/0000-0001-9672-6276; O'Connor, Noel/0000-0002-4033-9135	Insight Centre for Data Analytics - Science Foundation IrelandScience Foundation Ireland; Gaelic Athletic Association of Dublin; Gaelic Athletic Association of Ireland	This research is supported by the Insight Centre for Data Analytics, who are funded by Science Foundation Ireland, along with the Gaelic Athletic Association of both Dublin and Ireland.		0	0	0	0	4	HUMAN KINETICS PUBL INC	CHAMPAIGN	1607 N MARKET ST, PO BOX 5076, CHAMPAIGN, IL 61820-2200 USA	0895-2779	1543-2904		J SPORT EXERCISE PSY	J. Sport Exerc. Psychol.	AUG	2018	40			S
J	Gibson, I; Whitelaw, S; Topping, C; Kopela, J				Gibson, Isla; Whitelaw, Sandy; Topping, Christopher; Kopela, Joanna			Food and physical literacy: Exploring an obesity prevention approach using formative research	HEALTH EDUCATION JOURNAL			English	Article						Food literacy; formative research; obesity intervention; physical activity; Scotland	PROMOTION; FRAMEWORK	Objective: The objective of this research was to explore how accessible the concept of food and physical literacy is for health and well-being professionals, and assess its potential effect on service delivery. Design: Formative research and 'concept testing' with potential deliverers of food and physical literacy. Setting: Dumfries and Galloway, a rural region in South West Scotland, UK. Method:…	[Gibson, Isla; Whitelaw, Sandy] Univ Glasgow, Coll Social Sci, Sch Interdisciplinary Studies, Dumfries Campus, Dumfries DG1 4ZL, Scotland; [Topping, Christopher; Kopela, Joanna] NHS Dumfries & Galloway, Directorate Publ Hlth, Dumfries, Scotland		Gibson, I (corresponding author), Univ Glasgow, Coll Social Sci, Sch Interdisciplinary Studies, Dumfries Campus, Dumfries DG1 4ZL, Scotland.	Isla.Gibson@glasgow.ac.uk						35	3	3	1	15	SAGE PUBLICATIONS LTD	LONDON	1 OLIVERS YARD, 55 CITY ROAD, LONDON EC1Y 1SP, ENGLAND	0017-8969	1748-8176		HEALTH EDUC J	Health Educ. J.	AUG	2019	78	5
J	Ha, AS; Chan, W; Ng, JYY				Ha, Amy S.; Chan, Wai; Ng, Johan Y. Y.			Relation between Perceived Barrier Profiles, Physical Literacy, Motivation and Physical Activity Behaviors among Parents with a Young Child	INTERNATIONAL JOURNAL OF ENVIRONMENTAL RESEARCH AND PUBLIC HEALTH			English	Article						physical activity barriers; parents; latent profile analysis; physical literacy; autonomous motivation	SEDENTARY BEHAVIOR; EXERCISE; ASSOCIATIONS; PERCEPTIONS; SUPPORT; PARTICIPATION; FACILITATORS; PREVALENCE; FACILITIES; INACTIVITY	Objectives: to reveal distinct subgroups of parents by their perception of 6 types of physical activity barriers and challenges (i.e., lack of time, poor health, lack of company, lack of facilities, childcare responsibility, lack of motivation), and examine its relation with related constructs.Design: cross-sectional survey data.Method: the sample consisted of 424 parents who had at least 1 child…	[Ha, Amy S.] Chinese Univ Hong Kong, Dept Sports Sci & Phys Educ, Shatin, Hong Kong, Peoples R China; [Ha, Amy S.; Chan, Wai; Ng, Johan Y. Y.] Chinese Univ Hong Kong, Fac Educ, Shatin, Hong Kong, Peoples R China		Ha, AS (corresponding author), Chinese Univ Hong Kong, Dept Sports Sci & Phys Educ, Shatin, Hong Kong, Peoples R China.; Ha, AS (corresponding author), Chinese Univ Hong Kong, Fac Educ, Shatin, Hong Kong, Peoples R China.	sauchingha@cuhk.edu.hk; waicwm@gmail.com; yyng@cuhk.edu.hk	Ng, Johan/AAP-2441-2020	Ng, Johan/0000-0003-0783-879X	Hong Kong Jockey Club Charities Trust	This study was supported by a grant to A. S. Ha from the Hong Kong Jockey Club Charities Trust.		64	4	4	2	9	MDPI	BASEL	ST ALBAN-ANLAGE 66, CH-4052 BASEL, SWITZERLAND		1660-4601		INT J ENV RES PUB HE	Int. J. Environ. Res. Public Health	JUN	2020	17	12
J	Arnett, J; McAuliffe, J; Law, B				Arnett, Jesse; McAuliffe, Jim; Law, Barbi			Examining the relationship among university students physical self-perceptions, motor skill proficiency, and physical activity behavior within the framework of physical literacy	JOURNAL OF SPORT & EXERCISE PSYCHOLOGY			English	Meeting Abstract									[Arnett, Jesse; McAuliffe, Jim; Law, Barbi] Nipissing Univ, North Bay, ON, Canada									0	0	0	1	6	HUMAN KINETICS PUBL INC	CHAMPAIGN	1607 N MARKET ST, PO BOX 5076, CHAMPAIGN, IL 61820-2200 USA	0895-2779	1543-2904		J SPORT EXERCISE PSY	J. Sport Exerc. Psychol.	JUN	2017	39			S
J	Fisher, L; White, C; Van Wyk, N; Sheehan, D				Fisher, Laura; White, Collette; Van Wyk, Nadine; Sheehan, Dwayne			Administering the Canadian Assessment of Physical Literacy (CAPL) Tool to Measure Physical Activity Behaviours and Health Knowledge in 11 & 12 Year Old Children	JOURNAL OF PHYSICAL ACTIVITY & HEALTH			English	Meeting Abstract	2014 Global Summit on the Physical Activity of Children	MAY 19-22, 2014	Toronto, CANADA						[Fisher, Laura; White, Collette; Van Wyk, Nadine; Sheehan, Dwayne] Mt Royal Univ, Calgary, AB, Canada						Canadian Academy for Healthier Generations and Cardel Place in Calgary, Canada	The researchers acknowledge the financial support received from the Canadian Academy for Healthier Generations and Cardel Place in Calgary, Canada. We also acknowledge the ongoing support of the Foundations for the Future Charter School District.		0	0	0	0	10	HUMAN KINETICS PUBL INC	CHAMPAIGN	1607 N MARKET ST, PO BOX 5076, CHAMPAIGN, IL 61820-2200 USA	1543-3080	1543-5474		J PHYS ACT HEALTH	J. Phys. Act. Health	MAY	2014	11			1
J	Elsborg, P; Ryom, K; Melby, PS; Nielsen, G; Maindal, HT; Bentsen, P				Elsborg, Peter; Ryom, Knud; Melby, Paulina S.; Nielsen, Glen; Maindal, Helle Terkildsen; Bentsen, Peter			Letter to 'which literacy for health promotion: health, food, nutrition or media?' Paper: what about physical literacy and what can be learned from it?	HEALTH PROMOTION INTERNATIONAL			English	Letter									[Elsborg, Peter] Steno Diabet Ctr Copenhagen, Hlth Promot Res, Gentofte, Denmark; [Elsborg, Peter; Bentsen, Peter] Bispebjerg & Frederiksberg Hosp, Ctr Clin Res & Prevent, Frederiksberg, Denmark; [Ryom, Knud; Maindal, Helle Terkildsen] Aarhus Univ, Dept Publ Hlth, Aarhus, Denmark; [Melby, Paulina S.; Nielsen, Glen] Univ Copenhagen, Dept Nutr Exercise & Sports, Copenhagen, Denmark; [Melby, Paulina…		Elsborg, P (corresponding author), Steno Diabet Ctr Copenhagen, Hlth Promot Res, Gentofte, Denmark.; Elsborg, P (corresponding author), Bispebjerg & Frederiksberg Hosp, Ctr Clin Res & Prevent, Frederiksberg, Denmark.	Peter.elsborg@regionh.dk	Maindal, Helle Terkildsen/N-8916-2016; Elsborg, Peter/D-2610-2015; Nielsen, Glen/P-6189-2014; Ryom, Knud/N-4529-2014	Maindal, Helle Terkildsen/0000-0003-0525-7254; Elsborg, Peter/0000-0002-1770-2274; Nielsen, Glen/0000-0003-2854-7182; Ryom, Knud/0000-0001-5947-3038				13	0	0	0	0	OXFORD UNIV PRESS	OXFORD	GREAT CLARENDON ST, OXFORD OX2 6DP, ENGLAND	0957-4824	1460-2245		HEALTH PROMOT INT	Health Promot. Int.	DEC	2021	36	6
J	Miyahara, M				Miyahara, Motohide			Physical Literacy as A Framework of Assessment and Intervention for Children and Youth with Developmental Coordination Disorder: A Narrative Critical Review of Conventional Practice and Proposal for Future Directions	INTERNATIONAL JOURNAL OF ENVIRONMENTAL RESEARCH AND PUBLIC HEALTH			English	Review						physical literacy; developmental coordination disorder; norm-referenced test; criterion-referenced test	CLINICAL-SIGNIFICANCE; PERFORMANCE; RESPONSIVENESS; RELIABILITY; OUTCOMES; TESTS	A framework of literacy may have roles to play in the assessment and treatment of children and youth with developmental disorders. This review aims to evaluate the conventional practice of assessment and treatment for children and youth with a developmental disorder in the physical domain, called developmental coordination disorder (DCD), and explore how the framework of physical literacy could c…	[Miyahara, Motohide] Hirosaki Univ, Sch Med, Dept Clin Psychol Sci, Aomori 0368564, Japan		Miyahara, M (corresponding author), Hirosaki Univ, Sch Med, Dept Clin Psychol Sci, Aomori 0368564, Japan.	miyahara@hirosaki-u.ac.jp		Miyahara, Motohide/0000-0001-8096-4341				81	1	2	2	12	MDPI	BASEL	ST ALBAN-ANLAGE 66, CH-4052 BASEL, SWITZERLAND		1660-4601		INT J ENV RES PUB HE	Int. J. Environ. Res. Public Health	JUN	2020	17	12
J	Longmuir, PE; Woodruff, SJ; Boyer, C; Lloyd, M; Tremblay, MS				Longmuir, Patricia E.; Woodruff, Sarah J.; Boyer, Charles; Lloyd, Meghann; Tremblay, Mark S.			Physical Literacy Knowledge Questionnaire: feasibility, validity, and reliability for Canadian children aged 8 to 12 years	BMC PUBLIC HEALTH			English	Article						Assessment; Physical activity; Understanding; Instrument development; Psychometrics		Background: Physical literacy is defined as the motivation, confidence, physical competence, and knowledge and understanding to engage in physical activity for life. Physical literacy knowledge and understanding encompasses movement (how to move), performance (evaluation of movement), and health and fitness (value of exercise, need for relaxation and sleep, etc.). This paper describes the develop…	[Longmuir, Patricia E.; Boyer, Charles; Tremblay, Mark S.] Childrens Hosp Eastern Ontario, Res Inst, Hlth Act Living & Obes Res Grp, 401 Smyth Rd,RI 1-214, Ottawa, ON K1H 8L1, Canada; [Longmuir, Patricia E.; Tremblay, Mark S.] Univ Ottawa, Dept Paediat, Fac Med, Ottawa, ON K1H 8M5, Canada; [Woodruff, Sarah J.] Univ Windsor, Dept Kinesiol, Fac Human Kinet, Windsor, ON N9B 3P4, Canada; [Lloyd, Megh…		Longmuir, PE (corresponding author), Childrens Hosp Eastern Ontario, Res Inst, Hlth Act Living & Obes Res Grp, 401 Smyth Rd,RI 1-214, Ottawa, ON K1H 8L1, Canada.; Longmuir, PE (corresponding author), Univ Ottawa, Dept Paediat, Fac Med, Ottawa, ON K1H 8M5, Canada.	plongmuir@cheo.on.ca	Tremblay, Mark/ABI-5477-2020; Tremblay, Mark/AAF-2981-2019	Woodruff, Sarah/0000-0002-8199-2982	Active Healthy Kids Canada; Canadian Association of Health, Physical Education, Recreation and Dance / Physical and Health Education Canada; Canadian Institutes of Health ResearchCanadian Institutes of Health Research (CIHR); Champlain Cardiovascular Disease Prevention Network; Champlain Local Health Integration Network; Children's Hospital of Eastern Ontario Research Institute; Ontario Ministry …	The financial support and expertise of the following organizations have made a significant contribution to the development of the Canadian Assessment of Physical Literacy: Active Healthy Kids Canada; Canadian Association of Health, Physical Education, Recreation and Dance / Physical and Health Education Canada; Canadian Institutes of Health Research; Champlain Cardiovascular Disease Prevention Ne…		15	26	26	3	15	BMC	LONDON	CAMPUS, 4 CRINAN ST, LONDON N1 9XW, ENGLAND	1471-2458			BMC PUBLIC HEALTH	BMC Public Health	OCT 2	2018	18			2
J	Zwolski, C; Quatman-Yates, C; Paterno, MV				Zwolski, Christin; Quatman-Yates, Catherine; Paterno, Mark V.			Resistance Training in Youth: Laying the Foundation for Injury Prevention and Physical Literacy	SPORTS HEALTH-A MULTIDISCIPLINARY APPROACH			English	Article						strength development; fundamental movement skills; youth sports injuries; early specialization; exercise deficit disorder	EXERCISE-DEFICIT DISORDER; CRUCIATE LIGAMENT INJURY; SPORTS-RELATED INJURIES; ASSOCIATION POSITION STATEMENT; COMMITTEE CONSENSUS STATEMENT; TERM ATHLETIC DEVELOPMENT; NEUROMUSCULAR CONTROL; FITNESS PERFORMANCE; MUSCULAR FITNESS; EXPLOSIVE STRENGTH	Context: The rising incidence of physical activity- and sports- related injuries has prompted the present-day investigation of resistance training as a potential means of injury prevention and physical literacy development among youth. Evidence Acquisition: Relevant studies on the topics of athlete development, physical literacy, resistance training, and injury prevention in children and adolesce…	[Zwolski, Christin] Cincinnati Childrens Hosp Med Ctr, Div Occupat Therapy & Phys Therapy, Cincinnati, OH 45229 USA; [Quatman-Yates, Catherine] Cincinnati Childrens Hosp Med Ctr, Div Sports Med, Cincinnati, OH 45229 USA; [Paterno, Mark V.] Univ Cincinnati, Coll Med, Dept Pediat, Cincinnati, OH USA		Zwolski, C (corresponding author), Cincinnati Childrens Hosp, 3333 Burnet Ave,MLC 10001, Cincinnati, OH 45229 USA.	christin.zwolski@cchmc.org	Quatman-Yates, Catherine/AAK-4507-2021; Quatman-Yates, Catherine/U-9580-2019		DJ Ortho	The following authors declared potential conflicts of interest: Mark V. Paterno, PT, PhD, SCS, ATC, is a paid consultant for DJ Ortho.		134	22	23	1	62	SAGE PUBLICATIONS INC	THOUSAND OAKS	2455 TELLER RD, THOUSAND OAKS, CA 91320 USA	1941-7381	1941-0921		SPORTS HEALTH	Sports Health	SEP-OCT	2017	9	5
J	MacDonald, DJ; Saunders, TJ; Longmuir, PE; Barnes, JD; Belanger, K; Bruner, B; Copeland, JL; Gregg, MJ; Hall, N; Kolen, AM; Law, B; Martin, LJ; Sheehan, D; Woodruff, SJ; Tremblay, MS				MacDonald, Dany J.; Saunders, Travis J.; Longmuir, Patricia E.; Barnes, Joel D.; Belanger, Kevin; Bruner, Brenda; Copeland, Jennifer L.; Gregg, Melanie J.; Hall, Nathan; Kolen, Angela M.; Law, Barbi; Martin, Luc J.; Sheehan, Dwayne; Woodruff, Sarah J.; Tremblay, Mark S.			A cross-sectional study exploring the relationship between age, gender, and physical measures with adequacy in and predilection for physical activity	BMC PUBLIC HEALTH			English	Article						Physical literacy; Competence; Enjoyment; Physical activity; Adequacy; Predilection	MOTOR SKILL PROFICIENCY; CHILDREN; ADOLESCENTS; PERCEPTIONS; FITNESS	Background: Physical literacy is a complex construct influenced by a range of physical, behavioural, affective, and cognitive factors. Researchers are interested in relationships among these constituent factors. The purpose of this study was to investigate how age, gender, and physical competence components of physical literacy relate to a child's adequacy in and predilection for physical activit…	[MacDonald, Dany J.; Saunders, Travis J.] Univ Prince Edward Isl, Dept Appl Human Sci, 550 Univ Ave,Hlth Sci Bldg,Room 331, Charlottetown, PE C1A 4P3, Canada; [Longmuir, Patricia E.; Barnes, Joel D.; Belanger, Kevin; Tremblay, Mark S.] Childrens Hosp Eastern Ontario, Res Inst, Hlth Act Living & Obes HALO Res Grp, Ottawa, ON K1H 8L1, Canada; [Bruner, Brenda; Law, Barbi] Nipissing Univ, Sch Phys & …		MacDonald, DJ (corresponding author), Univ Prince Edward Isl, Dept Appl Human Sci, 550 Univ Ave,Hlth Sci Bldg,Room 331, Charlottetown, PE C1A 4P3, Canada.	danymacdonald@upei.ca; mtremblay@cheo.on.ca	Tremblay, Mark/AAF-2981-2019; Tremblay, Mark/ABI-5477-2020	Copeland, Jennifer/0000-0002-3519-7603; Woodruff, Sarah/0000-0002-8199-2982	RBC; Public Health Agency of Canada; Mitacs; RBC Learn to Play project	This study was funded by RBC, the Public Health Agency of Canada, and Mitacs, and was delivered in partnership with ParticipACTION. Publication charges for this article have been funded by the RBC Learn to Play project and the Public Health Agency of Canada, delivered in partnership with ParticipACTION.		27	8	8	4	6	BMC	LONDON	CAMPUS, 4 CRINAN ST, LONDON N1 9XW, ENGLAND		1471-2458		BMC PUBLIC HEALTH	BMC Public Health	OCT 2	2018	18			2
J	Bailey, R				Bailey, Richard			Defining physical literacy: making sense of a promiscuous concept	SPORT IN SOCIETY			English	Article						Physical literacy; sports coaching; physical education; policy	PUBLIC-HEALTH; EDUCATION; DEFINITIONS; SPORT	The term physical literacy (PL) has become widely used in policy and practice discourses, engaging sport, physical activity, and physical education communities. Yet, despite its popularity, the term has taken many forms, encompassing different definitions, aims, and content. So, there is no single account, and this has led some to question the concept's current capacity to act as the basis of a c…	[Bailey, Richard] RBES Ltd, Berlin, Germany		Bailey, R (corresponding author), RBES Ltd, Berlin, Germany.	rich.bailey1976@gmail.com	Bailey, Richard Peter/AAC-7018-2022	Bailey, Richard Peter/0000-0003-4650-6392				76	8	8	4	19	ROUTLEDGE JOURNALS, TAYLOR & FRANCIS LTD	ABINGDON	2-4 PARK SQUARE, MILTON PARK, ABINGDON OX14 4RN, OXON, ENGLAND	1743-0437	1743-0445		SPORT SOC	Sport Soc.	DEC 27	2022	25	1
J	Chen, ST; Tang, Y; Chen, PJ; Liu, Y				Chen, Si-Tong; Tang, Yan; Chen, Pei-Jie; Liu, Yang			The Development of Chinese Assessment and Evaluation of Physical Literacy (CAEPL): A Study Using Delphi Method	INTERNATIONAL JOURNAL OF ENVIRONMENTAL RESEARCH AND PUBLIC HEALTH			English	Article						assessments and evaluation; CAEPL; children and adolescents; China; physical education; physical literacy; theoretical model	SCHOOL-AGED CHILDREN; PUBLIC-HEALTH; EDUCATION; FITNESS; FOUNDATIONS	The aim of this study is to introduce the development of the Chinese Assessment and Evaluation of Physical Literacy (CAEPL), to present the theoretical model of the CAEPL, and to quantify the weight of each domain of the CAEPL. 34 experts took part in the Delphi survey, and 23 experts completed all the three rounds of the survey. Experts' opinions are used to develop the theoretical model of the …	[Chen, Si-Tong; Tang, Yan; Liu, Yang] Shanghai Univ Sport, Sch Phys Educ & Sport Training, Shanghai 200438, Peoples R China; [Tang, Yan; Chen, Pei-Jie; Liu, Yang] Shanghai Univ Sport, Shanghai Res Ctr Phys Fitness & Hlth Children & A, Shanghai 200438, Peoples R China; [Chen, Pei-Jie] Shanghai Univ Sport, Sch Kinesiol, Shanghai 200438, Peoples R China		Liu, Y (corresponding author), Shanghai Univ Sport, Sch Phys Educ & Sport Training, Shanghai 200438, Peoples R China.; Liu, Y (corresponding author), Shanghai Univ Sport, Shanghai Res Ctr Phys Fitness & Hlth Children & A, Shanghai 200438, Peoples R China.	sitongchen@szu.edu.cn; tangyan@sus.edu.cn; chenpeijie@sus.edu.cn; docliuyang@hotmail.com	Chen, Si-Tong/I-8176-2016	Liu, Yang/0000-0003-1251-3025	Key Research Project of Comprehensive Reform from the Ministry of Education of ChinaMinistry of Education, China [17JGWT00013]; Key Project of the National Philosophy and Social Science Foundation of China [19ZDA352]; Shanghai Key Laboratory of Human Performance (Shanghai University of Sport) [11DZ2261100]	This work is supported by Key Research Project of Comprehensive Reform from the Ministry of Education of China (17JGWT00013), Key Project of the National Philosophy and Social Science Foundation of China (19ZDA352), and Shanghai Key Laboratory of Human Performance (Shanghai University of Sport, 11DZ2261100).		36	1	1	15	30	MDPI	BASEL	ST ALBAN-ANLAGE 66, CH-4052 BASEL, SWITZERLAND		1660-4601		INT J ENV RES PUB HE	Int. J. Environ. Res. Public Health	APR	2020	17	8
J	Pot, N; Whitehead, ME; Durden-Myers, EJ				Pot, Niek; Whitehead, Margaret E.; Durden-Myers, Elizabeth J.			Physical Literacy From Philosophy to Practice	JOURNAL OF TEACHING IN PHYSICAL EDUCATION			English	Article						operationalization; physical education; translation	SPORT	This article aims to give an overview of the philosophical foundations of physical literacy (monism, existentialism, and phenomenology) and to discuss how philosophy can be operationalized in physical education practice. When translated into physical education practice, the physical literacy philosophies give credence to the view that, in schools, physical education should not be considered as a …	[Pot, Niek] Windesheim Univ Appl Sci, Dept Human Movement & Educ, Zwolle, Netherlands; [Whitehead, Margaret E.] Univ Bedfordshire, Luton, Beds, England; [Durden-Myers, Elizabeth J.] Liverpool John Moores Univ, Fac Educ Hlth & Community, Liverpool, Merseyside, England		Pot, N (corresponding author), Windesheim Univ Appl Sci, Dept Human Movement & Educ, Zwolle, Netherlands.	nick.pot@gmail.com	Durden-Myers, Liz/AAG-4019-2020	Durden-Myers, Liz/0000-0001-7705-1138				39	23	23	6	42	HUMAN KINETICS PUBL INC	CHAMPAIGN	1607 N MARKET ST, PO BOX 5076, CHAMPAIGN, IL 61820-2200 USA	0273-5024	1543-2769		J TEACH PHYS EDUC	J. Teach. Phys. Educ.	JUL	2018	37	3
J	Li, CX; Wang, CKJ; Koh, KT; Tan, KSS; Tan, SM; Ang, WB; Wong, LH; Yeo, HNC				Li, Chunxiao; Wang, Chee Keng John; Koh, Koon Teck; Tan, Kwang San Steven; Tan, Shern Meng; Ang, Wee Boon; Wong, Liang Han; Yeo, Huat Neo Connie			Basic Psychological Need Profiles and Correlates in Physical Activity Participation: A Person-Centered Approach	FRONTIERS IN PSYCHOLOGY			English	Article						need satisfaction; physical exercise; latent profile analysis; students; wellbeing	SELF-DETERMINATION THEORY; SATISFACTION; MINDFULNESS; ADOLESCENTS; VALIDATION; MOTIVATION; ENJOYMENT	Guided by Basic Psychological Need Theory, we investigated the combined associations between need satisfaction and need frustration (i.e., need profiles) and their relations with theoretically relevant correlates including mindfulness, physical literacy, physical activity enjoyment, and physical activity. The participants were Singapore-based school students (N = 844, M-age = 12.45, SDage = 1.99,…	[Li, Chunxiao] South China Normal Univ, Sch Phys Educ & Sports Sci, Guangzhou, Peoples R China; [Wang, Chee Keng John; Koh, Koon Teck; Tan, Kwang San Steven; Tan, Shern Meng; Ang, Wee Boon] Nanyang Technol Univ, Natl Inst Educ, Singapore, Singapore; [Wong, Liang Han; Yeo, Huat Neo Connie] Minist Educ, Phys Sports & Outdoor Educ Branch, Singapore, Singapore		Koh, KT (corresponding author), Nanyang Technol Univ, Natl Inst Educ, Singapore, Singapore.	koonteck.koh@nie.edu.sg	Li, Chunxiao/J-3858-2016; Teck, Koh Koon/R-3896-2016	Li, Chunxiao/0000-0002-9959-5029;	Education Research Funding Program (EREP), the National Institute of Education [OER 27/17 KKT]	This study was funded by the Education Research Funding Program (EREP), the National Institute of Education, Grant Number OER 27/17 KKT.		33	0	0	6	15	FRONTIERS MEDIA SA	LAUSANNE	AVENUE DU TRIBUNAL FEDERAL 34, LAUSANNE, CH-1015, SWITZERLAND	1664-1078			FRONT PSYCHOL	Front. Psychol.	MAY 31	2021	12
J	Longmuir, PE; Boyer, C; Lloyd, M; Yang, Y; Boiarskaia, E; Zhu, WM; Tremblay, MS				Longmuir, Patricia E.; Boyer, Charles; Lloyd, Meghann; Yang, Yan; Boiarskaia, Elena; Zhu, Weimo; Tremblay, Mark S.			The Canadian Assessment of Physical Literacy: methods for children in grades 4 to 6 (8 to 12 years)	BMC PUBLIC HEALTH			English	Article							YOUTH	Background: Physical literacy is described as the motivation, confidence, physical competence, knowledge and understanding to value and engage in a physically active lifestyle. As such, it is expected that those who have greater physical literacy would be more likely to obtain the health benefits offered by habitual physical activity. A theoretical model and assessment battery, the Canadian Asses…	[Longmuir, Patricia E.; Boyer, Charles; Tremblay, Mark S.] Childrens Hosp Eastern Ontario, Hlth Act Living & Obes Res Grp, Res Inst, Ottawa, ON K1H 8L1, Canada; [Longmuir, Patricia E.; Tremblay, Mark S.] Univ Ottawa, Fac Med, Dept Pediat, Ottawa, ON, Canada; [Lloyd, Meghann] Univ Ontario, Inst Technol, Fac Hlth Sci, Oshawa, ON, Canada; [Yang, Yan; Boiarskaia, Elena; Zhu, Weimo] Univ Illinois, Dep…		Longmuir, PE (corresponding author), Childrens Hosp Eastern Ontario, Hlth Act Living & Obes Res Grp, Res Inst, Ottawa, ON K1H 8L1, Canada.	plongmuir@cheo.on.ca	Longmuir, Patricia/F-6627-2017; Tremblay, Mark/AAF-2981-2019; Tremblay, Mark/ABI-5477-2020; Silva, Ana Maria Ribeiro/G-1142-2018		Active Healthy Kids Canada; Canadian Association of Health, Physical Education, Recreation and Dance / Physical and Health Education Canada; Canadian Institutes of Health ResearchCanadian Institutes of Health Research (CIHR); Champlain Cardiovascular Disease Prevention Network; Champlain Local Health Integration Network; Children's Hospital of Eastern Ontario Research Institute; Ontario Ministry …	The development of the Canadian Assessment of Physical Literacy was made possible through financial support provided by:; Active Healthy Kids Canada; Canadian Association of Health, Physical Education, Recreation and Dance / Physical and Health Education Canada; Canadian Institutes of Health Research; Champlain Cardiovascular Disease Prevention Network; Champlain Local Health Integration Network;…		35	90	90	5	60	BMC	LONDON	CAMPUS, 4 CRINAN ST, LONDON N1 9XW, ENGLAND	1471-2458			BMC PUBLIC HEALTH	BMC Public Health	AUG 11	2015	15
J	MacNamara, A; Collins, D; Giblin, S				MacNamara, Aine; Collins, Dave; Giblin, Susan			Just let them play? Deliberate preparation as the most appropriate foundation for lifelong physical activity	FRONTIERS IN PSYCHOLOGY			English	Editorial Material						physical activity; movement preparation; children; physical literacy; motor skills	FUNDAMENTAL MOVEMENT SKILLS; CHILDREN		[MacNamara, Aine; Collins, Dave; Giblin, Susan] Univ Cent Lancashire, Inst Coaching & Performance, Coll Hlth & Wellbeing, Preston PR1 2HE, Lancs, England		MacNamara, A (corresponding author), Univ Cent Lancashire, Inst Coaching & Performance, Coll Hlth & Wellbeing, Preston PR1 2HE, Lancs, England.	amacnamara1@uclan.ac.uk						27	18	19	0	11	FRONTIERS MEDIA SA	LAUSANNE	AVENUE DU TRIBUNAL FEDERAL 34, LAUSANNE, CH-1015, SWITZERLAND	1664-1078			FRONT PSYCHOL	Front. Psychol.	OCT 8	2015	6
J	Barnes, JD; Guerrero, MD				Barnes, Joel D.; Guerrero, Michelle D.			An R Package for Computing Canadian Assessment of Physical Literacy (CAPL) scores and interpretations from raw data	PLOS ONE			English	Article								The Canadian Assessment of Physical Literacy (CAPL) is the first comprehensive protocol designed to assess a child's level of physical literacy. Current approaches to analyzing CAPL-2 raw data are tedious, inefficient, and/or can lead to computation errors. In this paper we introduce the capl R package (open source), designed to compute and visualize CAPL-2 scores and interpretations from raw dat…	[Guerrero, Michelle D.] Childrens Hosp, Eastern Ontario Res Inst, Ottawa, ON, Canada		Guerrero, MD (corresponding author), Childrens Hosp, Eastern Ontario Res Inst, Ottawa, ON, Canada.	mguerrero@cheo.on.ca						9	1	1	3	9	PUBLIC LIBRARY SCIENCE	SAN FRANCISCO	1160 BATTERY STREET, STE 100, SAN FRANCISCO, CA 94111 USA	1932-6203			PLOS ONE	PLoS One	FEB 22	2021	16	2
J	Strieter, L; Arena, R; Huizar, M				Strieter, Lindsey; Arena, Ross; Huizar, Martha			Moving more and sitting less in schools: What's the next step	PROGRESS IN CARDIOVASCULAR DISEASES			English	Review						Children; Physical Activity; Schools; Multi-Component Programs	PHYSICAL-ACTIVITY; INTERDISCIPLINARY INTERVENTION; COMMUNITY; OBESITY; PATTERNS; POLICIES; IMPACT; CHILD	Schools serve as the ideal location for implementing interventions to increase physical activity (PA) as children spend most of their day in the school setting. As adolescents become more and more sedentary and obesity sta-tistics become more dire, efforts to increase physical literacy and PA should be heightened. Physical literacy is the ability for a child to understand the movement of their bo…	[Strieter, Lindsey; Arena, Ross] Univ Illinois, Coll Appl Sci, Dept Phys Therapy, 1919 W Taylor St,450 AHSB, Chicago, IL 60612 USA; [Arena, Ross; Huizar, Martha] Hlth Living Pandem Event Protect HL PIVOT Network, Chicago, IL USA		Strieter, L (corresponding author), Univ Illinois, Coll Appl Sci, Dept Phys Therapy, 1919 W Taylor St,450 AHSB, Chicago, IL 60612 USA.	lstriete@uic.edu	Arena, Ross/A-3141-2008	Arena, Ross/0000-0002-6675-1996				36	0	0	3	4	W B SAUNDERS CO-ELSEVIER INC	PHILADELPHIA	1600 JOHN F KENNEDY BOULEVARD, STE 1800, PHILADELPHIA, PA 19103-2899 USA	0033-0620	1873-1740		PROG CARDIOVASC DIS	Prog. Cardiovasc. Dis.	JAN-FEB	2021	64
J	Blanchard, J; Van Wyk, N; Ertel, E; Alpous, A; Longmuir, PE				Blanchard, Joel; Van Wyk, Nadine; Ertel, Emily; Alpous, Anastasia; Longmuir, Patricia E.			Canadian Assessment of Physical Literacy in grades 7-9 (12-16 years): Preliminary validity and descriptive results	JOURNAL OF SPORTS SCIENCES			English	Article						Adolescents; children; health; measurement; motor development; physical activity	FEASIBILITY; RELIABILITY; GENDER; YOUTH	Background: The Canadian Assessment of Physical Literacy (CAPL) accurately and reliably assesses the physical literacy level of young children. However, in preliminary analyses ceiling effects were noted among 183 older children. The purposes of this study were to assess the validity of a modified CAPL designed for older children (CAPL 789) and to offer descriptive results. Methods: CAPL 789 asse…	[Blanchard, Joel; Ertel, Emily; Alpous, Anastasia; Longmuir, Patricia E.] Childrens Hosp Eastern Ontario, Res Inst, Hlth Act Living & Obes Res Grp, Ottawa, ON K1H 8L1, Canada; [Van Wyk, Nadine] Mt Royal Univ, Dept Hlth & Phys Educ, Calgary, AB, Canada; [Longmuir, Patricia E.] Univ Ottawa, Fac Med, Ottawa, ON, Canada		Longmuir, PE (corresponding author), Childrens Hosp Eastern Ontario, Res Inst, Hlth Act Living & Obes Res Grp, Ottawa, ON K1H 8L1, Canada.	plongmuir@cheo.on.ca		Blanchard, Joel/0000-0003-4549-0878				42	1	1	3	34	TAYLOR & FRANCIS LTD	ABINGDON	2-4 PARK SQUARE, MILTON PARK, ABINGDON OR14 4RN, OXON, ENGLAND	0264-0414	1466-447X		J SPORT SCI	J. Sports Sci.	JAN 17	2020	38	2
J	Li, MH; Sum, RKW; Sit, CHP; Wong, SHS; Ha, ASC				Li, Ming Hui; Sum, Raymond Kim Wai; Sit, Cindy Hui Ping; Wong, Stephen Heung Sang; Ha, Amy Sau Ching			Associations between perceived and actual physical literacy level in Chinese primary school children	BMC PUBLIC HEALTH			English	Article						Perceived physical literacy; Physical literacy and physical activity; Associations; Primary school children	RELATIVE AGE; GENDER-DIFFERENCES; CANADIAN ASSESSMENT; YOUNG CHILDRENS; LEISURE-TIME; VALIDATION; EDUCATION; PERCEPTIONS; COMPETENCE	Background The concept of physical literacy (PL) is gaining popularity within public health and physical education circles. However, little is known about the relationship between perceived and actual PL levels among school-aged children. The aim of this study is to explore the associations between perceived and actual levels of PL of primary school students in China. Methods A total of 327 child…	[Li, Ming Hui; Sum, Raymond Kim Wai; Sit, Cindy Hui Ping; Wong, Stephen Heung Sang; Ha, Amy Sau Ching] Chinese Univ Hong Kong, Shatin, Hong Kong, Peoples R China		Sum, RKW (corresponding author), Chinese Univ Hong Kong, Shatin, Hong Kong, Peoples R China.	kwsum@cuhk.edu.hk	Sit, Cindy/AAY-1056-2020; Sum, Raymond/ABA-1210-2020	Sit, Cindy/0000-0001-9992-7866; Sum, Raymond/0000-0002-4051-9945; Li, Minghui/0000-0003-4116-3685	General Research Fund from University Grant Committee [14602516]; Chinese University of Hong KongChinese University of Hong Kong [EDU2018-052]	This study was funded by the General Research Fund (Grant Number: 14602516) from University Grant Committee, and the Direct Grant for Research (Grant Number: EDU2018-052) of the Chinese University of Hong Kong, which had no roles in the design of the study or in the collection, analysis and interpretation of data or in writing the manuscript.		54	6	6	5	20	BMC	LONDON	CAMPUS, 4 CRINAN ST, LONDON N1 9XW, ENGLAND		1471-2458		BMC PUBLIC HEALTH	BMC Public Health	FEB 10	2020	20	1
J	Sum, RKW; Ha, ASC; Cheng, CF; Chung, PK; Yiu, KTC; Kuo, CC; Yu, CK; Wang, FJ				Sum, Raymond Kim Wai; Ha, Amy Sau Ching; Cheng, Chih Fu; Chung, Pak Kwong; Yiu, Kenny Tat Choi; Kuo, Che Chun; Yu, Chung Kai; Wang, Fong Jia			Construction and Validation of a Perceived Physical Literacy Instrument for Physical Education Teachers	PLOS ONE			English	Article								The purpose of this study was to construct and validate a Perceived Physical Literacy Instrument (PPLI) for physical education teachers. Based on literature review and focus group interviews, an 18-item instrument was developed for the initial tests. This self-report measure, using a 5-point Likert scale, formed the PPLI and was administered to 336 physical education teachers in Hong Kong. The sa…	[Sum, Raymond Kim Wai; Ha, Amy Sau Ching; Yiu, Kenny Tat Choi; Yu, Chung Kai; Wang, Fong Jia] Chinese Univ Hong Kong, Dept Sports Sci & Phys Educ, Hong Kong, Hong Kong, Peoples R China; [Cheng, Chih Fu] Natl Taiwan Normal Univ, Coll Sports & Recreat, Taipei, Taiwan; [Chung, Pak Kwong] Hong Kong Baptist Univ, Dept Phys Educ, Hong Kong, Hong Kong, Peoples R China; [Kuo, Che Chun] Natl Taiwan Sport …		Sum, RKW (corresponding author), Chinese Univ Hong Kong, Dept Sports Sci & Phys Educ, Hong Kong, Hong Kong, Peoples R China.	kwsum@cuhk.edu.hk	Sum, Raymond Kim Wai/N-4019-2015; Fong-Jia, Wang/ABH-1800-2021; Silva, Ana Maria Ribeiro/G-1142-2018; Sum, Raymond/ABA-1210-2020	Sum, Raymond Kim Wai/0000-0002-4051-9945; Fong-Jia, Wang/0000-0002-6292-5434; Sum, Raymond/0000-0002-4051-9945; /0000-0002-4954-9577; Chung, Pak-Kwong/0000-0003-1357-0689	Education Bureau of Hong Kong SAR, China	This study was funded by the Education Bureau of Hong Kong SAR, China. The authors had full control in study design, data collection and analysis, decision to publish, and preparation of the manuscript.		49	27	27	3	28	PUBLIC LIBRARY SCIENCE	SAN FRANCISCO	1160 BATTERY STREET, STE 100, SAN FRANCISCO, CA 94111 USA	1932-6203			PLOS ONE	PLoS One	MAY 19	2016	11	5
J	Caldwell, HA; Di Cristofaro, NA; Cairney, J; Bray, SR; Timmons, BW				Caldwell, Hilary A.; Di Cristofaro, Natascja A.; Cairney, John; Bray, Steven R.; Timmons, Brian W.			Measurement properties of the Physical Literacy Assessment for Youth (PLAY) Tools	APPLIED PHYSIOLOGY NUTRITION AND METABOLISM			English	Article						measurement; children; youth; reliability; validity	MOTOR SKILL PROFICIENCY; GRADES 4; CHILDREN; RELIABILITY; EDUCATION; GENDER; ALPHA; CHILDHOOD; HEALTH	The Physical Literacy Assessment for Youth (PLAY) Tools are a suite of tools to assess an individual's physical literacy. The purpose of this study is to examine the psychometric properties of the PLAY Tools, including inter-rater reliability, internal consistency, validity and the associations between the tools. In this study, 218 children and youth (aged 8.4 to 13.7 years) and a parent/guardian…	[Caldwell, Hilary A.; Di Cristofaro, Natascja A.; Timmons, Brian W.] McMaster Univ, Dept Pediat, Child Hlth & Exercise Med Program, Hamilton, ON L8S 4K1, Canada; [Caldwell, Hilary A.; Bray, Steven R.; Timmons, Brian W.] McMaster Univ, Dept Kinesiol, Hamilton, ON L8S 4K1, Canada; [Cairney, John] Univ Queensland, Sch Human Movement & Nutr Sci, St Lucia, Qld 4072, Australia		Timmons, BW (corresponding author), McMaster Univ, Dept Pediat, Child Hlth & Exercise Med Program, Hamilton, ON L8S 4K1, Canada.; Timmons, BW (corresponding author), McMaster Univ, Dept Kinesiol, Hamilton, ON L8S 4K1, Canada.	timmonbw@mcmaster.ca	Timmons, Brian Timmons/AAX-1154-2021	Timmons, Brian Timmons/0000-0002-4063-9656	Canadian Institutes for Health Research (CIHR)Canadian Institutes of Health Research (CIHR) [MOP 137026]; North America Society for Pediatric Exercise Medicine Marco Cabrera Student Research Award Program; Tier II Canada Research Chair in Child Health and Exercise Medicine; Ontario Graduate ScholarshipOntario Graduate Scholarship	This study would not have been possible without the ongoing support and contributions of the members of the Child Health & Exercise Medicine Program at McMaster University. We would like to thank the many participants and their families who contributed to the SKIP Study as participants in our research study. This research was funded by Canadian Institutes for Health Research (CIHR Award no.: MOP …		28	0	0	5	11	CANADIAN SCIENCE PUBLISHING	OTTAWA	65 AURIGA DR, SUITE 203, OTTAWA, ON K2E 7W6, CANADA	1715-5312	1715-5320		APPL PHYSIOL NUTR ME	Appl. Physiol. Nutr. Metab.	JUN	2021	46	6
J	Longmuir, PE; Gunnell, KE; Barnes, JD; Belanger, K; Leduc, G; Woodruff, SJ; Tremblay, MS				Longmuir, Patricia E.; Gunnell, Katie E.; Barnes, Joel D.; Belanger, Kevin; Leduc, Genevieve; Woodruff, Sarah J.; Tremblay, Mark S.			Canadian Assessment of Physical Literacy Second Edition: a streamlined assessment of the capacity for physical activity among children 8 to 12 years of age	BMC PUBLIC HEALTH			English	Article						Physical activity; Physical competence; Daily behaviour; Motivation and confidence; Knowledge and understanding		Background: The Canadian Assessment of Physical Literacy (CAPL) assesses the capacity of children to lead a physically active lifestyle. It is comprised of a battery of standardized assessment protocols that reflect the Canadian consensus definition of physical literacy. The Royal Bank of Canada Learn to Play - Canadian Assessment of Physical Literacy study implemented the CAPL with 10,034 Canadi…	[Longmuir, Patricia E.; Barnes, Joel D.; Belanger, Kevin; Leduc, Genevieve; Tremblay, Mark S.] Childrens Hosp Eastern Ontario Res Inst, Hlth Act Living & Obes Res Grp, 401 Smyth Rd, Ottawa, ON K1H 8L1, Canada; [Longmuir, Patricia E.; Tremblay, Mark S.] Univ Ottawa, Dept Paediat, Fac Med, Ottawa, ON K1H 8M5, Canada; [Gunnell, Katie E.] Carleton Univ, Dept Psychol, Ottawa, ON K1S 5B6, Canada; [Wood…		Longmuir, PE (corresponding author), Childrens Hosp Eastern Ontario Res Inst, Hlth Act Living & Obes Res Grp, 401 Smyth Rd, Ottawa, ON K1H 8L1, Canada.; Longmuir, PE (corresponding author), Univ Ottawa, Dept Paediat, Fac Med, Ottawa, ON K1H 8M5, Canada.	plongmuir@cheo.on.ca; mtremblay@cheo.on.ca	Tremblay, Mark/ABI-5477-2020; Tremblay, Mark/AAF-2981-2019	Woodruff, Sarah/0000-0002-8199-2982	Active Healthy Kids Canada; Canadian Association of Health, Physical Education, Recreation and Dance / Physical and Health Education Canada; Canadian Institutes of Health ResearchCanadian Institutes of Health Research (CIHR); Champlain Cardiovascular Disease Prevention Network; Champlain Local Health Integration Network; Children's Hospital of Eastern Ontario Research Institute; Mitacs; Ontario M…	The financial support and expertise of the following organizations have made a significant contribution to the development of the Canadian Assessment of Physical Literacy (Editions 1 and 2): Active Healthy Kids Canada; Canadian Association of Health, Physical Education, Recreation and Dance / Physical and Health Education Canada; Canadian Institutes of Health Research; Champlain Cardiovascular Di…		20	30	30	5	19	BMC	LONDON	CAMPUS, 4 CRINAN ST, LONDON N1 9XW, ENGLAND		1471-2458		BMC PUBLIC HEALTH	BMC Public Health	OCT 2	2018	18			2
J	Jones, GR; Stathokostas, L; Young, BW; Wister, AV; Chau, S; Clark, P; Duggan, M; Mitchell, D; Nordland, P				Jones, Gareth R.; Stathokostas, Liza; Young, Bradley W.; Wister, Andrew V.; Chau, Shirley; Clark, Patricia; Duggan, Mary; Mitchell, Drew; Nordland, Peter			Development of a physical literacy model for older adults - a consensus process by the collaborative working group on physical literacy for older Canadians	BMC GERIATRICS			English	Article						Physical activity; Aging; Physical literacy; Mixed-methods; Delphi survey	SELF-EFFICACY; LATER LIFE; EXERCISE; HEALTH; BARRIERS; PARTICIPATION; INTERVENTIONS; RESILIENCE; EXPECTATIONS; ENVIRONMENT	Background: Arguably the uptake and usability of the physical activity (PA) guidelines for older adults has not been effective with only 12% of this population meeting the minimum guidelines to maintain health. Health promoters must consider innovative ways to increase PA adoption and long-term sustainability. Physical literacy (PL) is emerging as a promising strategy to increase lifelong PA part…	[Jones, Gareth R.] Univ British Columbia, Fac Hlth & Social Dev, Sch Hlth & Exercise Sci, Okanagan Campus, Kelowna, BC V1V 1V7, Canada; [Stathokostas, Liza] Univ Western Ontario, Fac Hlth Sci, Sch Kinesiol, London, ON N6A 3K7, Canada; [Young, Bradley W.] Univ Ottawa, Sch Human Kinet, Fac Hlth Sci, Ottawa, ON K1N 6N5, Canada; [Wister, Andrew V.] Simon Fraser Univ, Gerontol Dept, Vancouver, BC V6B …		Jones, GR (corresponding author), Univ British Columbia, Fac Hlth & Social Dev, Sch Hlth & Exercise Sci, Okanagan Campus, Kelowna, BC V1V 1V7, Canada.	gareth.jones@ubc.ca		Young, Bradley/0000-0002-4496-8502	Canadian Institutes of Health Research, Institute of Aging, Planning and Dissemination GrantCanadian Institutes of Health Research (CIHR) [345252]	Canadian Institutes of Health Research, Institute of Aging, Planning and Dissemination Grant #345252. The funding agency reviewed the initial grant proposal, but had no role in the design of the study, or the collection, analysis and/or interpretation of the data. The funding agency was not involved in the writing of the manuscript; it only provided the financial resources for this independent re…		99	23	23	4	22	BMC	LONDON	CAMPUS, 4 CRINAN ST, LONDON N1 9XW, ENGLAND	1471-2318			BMC GERIATR	BMC Geriatr.	JAN 16	2018	18
J	Wainwright, N; Goodway, J; Whitehead, M; Williams, A; Kirk, D				Wainwright, Nalda; Goodway, Jackie; Whitehead, Margaret; Williams, Andy; Kirk, David			Laying the foundations for physical literacy in Wales: the contribution of the Foundation Phase to the development of physical literacy	PHYSICAL EDUCATION AND SPORT PEDAGOGY			English	Article						Physical education; physical literacy; motor development; early childhood; play; pedagogy	SELF-DETERMINATION THEORY; MOTOR-SKILL DEVELOPMENT; PERCEIVED COMPETENCE; EDUCATION; MOVEMENT; INTERVENTION; PHENOMENOLOGY; ENGAGEMENT; MOTIVATION; CURRICULUM	Background: The Foundation Phase in Wales is a play-based curriculum for pupils aged 3-7 years old. Children learn through more holistic areas of learning in place of traditional subjects. As such, the subject of physical education in its traditional form no longer exists for pupils under the age of 7 in Wales. In light of the role of physical education in developing physical literacy and in part…	[Wainwright, Nalda] Univ Wales Trinity St David, Wales Inst Phys Literacy, Carmarthen, Dyfed, Wales; [Goodway, Jackie] Ohio State Univ, Dept Human Sci, Columbus, OH 43210 USA; [Whitehead, Margaret] Univ Bedfordshire, Bedford, England; [Williams, Andy] Univ Wales Trinity St David, Sch Sport Hlth & Outdoor Educ, Carmarthen, Dyfed, Wales; [Kirk, David] Univ Strathclyde, Sch Educ, Glasgow, Lanark, Sc…		Wainwright, N (corresponding author), Univ Wales Trinity St David, Wales Inst Phys Literacy, Carmarthen, Dyfed, Wales.	n.wainwright@uwtsd.ac.uk		Kirk, David/0000-0001-9884-9106; Widyawan, Dena/0000-0003-1887-645X				67	8	8	11	36	ROUTLEDGE JOURNALS, TAYLOR & FRANCIS LTD	ABINGDON	2-4 PARK SQUARE, MILTON PARK, ABINGDON OX14 4RN, OXON, ENGLAND	1740-8989	1742-5786		PHYS EDUC SPORT PEDA	Phys. Educ. Sport Pedag.		2018	23	4
J	Belanger, M; Humbert, L; Vatanparast, H; Ward, S; Muhajarine, N; Chow, AF; Engler-Stringer, R; Donovan, D; Carrier, N; Leis, A				Belanger, Mathieu; Humbert, Louise; Vatanparast, Hassan; Ward, Stephanie; Muhajarine, Nazeem; Chow, Amanda Froehlich; Engler-Stringer, Rachel; Donovan, Denise; Carrier, Natalie; Leis, Anne			A multilevel intervention to increase physical activity and improve healthy eating and physical literacy among young children (ages 3-5) attending early childcare centres: the Healthy Start-Depart Sante, cluster randomised controlled trial study protocol	BMC PUBLIC HEALTH			English	Article						Childhood obesity; physical activity; physical literacy; food intake; eating habits; preschool; population health intervention	FUNDAMENTAL MOVEMENT SKILLS; OBESITY PREVENTION; FOOD-CONSUMPTION; SELF-ASSESSMENT; MEASURING STEPS; NUTRITION; OVERWEIGHT; ENERGY; RELIABILITY; ADULTHOOD	Background: Childhood obesity is a growing concern for public health. Given a majority of children in many countries spend approximately 30 h per week in early childcare centers, this environment represents a promising setting for implementing strategies to foster healthy behaviours for preventing and controlling childhood obesity. Healthy Start-Depart Sante was designed to promote physical activ…	[Belanger, Mathieu; Ward, Stephanie] Univ Sherbrooke, Dept Family Med, 18 Ave Antonine Maillet, Moncton, NB E1A 3E9, Canada; [Belanger, Mathieu; Ward, Stephanie; Donovan, Denise] Ctr Format Med Nouveau Brunswick, 18 Ave Antonine Maillet, Moncton, NB E1A 3E9, Canada; [Belanger, Mathieu] Vitalite Hlth Network, 330 Univ Ave, Moncton, NB E1C 2Z3, Canada; [Humbert, Louise; Chow, Amanda Froehlich] Univ…		Leis, A (corresponding author), Univ Saskatchewan, Hlth Sci Wing E, Coll Med, Dept Community Hlth & Epidemiol, 104 Clin Pl, Saskatoon, SK S7N 2Z4, Canada.	Anne.Leis@usask.ca	Muhajarine, Nazeem/D-7360-2012		Public Health Agency of Canada [6282-15-2010/3381056-RSFS]; Consortium national de formation en sante [2014-CFMF-01]; Heart and Stroke Foundation of CanadaHeart & Stroke Foundation of Canada [2015-PLNI]; Saskatchewan Health Research Foundation; Canadian Institutes of Health Research Charles Best Canada Graduate Scholarships Doctoral AwardCanadian Institutes of Health Research (CIHR); Faculty of M…	Authors are grateful for the important contribution of Gabrielle Lepage-Lavoie, project manager, and Roger Gautier, director of the Reseau Sante en Francais de la Saskatchewan, for leading the implementation of Healthy Start-Depart Sante. We also thank directors of ECC, educators, parents, and children for their valued collaboration. This study represents Phase II of the Healthy Start-Depart Sant…		72	32	32	1	59	BMC	LONDON	CAMPUS, 4 CRINAN ST, LONDON N1 9XW, ENGLAND		1471-2458		BMC PUBLIC HEALTH	BMC Public Health	APR 12	2016	16
J	Harvey, S; Pill, S				Harvey, Stephen; Pill, Shane			Exploring physical education teachers 'everyday understandings' of physical literacy	SPORT EDUCATION AND SOCIETY			English	Article						Social media; figurational theory; everyday philosophy; pedagogy; physical literacy	SOCIOLOGICAL-ANALYSIS; SOCIAL MEDIA; CURRICULUM; SPORT	In recent years, physical literacy (PL) has been the subject of increased publication, promotion, and speculation in physical education (PE). This research sought to understand how PE teachers interpret PL. We investigated teacher's conceptualisations, understandings, practices, and ideas of 'what' PL stands for through a #Chat conversation with physical educators on Twitter. This generated quali…	[Harvey, Stephen] Ohio Univ, Dept Recreat & Sport Pedag, Room 202N,McCracken Hall,100 East Union St, Athens, OH 45701 USA; [Pill, Shane] Flinders Univ S Australia, Coll Educ Psychol & Social Work, Adelaide, SA, Australia		Harvey, S (corresponding author), Ohio Univ, Dept Recreat & Sport Pedag, Room 202N,McCracken Hall,100 East Union St, Athens, OH 45701 USA.	harveys3@ohio.edu	Pill, Shane/AAD-7679-2019	Pill, Shane/0000-0003-3970-6724; Harvey, Stephen/0000-0002-1854-4108				72	9	9	4	30	ROUTLEDGE JOURNALS, TAYLOR & FRANCIS LTD	ABINGDON	2-4 PARK SQUARE, MILTON PARK, ABINGDON OX14 4RN, OXON, ENGLAND	1357-3322	1470-1243		SPORT EDUC SOC	Sport. Educ. Soc.	OCT 13	2019	24	8
J	Silverman, S; Mercier, K				Silverman, Stephen; Mercier, Kevin			Teaching for physical literacy: Implications to instructional design and PETE	JOURNAL OF SPORT AND HEALTH SCIENCE			English	Review						Motor skill learning; Research on teaching in physical education; Student attitude	MIDDLE SCHOOL STUDENTS; TASK STRUCTURES; ACHIEVEMENT; ATTITUDES; EDUCATION; SKILL	Physical education teachers play an important role in helping students' development of the motor skills needed to be physically literate individuals. Research suggests that teacher made instructional design decisions can lead to enhanced motor skill learning. After presenting a model of evidence-based research this paper presents information that will help teachers plan and execute lessons design…	[Silverman, Stephen] Columbia Univ, Coll Teachers, New York, NY 10027 USA; [Mercier, Kevin] Adelphi Univ, Exercise Sci Hlth Studies Phys Educ & Sport Manag, Garden City, NY 11530 USA		Silverman, S (corresponding author), Columbia Univ, Coll Teachers, New York, NY 10027 USA.	ss928@columbia.edu						41	30	30	4	41	SHANGHAI UNIV SPORT	SHANGHAI	EDITORIAL BOARD, 650 QINGYUANHUAN RD, SHANGHAI, 200438, PEOPLES R CHINA	2095-2546	2213-2961		J SPORT HEALTH SCI	J. Sport Health Sci.	JUN	2015	4	2
J	Scott, JJ; Hill, S; Barwood, D; Penney, D				Scott, Joseph J.; Hill, Susan; Barwood, Donna; Penney, Dawn			Physical literacy and policy alignment in sport and education in Australia	EUROPEAN PHYSICAL EDUCATION REVIEW			English	Article						Physical literacy; curriculum; physical education; sport; policy; schools		Sport Australia released the Australian Physical Literacy Framework (APLF) in 2019 to advance a national agenda for physical literacy (PL) and specifically, clarify and promote the development of PL in Australian sport and education sectors. For teachers, this policy initiative followed a period of curriculum development guided by the Australian Curriculum for Health and Physical Education (AC: H…	[Scott, Joseph J.; Barwood, Donna] Edith Cowan Univ, Sch Educ, Hlth & Phys Educ, Mt Lawley, WA, Australia; [Hill, Susan; Penney, Dawn] Edith Cowan Univ, Sch Educ, Mt Lawley, WA, Australia		Scott, JJ (corresponding author), Edith Cowan Univ, Hlth & Phys Educ, Sch Educ, 2 Bradford St, Mt Lawley, WA 6050, Australia.	joseph.scott@ecu.edu.au	Barwood, Donna Michelle/AAP-3015-2021; Penney, Dawn/G-1335-2013	Barwood, Donna Michelle/0000-0001-7447-6333; Scott, Joseph/0000-0001-5238-7460; Penney, Dawn/0000-0002-2000-8953; Hill, Susan/0000-0002-1833-2500				46	2	2	9	24	SAGE PUBLICATIONS LTD	LONDON	1 OLIVERS YARD, 55 CITY ROAD, LONDON EC1Y 1SP, ENGLAND	1356-336X	1741-2749		EUR PHYS EDUC REV	Eur. Phys. Educ. Rev.	MAY	2021	27	2
J							Frontiers Prod Off	Physical Literacy - A Journey of Individual Enrichment: An Ecological Dynamics Rationale for Enhancing Performance and Physical Activity in All (vol 11, 1904, 2020)	FRONTIERS IN PSYCHOLOGY			English	Correction						non-linear pedagogy; athletics skills model; motor learning; ecological psychology; executive function; physical education; sport coaching			[Frontiers Prod Off] Frontiers Media SA, Lausanne, Switzerland		Frontiers Media SA, Lausanne, Switzerland.							2	0	0	1	3	FRONTIERS MEDIA SA	LAUSANNE	AVENUE DU TRIBUNAL FEDERAL 34, LAUSANNE, CH-1015, SWITZERLAND	1664-1078			FRONT PSYCHOL	Front. Psychol.	DEC 11	2020	11
J	Longmuir, PE; Alpous, A; Lougheed, J				Longmuir, Patricia E.; Alpous, Anastasia; Lougheed, Jane			Important Physical Literacy Deficits Among Active Children With Congenital Heart Defects: Self-Perceived Sedentary Lifestyles, Limited Muscular Endurance and Slower Performance of Movement Skills	CIRCULATION			English	Meeting Abstract	Scientific Sessions of the American-Heart-Association / Resuscitation Science Symposium	NOV 11-15, 2017	Anaheim, CA	Amer Heart Assoc		Congenital heart disease; Pediatric cardiology; Physical activity and exercise; Exercise tests and training; Health and												0	0	0	0	3	LIPPINCOTT WILLIAMS & WILKINS	PHILADELPHIA	TWO COMMERCE SQ, 2001 MARKET ST, PHILADELPHIA, PA 19103 USA	0009-7322	1524-4539		CIRCULATION	Circulation	NOV 14	2017	136			1
J	Millington, B				Millington, Brad			Exergaming in retirement centres and the integration of media and physical literacies	JOURNAL OF AGING STUDIES			English	Article						Aging; Retirement; Technology; Active aging; Physical literacy; Media literacy	OLD; EXPERIENCES; AGE	This paper reports on a multi-method analysis of a recently emergent, though still understudied, trend: the use of exercise-themed video games (i.e., 'exergames') in retirement centres. The study in question specifically featured participant observation and interviews with residents and members of staff at retirement centres in Ontario, Canada. Data collection was aimed at understanding how games…	[Millington, Brad] Univ Bath, Dept Hlth 1W, Bath BA2 7AY, Avon, England		Millington, B (corresponding author), Univ Bath, Dept Hlth 1W, Bath BA2 7AY, Avon, England.				Social Sciences and Humanities Research Council of CanadaSocial Sciences and Humanities Research Council of Canada (SSHRC)	This article is based on research supported by a Social Sciences and Humanities Research Council of Canada Postdoctoral Fellowship. The author wishes to thank the Editor and blind reviewers at the Journal of Aging Studies for their very helpful comments in the review process.		44	11	11	0	26	ELSEVIER SCIENCE INC	NEW YORK	STE 800, 230 PARK AVE, NEW YORK, NY 10169 USA	0890-4065	1879-193X		J AGING STUD	J. Aging Stud.	DEC	2015	35
J	Coyne, P; Vandenborn, E; Santarossa, S; Milne, MM; Milne, KJ; Woodruff, SJ				Coyne, Paige; Vandenborn, Elizabeth; Santarossa, Sara; Milne, Marcia M.; Milne, Kevin J.; Woodruff, Sarah J.			Physical literacy improves with the Run Jump Throw Wheel program among students in grades 4-6 in southwestern Ontario	APPLIED PHYSIOLOGY NUTRITION AND METABOLISM			English	Article						children; physical literacy; fundamental movement skills; physical activity; intervention; physical education	CARDIOVASCULAR-DISEASE; RISK-FACTORS; CHILDREN; FITNESS; URBAN; ADOLESCENTS; COMPETENCE; BEHAVIOR; OBESITY; YOUTH	The purpose of this study was to determine whether the introduction of a fundamental movement skills (FMS) program to grade 4-6 physical education (PE) classes could improve students' physical literacy (PL) and influence the amount of effort exerted in PE class. Athletics Canada's grassroots Run Jump Throw Wheel (RJTW) Program was delivered for 10 weeks during PE classes (2 schools: four grade 4,…	[Coyne, Paige; Vandenborn, Elizabeth; Santarossa, Sara; Milne, Marcia M.; Milne, Kevin J.; Woodruff, Sarah J.] Univ Windsor, Fac Human Kinet, Windsor, ON, Canada		Coyne, P (corresponding author), Univ Windsor, Fac Human Kinet, Windsor, ON, Canada.	coynep@uwindsor.ca		Woodruff, Sarah/0000-0002-8199-2982	University of Windsor Research Grant for Women	This study was funded by a University of Windsor Research Grant for Women (2015; M Milne). The authors would like to thank all the research assistants for providing assistance with CAPL testing and the RJTW program implementation.		32	4	4	1	21	CANADIAN SCIENCE PUBLISHING, NRC RESEARCH PRESS	OTTAWA	65 AURIGA DR, SUITE 203, OTTAWA, ON K2E 7W6, CANADA	1715-5312	1715-5320		APPL PHYSIOL NUTR ME	Appl. Physiol. Nutr. Metab.	JUN	2019	44	6
J	Weissman, SE; Perinpanayagam, R; Wright, FV; Arbour-Nicitopoulos, KP				Weissman, Shannon E.; Perinpanayagam, Ryanne; Wright, F. Virginia; Arbour-Nicitopoulos, Kelly P.			Application of the behaviour change technique taxonomy (BCTTv1) to an inclusive physical literacy-based sport program for children and youth	INTERNATIONAL JOURNAL OF SPORTS SCIENCE & COACHING			English	Article						Action planning; feedback; grassroots sport; goal setting; inclusion; self-monitoring	PERCEIVED AUTONOMY SUPPORT; INTRINSIC MOTIVATION; SELF-TALK; COACH; INTERVENTIONS; EDUCATION; PARTICIPATION; DISABILITIES; EXPERIENCES; REFLECTION	Coaches play a critical role in shaping the sporting experiences of children and youth. In introductory-level grassroots sport programs, the coaching strategies used can greatly influence children's and youths' physical literacy development. This study identified behaviour change techniques (BCTs) used by coaches in an inclusive physical literacy-based grassroots sport program for children and yo…	[Weissman, Shannon E.; Perinpanayagam, Ryanne; Arbour-Nicitopoulos, Kelly P.] Univ Toronto, Fac Kinesiol & Phys Educ, Toronto, ON, Canada; [Wright, F. Virginia; Arbour-Nicitopoulos, Kelly P.] Holland Bloorview Kids Rehabil Hosp, Bloorview Res Inst, Toronto, ON, Canada; [Wright, F. Virginia] Univ Toronto, Dept Phys Therapy, Toronto, ON, Canada		Arbour-Nicitopoulos, KP (corresponding author), Univ Toronto, Fac Kinesiol & Phys Educ, Toronto, ON, Canada.	kelly.arbour@utoronto.ca	Arbour, Kelly/AER-8296-2022; Arbour-Nicitopoulos, Kelly/AEY-9487-2022	Arbour-Nicitopoulos, Kelly/0000-0003-1011-3669	National Bank; Milos Roanic Foundation; Connaught Grant at the University of Toronto; Social Sciences and Humanities Research Council of Canada's Insight Development Grant [430-201400157]	This work was supported by the National Bank; the Milos Roanic Foundation; Connaught Grant at the University of Toronto; and the Social Sciences and Humanities Research Council of Canada's Insight Development Grant [#430-201400157].		54	1	1	3	5	SAGE PUBLICATIONS LTD	LONDON	1 OLIVERS YARD, 55 CITY ROAD, LONDON EC1Y 1SP, ENGLAND	1747-9541	2048-397X		INT J SPORTS SCI COA	Int. J. Sports Sci. Sci. Coach.	FEB	2022	17	1
J	Ma, RS; Sum, RKW; Li, MH; Huang, Y; Niu, XL				Ma, Rui-Si; Sum, Raymond Kim-Wai; Li, Ming-Hui; Huang, Yan; Niu, Xue-Liang			Association between Physical Literacy and Physical Activity: A Multilevel Analysis Study among Chinese Undergraduates	INTERNATIONAL JOURNAL OF ENVIRONMENTAL RESEARCH AND PUBLIC HEALTH			English	Article						physical literacy; physical activity; association; relationship; Chinese undergraduates	CHILDREN; FITNESS; HEALTH	Aim: To examine the association between the perceived physical literacy (PL) and physical activity (PA) levels among Chinese undergraduates. Methods: Simplified Chinese version of the Perceived Physical Literacy Instrument and the International Physical Activity Questionnaire were used to measure 536 students' perceived PL and PA levels. Pearson's product-moment correlation and multiple linear re…	[Ma, Rui-Si; Niu, Xue-Liang] Jinan Univ, Sch Phys Educ, Guangzhou 510632, Peoples R China; [Ma, Rui-Si; Sum, Raymond Kim-Wai; Li, Ming-Hui; Huang, Yan] Chinese Univ Hong Kong, Fac Educ, Dept Sports Sci & Phys Educ, Hong Kong, Peoples R China		Sum, RKW (corresponding author), Chinese Univ Hong Kong, Fac Educ, Dept Sports Sci & Phys Educ, Hong Kong, Peoples R China.	penny@link.cuhk.edu.hk; kwsum@cuhk.edu.hk; venuslmh@link.cuhk.edu.hk; Hayleyhy@link.cuhk.edu.hk; niuxueliang53@gmail.com	Sum, Raymond/N-4019-2015	Sum, Raymond/0000-0002-4051-9945; Ma, Ruisi/0000-0002-0460-7243; Li, Minghui/0000-0003-4116-3685				52	2	2	11	20	MDPI	BASEL	ST ALBAN-ANLAGE 66, CH-4052 BASEL, SWITZERLAND		1660-4601		INT J ENV RES PUB HE	Int. J. Environ. Res. Public Health	NOV	2020	17	21
J	Pushkarenko, K; Dunn, JC; Goodwin, DL				Pushkarenko, Kyle; Dunn, Janice Causgrove; Goodwin, Donna L.			Physical Literacy for Children Labeled With Autism Spectrum Disorder: Mothers' Experiences of Ableism, Exclusion, and Trauma	ADAPTED PHYSICAL ACTIVITY QUARTERLY			English	Article						ecological systems theory; developmental impairment; inclusive practice; interpretive phenomenological analysis; community-based programming	ACTIVITY PARTICIPATION; PROFESSIONAL PRACTICE; PARENTS PERSPECTIVES; QUALITATIVE RESEARCH; ADOLESCENTS; EXERCISE; PERCEPTIONS; RETHINKING; ENJOYMENT; BARRIERS	Countering the declining physical activity patterns of children labeled with autism spectrum disorder (ASD) has gained considerable research attention given its impact on health and quality of life. The purpose of this study was to explore how parents of children labeled with ASD understand the concept of physical literacy, based on their children's participation in community-based physical activ…	[Pushkarenko, Kyle] Mem Univ Newfoundland, St John, NF, Canada; [Pushkarenko, Kyle; Dunn, Janice Causgrove; Goodwin, Donna L.] Univ Alberta, Edmonton, AB, Canada		Pushkarenko, K (corresponding author), Mem Univ Newfoundland, St John, NF, Canada.; Pushkarenko, K (corresponding author), Univ Alberta, Edmonton, AB, Canada.	kpushkarenko@mun.ca			University of Alberta's Faculty of Graduate Studies and Research; Social Sciences and Humanities Research Council of CanadaSocial Sciences and Humanities Research Council of Canada (SSHRC); Autism Research Council of Edmonton; Autism Edmonton	The authors express their sincere gratitude to the parents for sharing their stories, without which this study would not have been possible. They also acknowledge the financial support of the University of Alberta's Faculty of Graduate Studies and Research, Social Sciences and Humanities Research Council of Canada, Autism Research Council of Edmonton, and Autism Edmonton.		88	0	0	3	5	HUMAN KINETICS PUBL INC	CHAMPAIGN	1607 N MARKET ST, PO BOX 5076, CHAMPAIGN, IL 61820-2200 USA	0736-5829	1543-2777		ADAPT PHYS ACT Q	Adapt. Phys. Act. Q.	OCT	2021	38	4
J	Mota, J; Martins, J; Onofre, M				Mota, Joao; Martins, Joao; Onofre, Marcos			Portuguese Physical Literacy Assessment Questionnaire (PPLA-Q) for adolescents (15-18 years) from grades 10-12: development, content validation and pilot testing	BMC PUBLIC HEALTH			English	Article						Physical literacy; Assessment; Physical education; Content validity; Pilot testing; High-school; Adolescence	SELF-DETERMINATION THEORY; CONTENT VALIDITY; ACTIVITY RECOMMENDATIONS; EMOTIONAL INTELLIGENCE; EDUCATION; STUDENTS; HEALTH; MOTIVATION; MODEL; YOUTH	Background The Portuguese Physical Literacy Assessment (PPLA) is a novel tool to assess high-school students' (grade 10-12; 15-18 years) Physical Literacy (PL) in Physical Education (PE); inspired by the four domains of the Australian Physical Literacy Framework (APLF), and the Portuguese PE syllabus. This paper describes the development, content validation, and pilot testing of the PPLA-Question…	[Mota, Joao; Martins, Joao; Onofre, Marcos] Univ Lisbon, Fac Motricidade Humana, Ctr Estudos Educ, Estr Costa, Oeiras, Portugal; [Mota, Joao; Martins, Joao; Onofre, Marcos] Univ Lisbon, Inst Educ, UIDEF, Alameda Univ, Lisbon, Portugal		Mota, J (corresponding author), Univ Lisbon, Fac Motricidade Humana, Ctr Estudos Educ, Estr Costa, Oeiras, Portugal.; Mota, J (corresponding author), Univ Lisbon, Inst Educ, UIDEF, Alameda Univ, Lisbon, Portugal.	joaorodrigues@fmh.ulisboa.pt	Mota, João/AFW-4598-2022	Mota, João/0000-0002-5229-9206; Onofre, Marcos/0000-0002-2486-3754	University of Lisbon PhD Scholarship Program	This research work was funded by a PhD Scholarship from the University of Lisbon PhD Scholarship Program 2017, credited to the lead author.		143	1	1	8	8	BMC	LONDON	CAMPUS, 4 CRINAN ST, LONDON N1 9XW, ENGLAND		1471-2458		BMC PUBLIC HEALTH	BMC Public Health	NOV 29	2021	21	1
J	Barreiro, JA; Howard, R				Barreiro, Joshua A.; Howard, Rick			Incorporating Unstructured Free Play into Organized Sports	STRENGTH AND CONDITIONING JOURNAL			English	Article						athleticism; long term athletic development; physical literacy; play; sports; youth	COMMITTEE CONSENSUS STATEMENT; PHYSICAL-ACTIVITY; PART I; FITNESS; SPECIALIZATION; ADOLESCENCE; CHILDREN; SUCCESS; HEALTH; ADULT	Play is an essential element of positive youth development. Youth should engage in all 3 types of play (unstructured, semistructured, and structured) to best promote physical literacy, motor skill proficiency and muscle strength, long-term athletic development, and fun. Unfortunately, however, emphasis is too often placed on structured play, such as playing on a sports team, potentially at the ex…	[Barreiro, Joshua A.] West Chester Univ, Dept Kinesiol, W Chester, PA USA; [Howard, Rick] Rowan Univ, Dept Hlth & Exercise Sci, Glassboro, NJ 08028 USA; [Howard, Rick] West Chester Univ, Dept Exercise Sci, W Chester, PA 19382 USA		Howard, R (corresponding author), Rowan Univ, Dept Hlth & Exercise Sci, Glassboro, NJ 08028 USA.; Howard, R (corresponding author), West Chester Univ, Dept Exercise Sci, W Chester, PA 19382 USA.	rihoward41@gmail.com						84	5	5	0	7	LIPPINCOTT WILLIAMS & WILKINS	PHILADELPHIA	TWO COMMERCE SQ, 2001 MARKET ST, PHILADELPHIA, PA 19103 USA	1524-1602	1533-4295		STRENGTH COND J	Strength Cond. J.	APR	2017	39	2
J	Green, NR; Roberts, WM; Sheehan, D; Keegan, RJ				Green, Nigel R.; Roberts, William M.; Sheehan, Dwayne; Keegan, Richard J.			Charting Physical Literacy Journeys Within Physical Education Settings	JOURNAL OF TEACHING IN PHYSICAL EDUCATION			English	Article						assessment; evaluation; measurement; monitoring; pedagogy	TERM ATHLETIC DEVELOPMENT; BENEFITS	Physical literacy is creating significant interest worldwide due to its holistic nature and the potential it has to impact on people's lives. It is underpinning many physical education programs, coaching strategies, health initiatives, and policymakers' decisions. However, the complex philosophical and holistic nature of the concept has meant that methods used to chart/assess/measure progress hav…	[Green, Nigel R.] Liverpool John Moores Univ, Fac Educ Hlth & Community, Liverpool, Merseyside, England; [Roberts, William M.] Univ Gloucestershire, Sch Sport & Exercise, Gloucester, England; [Sheehan, Dwayne] Mt Royal Univ, Fac Hlth & Phys Educ, Calgary, AB, Canada; [Keegan, Richard J.] Univ Canberra, Fac Hlth, Res Inst Sport & Exercise, Bruce, ACT, Australia		Green, NR (corresponding author), Liverpool John Moores Univ, Fac Educ Hlth & Community, Liverpool, Merseyside, England.	n.r.green@ljmu.ac.uk	Roberts, Will/J-7565-2019	Roberts, Will/0000-0001-5736-5244				52	27	27	9	45	HUMAN KINETICS PUBL INC	CHAMPAIGN	1607 N MARKET ST, PO BOX 5076, CHAMPAIGN, IL 61820-2200 USA	0273-5024	1543-2769		J TEACH PHYS EDUC	J. Teach. Phys. Educ.	JUL	2018	37	3
J	Barbosa, VC; Pereira, WMG; Farias, BD; Moreira, TMM; Guerra, PH; Queiroz, ACM; de Castro, VHS; Silva, KS				Barbosa Filho, Valter Cordeiro; Goncalves Pereira, Wallingson Michael; Farias, Bianca de Oliveira; Magalhaes Moreira, Thereza Maria; Guerra, Paulo Henrique; Melo Queiroz, Ana Carolina; Santos de Castro, Victor Hugo; Silva, Kelly Samara			Scoping Review on Interventions for Physical Activity and Physical Literacy Components in Brazilian School-Aged Children and Adolescents	INTERNATIONAL JOURNAL OF ENVIRONMENTAL RESEARCH AND PUBLIC HEALTH			English	Review						physical literacy; physical activity; intervention; children; adolescents	RANDOMIZED CONTROLLED-TRIAL; HEALTHY GIRLS-BRAZIL; EXERCISE PROGRAM; BODY-COMPOSITION; STUDENTS; PREVENTION; FITNESS; OBESITY; HABITS	This scoping review mapped the existing evidence on interventions to promote physical activity (PA) and/or components of physical literacy (PL) in Brazilian school-aged children and adolescents. Nine electronic databases and gray literature were consulted in May 2020, with no limit on year or language. School-based intervention studies (6 to 18 years old, primarily) that assessed PA or PL compone…	[Barbosa Filho, Valter Cordeiro; Goncalves Pereira, Wallingson Michael; Farias, Bianca de Oliveira; Magalhaes Moreira, Thereza Maria; Melo Queiroz, Ana Carolina; Santos de Castro, Victor Hugo] Univ Estadual Ceara, Postgrad Program Collect Hlth, BR-60714903 Fortaleza, Ceara, Brazil; [Barbosa Filho, Valter Cordeiro] Fed Inst Educ Sci & Technol Ceara, BR-62930000 Aracati, Brazil; [Guerra, Paulo Henr…		Barbosa, VC (corresponding author), Univ Estadual Ceara, Postgrad Program Collect Hlth, BR-60714903 Fortaleza, Ceara, Brazil.; Barbosa, VC (corresponding author), Fed Inst Educ Sci & Technol Ceara, BR-62930000 Aracati, Brazil.	valtercbf@gmail.com; wallingsonmichaelgp@hotmail.com; biancafariasnutri@gmail.com; tmmmoreira@gmail.com; paulo.guerra@uffs.edu.br; acmq28@hotmail.com; vsantosdecastro@gmail.com; ksilvajp@gmail.com	FILHO, VALTER CORDEIRO BARBOSA/F-9025-2011; MOREIRA, THEREZA MARIA MAGALHAES/D-1240-2014; Guerra, Paulo Henrique/P-5937-2019; Silva, Kelly Samara/AAX-8307-2020	FILHO, VALTER CORDEIRO BARBOSA/0000-0002-4769-4068; MOREIRA, THEREZA MARIA MAGALHAES/0000-0003-1424-0649; Guerra, Paulo Henrique/0000-0003-4239-0716; Silva, Kelly Samara/0000-0002-7356-1680	Coordenacao de Aperfeicoamento de Pessoal de Nivel Superior-BrasilCoordenacao de Aperfeicoamento de Pessoal de Nivel Superior (CAPES) [001, 88882.447540/2019-01, 88887.473351/2020-00]	This study received no funding for its implementation. Some authors received individual grants from the Coordenacao de Aperfeicoamento de Pessoal de Nivel Superior-Brasil Finance Code 001 (W.M.G.P., N. 88882.447540/2019-01; V.H.S.d.C., N. 88887.473351/2020-00). The funding agencies did not participate in the interpretation, analysis, writing, or approval of this manuscript.		90	0	0	8	10	MDPI	BASEL	ST ALBAN-ANLAGE 66, CH-4052 BASEL, SWITZERLAND		1660-4601		INT J ENV RES PUB HE	Int. J. Environ. Res. Public Health	AUG	2021	18	16
J	Flemons, M; Diffey, F; Cunliffe, D				Flemons, Michelle; Diffey, Fiona; Cunliffe, Dominic			The Role of PETE in Developing and Sustaining Physical Literacy Informed Practitioners	JOURNAL OF TEACHING IN PHYSICAL EDUCATION			English	Article						models-based practice; occupational socialization; PE teacher education; preservice teachers	OCCUPATIONAL SOCIALIZATION; TEACHERS INTERPRETATION; CLASSROOM-TEACHERS; EDUCATION TEACHERS; SPORT EDUCATION; DELIVERY; CURRICULUM; KNOWLEDGE; STUDENTS; BELIEFS	This study discusses teacher preparation in relation to encouraging and empowering future teachers to appreciate the potential and value of adopting physical literacy as the goal of physical education (PE). The study addresses the issue of the role of schools and teacher training programs in developing the next generation of PE teachers entering PE teacher education with respect to thoughts, feel…	[Flemons, Michelle] Univ Bedfordshire, Sch Sports Sci & Phys Act, Luton, Beds, England; [Diffey, Fiona] Cardiff Metropolitan Univ, Sch Educ, Cardiff, S Glam, Wales; [Cunliffe, Dominic] Southampton Solent Univ, Sch Sport Hlth & Social Sci, Southampton, Hants, England		Flemons, M (corresponding author), Univ Bedfordshire, Sch Sports Sci & Phys Act, Luton, Beds, England.	michelle.flemons@beds.ac.uk						86	10	10	4	23	HUMAN KINETICS PUBL INC	CHAMPAIGN	1607 N MARKET ST, PO BOX 5076, CHAMPAIGN, IL 61820-2200 USA	0273-5024	1543-2769		J TEACH PHYS EDUC	J. Teach. Phys. Educ.	JUL	2018	37	3
J	Cairney, J; Veldhuizen, S; Graham, JD; Rodriguez, C; Bedard, C; Bremer, E; Kriellaars, D				Cairney, John; Veldhuizen, Scott; Graham, Jeffrey D.; Rodriguez, Christine; Bedard, Chloe; Bremer, Emily; Kriellaars, Dean			A Construct Validation Study of PLAYfun	MEDICINE AND SCIENCE IN SPORTS AND EXERCISE			English	Article						PHYSICAL LITERACY; MEASUREMENT; CHILDREN; YOUTH; MOTOR COMPETENCE	FUNDAMENTAL MOVEMENT SKILLS; PHYSICAL LITERACY; GENDER-DIFFERENCES; ADOLESCENTS; INACTIVITY; CHILDREN	Introduction Physical Literacy Assessment for Youth (PLAYfun) is a measure of motor competence, comprehension, and confidence which is part of a suite of scales used to assess physical literacy in children and youth; however, its measurement properties have not been reported in the published literature. The purpose of this study is to examine the factor structure of PLAYfun, in addition to variat…	[Cairney, John; Rodriguez, Christine] Univ Toronto, Fac Kinesiol & Phys Educ, 55 Harbourd St, Toronto, ON M5S 2W6, Canada; [Cairney, John; Veldhuizen, Scott; Graham, Jeffrey D.; Bedard, Chloe; Bremer, Emily] McMaster Univ, Dept Family Med, Infant & Child Hlth INCH Res Lab, Hamilton, ON, Canada; [Bedard, Chloe] McMaster Univ, Dept Hlth Res Methods Evidence & Impact, Hamilton, ON, Canada; [Bremer, …		Cairney, J (corresponding author), Univ Toronto, Fac Kinesiol & Phys Educ, 55 Harbourd St, Toronto, ON M5S 2W6, Canada.	john.cairney@utoronto.ca	Bremer, Emily/AGB-5113-2022; Cairney, John/AAQ-9703-2020	Bremer, Emily/0000-0003-1488-1032; Cairney, John/0000-0003-2856-3967; Bedard, Chloe/0000-0001-8189-5886; Graham, Jeffrey/0000-0002-6728-2597; Veldhuizen, Scott/0000-0003-3969-2756	Sport for Life Society; Ontario Trillium Foundation; Government of Ontario	This work was supported by funding from Sport for Life Society, Ontario Trillium Foundation, and the Government of Ontario.		33	23	23	1	14	LIPPINCOTT WILLIAMS & WILKINS	PHILADELPHIA	TWO COMMERCE SQ, 2001 MARKET ST, PHILADELPHIA, PA 19103 USA	0195-9131	1530-0315		MED SCI SPORT EXER	Med. Sci. Sports Exerc.	APR	2018	50	4
J	Ma, RS; Sum, RKW; Hu, YN; Gao, TY				Ma, Rui-Si; Sum, Raymond K. W.; Hu, Yu-Na; Gao, Tian-Yu			Assessing factor structure of the simplified Chinese version of Perceived Physical Literacy Instrument for undergraduates in Mainland China	JOURNAL OF EXERCISE SCIENCE & FITNESS			English	Article						Factor structure; Perceived physical literacy; Physical activity; Chinese undergraduates	ADAPTATION; VALIDATION; FIT	Background: /Objective: To evaluate the factor structure of the simplified Chinese version of Perceived Physical Literacy Instrument (PPLI) among Chinese undergraduates. Methods: The PPLI scale (simplified Chinese version) is based on the original 18-item Cantonese version of PPLI scale, which was first constructed and validated to measure the perceived physical literacy (PL) of physical educatio…	[Ma, Rui-Si; Hu, Yu-Na; Gao, Tian-Yu] Jinan Univ, Sch Phys Educ, Guangzhou, Peoples R China; [Sum, Raymond K. W.] Chinese Univ Hong Kong, Dept Sports Sci & Phys Educ, Fac Educ, Hong Kong, Peoples R China		Ma, RS (corresponding author), Jinan Univ, Sch Phys Educ, Run Run Shao Stadium, 601 Huangpu Rd West, Guangzhou, Guangdong, Peoples R China.	penny@link.cuhk.edu.hk; kwsum@cuhk.edu.hk; 77196569@qq.com; 527214014@qq.com	Sum, Raymond/ABA-1210-2020	Sum, Raymond/0000-0002-4051-9945				43	3	3	3	10	ELSEVIER SINGAPORE PTE LTD	SINGAPORE	3 KILLINEY ROAD 08-01, WINSLAND HOUSE 1, SINGAPORE, 239519, SINGAPORE	1728-869X			J EXERC SCI FIT	J. Exerc. Sci. Fit.	MAY	2020	18	2
J	Belton, S; Issartel, J; McGrane, B; Powell, D; O'Brien, W				Belton, SarahJane; Issartel, Johann; McGrane, Bronagh; Powell, Danielle; O'Brien, Wesley			A consideration for physical literacy in Irish youth, and implications for physical education in a changing landscape	IRISH EDUCATIONAL STUDIES			English	Article						Physical education; physical literacy; physical activity; fundamental movement skills; physical fitness; self-efficacy	CARDIORESPIRATORY FITNESS; HEALTH; ADOLESCENTS; CAPACITY; PATTERNS; CHILDREN; MODEL; FIELD; HOPE	The concept of physical literacy (PL) has been suggested as one that can offer a catalyst for a new emphasis in physical education (PE). In the broadest sense, a physically literate child is confident, active, and can maintain health enhancing physical activity (PA) for life. PL includes engagement in PA, physical competence, and PA motivation, confidence, knowledge and understanding. The purpose…	[Belton, SarahJane; Issartel, Johann] Dublin City Univ, Fac Sci & Hlth Hlth & Human Performance, Dublin, Ireland; [McGrane, Bronagh] Dublin City Univ, Fac Sci & Hlth, Sch Arts Educ & Movement, Dublin, Ireland; [Powell, Danielle] Leeds Beckett Univ, Level 6 BAH Phys Educ, Leeds, W Yorkshire, England; [Powell, Danielle] Leeds Beckett Univ, Carnegie Sch Sport, Leeds, W Yorkshire, England; [O'Brien, …		Belton, S (corresponding author), Dublin City Univ, Fac Sci & Hlth Hlth & Human Performance, Dublin, Ireland.	Sarahjane.Belton@dcu.ie		Belton, Sarahjane/0000-0001-9672-6276; O'Brien, Wesley/0000-0001-6801-7341	Dublin City University (Ireland); South Dublin County Sports Partnership; DunLaoighre Rathdown Sports Partnership; Fingal Sports Partnership; Dublin City Sports Network	This work was supported by Dublin City University (Ireland), the South Dublin County Sports Partnership, Dublin City Sports Network, DunLaoighre Rathdown Sports Partnership, and Fingal Sports Partnership.		57	6	6	0	10	ROUTLEDGE JOURNALS, TAYLOR & FRANCIS LTD	ABINGDON	2-4 PARK SQUARE, MILTON PARK, ABINGDON OX14 4RN, OXON, ENGLAND	0332-3315	1747-4965		IRISH EDUC STUD	Ir. Educ. Stud.	APR 3	2019	38	2
J	Sprake, A; Walker, S				Sprake, Andrew; Walker, Sue			'Blurred lines': The duty of physical education to establish a unified rationale	EUROPEAN PHYSICAL EDUCATION REVIEW			English	Article						Physical education; physical literacy; national curriculum; pedagogy; holistic approach	PARTICIPATION	The recent review of the national curriculum, which places Physical Education as a compulsory subject at key stages 1-4, indicates a government commitment to the subject. However, given the contested history of Physical Education's priorities and practices, such commitment should, perhaps, be handled with care. The main strength of Physical Education lies in its ability to develop the child holis…	[Sprake, Andrew; Walker, Sue] Liverpool John Moores Univ, Dept Educ Hlth & Commun, Liverpool L176BD, Merseyside, England		Walker, S (corresponding author), Liverpool John Moores Univ, Dept Educ Hlth & Commun, Barkhill Rd,Room M005A,IM Marsh Campus, Liverpool L176BD, Merseyside, England.	s.walker1@ljmu.ac.uk	Silva, Ana Maria Ribeiro/G-1142-2018					68	5	5	1	11	SAGE PUBLICATIONS LTD	LONDON	1 OLIVERS YARD, 55 CITY ROAD, LONDON EC1Y 1SP, ENGLAND	1356-336X	1741-2749		EUR PHYS EDUC REV	Eur. Phys. Educ. Rev.	AUG	2015	21	3
J	Telford, RM; Olive, LS; Keegan, RJ; Keegan, S; Barnett, LM; Telford, RD				Telford, Rohan M.; Olive, Lisa S.; Keegan, Richard J.; Keegan, Sarah; Barnett, Lisa M.; Telford, Richard D.			Student outcomes of the physical education and physical literacy (PEPL) approach: a pragmatic cluster randomised controlled trial of a multicomponent intervention to improve physical literacy in primary schools	PHYSICAL EDUCATION AND SPORT PEDAGOGY			English	Article						Fundamental movement skills; object control; MVPA; physical activity; coach	CHILD; RELIABILITY; PREVENTION; OVERWEIGHT; OBESITY	Background:Health organisations such as the United Nations continue to place an expectation on school physical education (PE) programmes and wider school strategies to ensure students develop physical literacy and receive the well-established benefits of meeting physical activity guidelines. Barriers to meet this expectation such as lack of trained PE teachers, lack of time and greater emphasis o…	[Telford, Rohan M.; Keegan, Richard J.; Keegan, Sarah; Telford, Richard D.] Univ Canberra, Res Inst Sport & Exercise, Univ Dr, Bruce, ACT 2617, Australia; [Olive, Lisa S.] Deakin Univ, Sch Psychol, Geelong, Vic, Australia; [Barnett, Lisa M.] Deakin Univ, Sch Hlth & Social Dev, Geelong, Vic, Australia; [Barnett, Lisa M.] Deakin Univ, Inst Phys Act & Nutr, Geelong, Vic, Australia		Telford, RM (corresponding author), Univ Canberra, Res Inst Sport & Exercise, Univ Dr, Bruce, ACT 2617, Australia.	rohan.telford@canberra.edu.au	Barnett, Lisa/C-9997-2014; Keegan, Richard/E-9498-2013	Barnett, Lisa/0000-0002-9731-625X; Telford, Richard/0000-0003-4485-9362; Keegan, Richard/0000-0003-4253-4492; Telford, Rohan/0000-0002-1723-2559	Department of Education and Training Victoria, School Sport Victoria, Cricket Australia; Australian Sports Commission	This study was funded by the Department of Education and Training Victoria, School Sport Victoria, Cricket Australia and the Australian Sports Commission.		49	4	4	6	42	ROUTLEDGE JOURNALS, TAYLOR & FRANCIS LTD	ABINGDON	2-4 PARK SQUARE, MILTON PARK, ABINGDON OX14 4RN, OXON, ENGLAND	1740-8989	1742-5786		PHYS EDUC SPORT PEDA	Phys. Educ. Sport Pedag.	JAN 2	2021	26	1
J	Gu, XL; Zhang, T; Chu, TL; Zhang, XX; Thomas, KT				Gu, Xiangli; Zhang, Tao; Chu, Tsz Lun (Alan); Zhang, Xiaoxia; Thomas, Katherine Thomas			Do Physically Literate Adolescents Have Better Academic Performance?	PERCEPTUAL AND MOTOR SKILLS			English	Article						psychomotor; academic performance; cognition; adolescents; physical education	FUNDAMENTAL MOTOR SKILL; GENDER-DIFFERENCES; FITNESS; COMPETENCE; ACHIEVEMENT; SCHOOL; EDUCATION; COGNITION; CHILDREN; YOUTH	This study examined the relationship between physical literacy (i.e., motor competence, physical activity, and health-related fitness) and academic performance (i.e., executive function, class attendance, and standardized test scores) among adolescents. Second, we investigated whether these relationships differ between boys and girls using a structural invariable test. Using a prospective researc…	[Gu, Xiangli; Zhang, Xiaoxia] Univ Texas Arlington, Dept Kinesiol, Arlington, TX 76019 USA; [Zhang, Tao] Univ North Texas, Dept Kinesiol Hlth Promot & Recreat, Denton, TX USA; [Chu, Tsz Lun (Alan)] Univ Wisconsin, Dept Psychol, Green Bay, WI 54302 USA; [Thomas, Katherine Thomas] Georgia Southern Univ, Dept Hlth Sci & Kinesiol, Statesboro, GA USA		Gu, XL (corresponding author), Univ Texas Arlington, 500 W Nedderman Dr, Arlington, TX 76019 USA.	Xiangli.Gu@uta.edu	Chu, Tsz Lun/J-4855-2019; Zhang, Xiaoxia/AAC-4907-2021	Chu, Tsz Lun/0000-0003-3464-1431; Zhang, Xiaoxia/0000-0001-5076-9035; Gu, Xiangli/0000-0002-8983-9106	Society of Health and Physical Educators	The author(s) disclosed receipt of the following financial support for the research, authorship, and/or publication of this article: This work was supported by the Society of Health and Physical Educators. [2014 Research Grand Award https://www.shapeamerica.org/grants/grantsummaries.aspx]		42	3	3	2	16	SAGE PUBLICATIONS INC	THOUSAND OAKS	2455 TELLER RD, THOUSAND OAKS, CA 91320 USA	0031-5125	1558-688X		PERCEPT MOTOR SKILL	Percept. Mot. Skills	AUG	2019	126	4
J	Li, MH; Sum, RKW; Sit, CHP; Liu, Y; Li, R				Li, Ming Hui; Sum, Raymond Kim Wai; Sit, Cindy Hui Ping; Liu, Yong; Li, Ru			Perceived and actual physical literacy and physical activity: A test of reverse pathway among Hong Kong children	JOURNAL OF EXERCISE SCIENCE & FITNESS			English	Article						Physical literacy; Physical activity promotion; Children; Structural equation model; Perception	FIT INDEXES; COMPETENCE	Background/objective: The directional relationship between physical literacy (PL) and physical activity (PA) in children remains unclear. This study explored the directionality of the relationship between children's actual PL and PA, and whether their PL perceptions mediate this relationship. Methods: This was a cross-sectional study. In total, 371 children (153 boys; M-age = 10.0 +/- 1.0) from C…	[Li, Ming Hui; Sum, Raymond Kim Wai; Sit, Cindy Hui Ping] Chinese Univ Hong Kong, Dept Sports Sci & Phys Educ, Hong Kong, Peoples R China; [Liu, Yong] Educ Univ Hong Kong, Dept Hlth & Phys Educ, Hong Kong, Peoples R China; [Li, Ru] Shenzhen Univ, Fac Phys Educ, Shenzhen, Peoples R China		Sum, RKW (corresponding author), Chinese Univ Hong Kong, Shatin, G09 Kwok Sports Bldg, Hong Kong, Peoples R China.	kwsum@cuhk.edu.hk	; Sum, Raymond/N-4019-2015; Sit, Cindy/P-6770-2018	Li, Minghui/0000-0003-4116-3685; Sum, Raymond/0000-0002-4051-9945; Sit, Cindy/0000-0001-9992-7866	Direct Grant for Research [EDU 2018e052]; Chinese University of Hong KongChinese University of Hong Kong	This research was funded by the Direct Grant for Research (Grant No. EDU 2018e052) of the Chinese University of Hong Kong.		39	0	0	3	5	ELSEVIER SINGAPORE PTE LTD	SINGAPORE	3 KILLINEY ROAD 08-01, WINSLAND HOUSE 1, SINGAPORE, 239519, SINGAPORE	1728-869X			J EXERC SCI FIT	J. Exerc. Sci. Fit.	JUL	2021	19	3
J	Kwan, MYW; Graham, JD; Healey, C; Paolucci, N; Brown, DM				Kwan, Matthew Y. W.; Graham, Jeffrey D.; Healey, Cierra; Paolucci, Natalie; Brown, Denver M.			Stopping the Drop: Examining the Impact of a Pilot Physical Literacy-Based Intervention Program on Physical Activity Behaviours and Fitness during the Transition into University	INTERNATIONAL JOURNAL OF ENVIRONMENTAL RESEARCH AND PUBLIC HEALTH			English	Article						physical literacy; first-year university students; transition; physical activity; fitness; intervention	SHUTTLE RUN TEST; SEDENTARY BEHAVIOR; YOUNG ADULTHOOD; HEALTH; STUDENTS; BARRIERS; QUESTIONNAIRE; ADOLESCENCE; COMPETENCE; CHILDREN	The move to university is a major life transition associated with precipitous declines in physical activity (PA). While it remains unclear how these declines can be best attenuated, the concept of physical literacy (PL) or enhancements of PL may be a promising modality to promote PA during life transitions. The purpose of the current study was to evaluate the impact of a pilot PL-based interventi…	[Kwan, Matthew Y. W.; Graham, Jeffrey D.; Healey, Cierra; Paolucci, Natalie; Brown, Denver M.] McMaster Univ, David Braley Hlth Sci Ctr, Dept Family Med, 100 Main St W,5th Floor Res, Hamilton, ON L8S 4K1, Canada		Kwan, MYW (corresponding author), McMaster Univ, David Braley Hlth Sci Ctr, Dept Family Med, 100 Main St W,5th Floor Res, Hamilton, ON L8S 4K1, Canada.	kwanmy@mcmaster.ca; grahajd2@mcmaster.ca; cierrahealey@outlook.com; natalie.paolucci@mail.utoronto.ca; brownd32@mcmaster.ca	Brown, Denver/AAG-2413-2020; Kwan, Matthew/Q-3077-2016	Brown, Denver/0000-0003-4078-8253; Graham, Jeffrey/0000-0002-6728-2597; Kwan, Matthew/0000-0002-9757-2771	Office of Student Affairs and Residence Life at McMaster	Thank you to Office of Student Affairs and Residence Life at McMaster for their financial support for the research project.		44	3	3	3	12	MDPI	BASEL	ST ALBAN-ANLAGE 66, CH-4052 BASEL, SWITZERLAND		1660-4601		INT J ENV RES PUB HE	Int. J. Environ. Res. Public Health	AUG	2020	17	16
J	Guo, Y; Justice, LM; Kaderavek, JN; McGinty, A				Guo, Ying; Justice, Laura M.; Kaderavek, Joan N.; McGinty, Anita			The literacy environment of preschool classrooms: contributions to children's emergent literacy growth	JOURNAL OF RESEARCH IN READING			English	Article							EARLY-CHILDHOOD; PROFESSIONAL-DEVELOPMENT; LOW-INCOME; LANGUAGE; TEACHER; PROGRAM; PRINT; KINDERGARTEN; QUALITY; ACCESS	This study examined the relations among features of the classroom physical literacy environment (book materials, literacy area and writing materials) and psychological literacy environment (instructional support), and preschool children's gains in two areas of emergent literacy over an academic year. Results showed that features of the physical literacy environment had little direct association w…	[Guo, Ying] Univ Cincinnati, Literacy & Language Studies Program 2, Sch Educ, Cincinnati, OH 45221 USA; [Justice, Laura M.] Ohio State Univ, Sch Teaching & Learning, Columbus, OH 43210 USA; [Kaderavek, Joan N.] Univ Toledo, Dept Early Childhood Phys & Special Educ, Toledo, OH USA; [McGinty, Anita] Univ Virginia, Ctr Adv Study Teaching & Learning, Charlottesville, VA 22903 USA		Guo, Y (corresponding author), Univ Cincinnati, Literacy & Language Studies Program 2, Sch Educ, 615 Teacher Dyer Hall,2610 McMicken Cir, Cincinnati, OH 45221 USA.	guoy3@UCMAIL.UC.EDU		Guo, Ying/0000-0001-8960-1977				76	42	42	2	51	WILEY	HOBOKEN	111 RIVER ST, HOBOKEN 07030-5774, NJ USA	0141-0423	1467-9817		J RES READ	J. Res. Read.	AUG	2012	35	3
J	Telford, RM; Olive, LS; Keegan, RJ; Keegan, S; Telford, RD				Telford, Rohan M.; Olive, Lisa S.; Keegan, Richard J.; Keegan, Sarah; Telford, Richard D.			Teacher and school outcomes of the Physical Education and Physical Literacy (PEPL) approach: a pragmatic cluster randomised controlled trial of a multicomponent intervention to improve physical literacy in primary schools	PHYSICAL EDUCATION AND SPORT PEDAGOGY			English	Article						PE lesson; activity break; coach; teacher confidence; PE teacher	CHILDREN; QUALITY	Background Physical education (PE) can be considered the centrepiece of school physical literacy (PL) programs, but ineffective lessons or an absence of PE across the public primary school system has raised concern. This study aimed to evaluate the implementation, acceptability and impact of teacher delivery of PE as part of a multicomponent Physical Education Physical Literacy (PEPL) approach, d…	[Telford, Rohan M.; Keegan, Richard J.; Keegan, Sarah; Telford, Richard D.] Univ Canberra, Res Inst Sport & Exercise, Univ Dr, Bruce, ACT 2617, Australia; [Olive, Lisa S.] Deakin Univ, Sch Psychol, Geelong, Vic, Australia		Telford, RM (corresponding author), Univ Canberra, Res Inst Sport & Exercise, Univ Dr, Bruce, ACT 2617, Australia.	rohan.telford@canberra.edu.au	; Keegan, Richard/E-9498-2013	Telford, Rohan/0000-0002-1723-2559; Keegan, Richard/0000-0003-4253-4492; Telford, Richard/0000-0003-4485-9362	Department of Education and Training Victoria, School Sport Victoria, Cricket Australia; Australian Sports Commission	This study was funded by the Department of Education and Training Victoria, School Sport Victoria, Cricket Australia and the Australian Sports Commission.		42	6	6	2	15	ROUTLEDGE JOURNALS, TAYLOR & FRANCIS LTD	ABINGDON	2-4 PARK SQUARE, MILTON PARK, ABINGDON OX14 4RN, OXON, ENGLAND	1740-8989	1742-5786		PHYS EDUC SPORT PEDA	Phys. Educ. Sport Pedag.	JAN 2	2021	26	1
J	Morgan, K; Bryant, AS; Edwards, LC				Morgan, Kevin; Bryant, Anna S.; Edwards, Lowri C.			Appreciative inquiry as a methodological approach to collaboration between different sporting organisations in Wales to promote physical literacy	SPORT EDUCATION AND SOCIETY			English	Article						Appreciative inquiry; physical literacy; multi-organisation; collaboration; methodological process		The aim of this study was for university consultants to apply and critically evaluate Appreciative Inquiry (AI) as a methodological approach to collaboration with the national organisation for promoting sport and physical activity in Wales, a Welsh national governing body for sport, and a Welsh local authority department responsible for sport and leisure, to develop a physical literacy (PL) progr…	[Morgan, Kevin; Bryant, Anna S.; Edwards, Lowri C.] Cardiff Metropolitan Univ, Sch Sport & Hlth Sci, Cyncoed Campus, Cardiff CF23 6XD, Wales		Morgan, K (corresponding author), Cardiff Metropolitan Univ, Sch Sport & Hlth Sci, Cyncoed Campus, Cardiff CF23 6XD, Wales.	kmorgan@cardiffmet.ac.uk		Morgan, Kevin/0000-0002-8590-4257				31	2	2	2	27	ROUTLEDGE JOURNALS, TAYLOR & FRANCIS LTD	ABINGDON	2-4 PARK SQUARE, MILTON PARK, ABINGDON OX14 4RN, OXON, ENGLAND	1357-3322	1470-1243		SPORT EDUC SOC	Sport. Educ. Soc.	JAN 2	2022	27	1
J	Kaioglou, V; Dania, A; Venetsanou, F				Kaioglou, Vasiliki; Dania, Aspasia; Venetsanou, Fotini			How physically literate are children today? A baseline assessment of Greek children 8-12 years of age	JOURNAL OF SPORTS SCIENCES			English	Article						Canadian Assessment of Physical Literacy; physical activity participation; children; healthy development	MOTOR SKILL PROFICIENCY; CANADIAN ASSESSMENT; PRESCHOOL AGE; RELIABILITY; COMPETENCE; MOTIVATION; EDUCATION; HEALTH; FEASIBILITY; VALIDITY	Developing Physical Literacy (PL) in children is considered a promising concept for establishing active lifestyle habits; yet research evidence is scarce. This study aimed at comprehensively assessing PL in 8-12-year-old Greek children. For that purpose, the Canadian Assessment of Physical Literacy (CAPL-2) was administered to 715 children (M age = 10.2, SD = 1.3 years). Analyses of variance were…	[Kaioglou, Vasiliki; Dania, Aspasia; Venetsanou, Fotini] Natl & Kapodistrian Univ Athens, Sch Phys Educ & Sport Sci, 41 Ethnikis Antistasis St, Dafni 17237, Greece		Venetsanou, F (corresponding author), Natl & Kapodistrian Univ Athens, Sch Phys Educ & Sport Sci, 41 Ethnikis Antistasis St, Dafni 17237, Greece.	fvenetsanou@phed.uoa.gr	Dania, Aspasia D/S-1036-2016; Venetsanou, Fotini/M-4038-2013; VENETSANOU, FOTINI/AAG-7384-2020	Dania, Aspasia D/0000-0003-2829-0479; Venetsanou, Fotini/0000-0003-3633-4398; VENETSANOU, FOTINI/0000-0003-3633-4398	European Union (European Social Fund)European Social Fund (ESF); Greek national fundsGreek Ministry of Development-GSRT	This research is implemented through the Operational Program Human Resources Development, Education and Lifelong Learning and is co-financed by the European Union (European Social Fund) and Greek national funds.		66	6	6	2	10	TAYLOR & FRANCIS LTD	ABINGDON	2-4 PARK SQUARE, MILTON PARK, ABINGDON OR14 4RN, OXON, ENGLAND	0264-0414	1466-447X		J SPORT SCI	J. Sports Sci.	APR 2	2020	38	7
J	Harvey, S; Gano-Overway, L; Baghurst, T; Blom, L; Eisenmann, J				Harvey, Stephen; Gano-Overway, Lori; Baghurst, Timothy; Blom, Lindsey; Eisenmann, Joey			50 Million Strong(TM): The Contribution of Sports Coaching	RESEARCH QUARTERLY FOR EXERCISE AND SPORT			English	Article; Early Access						Youth sport; physical literacy; coach education and development; coaching research	POSITIVE YOUTH DEVELOPMENT; LIFE SKILLS DEVELOPMENT; PROFESSIONAL-DEVELOPMENT; PHYSICAL LITERACY; EDUCATION; PROGRAM; CONFIDENCE; HEALTH; LEARN; CONCEPTUALIZATION	In 2015, the Society of Health and Physical Educators of America (SHAPE America) launched 50 Million Strong(TM) with goals of improving physical literacy, increasing physical activity levels, and encouraging lifelong physical activity among children by the year 2029. Not only are youth sports programs crucial to meeting 50 Million Strong(TM) goals, but it also requires the purposeful efforts of s…	[Harvey, Stephen] Ohio Univ, Athens, OH 45701 USA; [Gano-Overway, Lori] James Madison Univ, Harrisonburg, VA 22807 USA; [Baghurst, Timothy] Florida State Univ, Tallahassee, FL 32306 USA; [Blom, Lindsey] Ball State Univ, Muncie, IN 47306 USA; [Eisenmann, Joey] Univ Nebraska, Kearney, NE USA		Harvey, S (corresponding author), Ohio Univ, Dept Recreat & Sport Pedag, Room 202N McCracken Hall,100 E Union St, Athens, OH 45701 USA.	harveys3@ohio.edu		Gano-Overway, Lori/0000-0001-7964-5191; Eisenmann, Joey/0000-0002-1937-047X; Harvey, Stephen/0000-0002-1854-4108				97	0	0	2	2	ROUTLEDGE JOURNALS, TAYLOR & FRANCIS LTD	ABINGDON	2-4 PARK SQUARE, MILTON PARK, ABINGDON OX14 4RN, OXON, ENGLAND	0270-1367	2168-3824		RES Q EXERCISE SPORT	Res. Q. Exerc. Sport
J	Lugossy, AM; Chow, AF; Humbert, ML				Lugossy, Anne-Marie; Froehlich Chow, Amanda; Humbert, M. Louise			Learn to Do by Doing and Observing: Exploring Early Childhood Educators ' Personal Behaviours as a Mechanism for Developing Physical Literacy Among Preschool Aged Children	EARLY CHILDHOOD EDUCATION JOURNAL			English	Article						Early childhood educators; Physical literacy; Physical activity; Role model; Health; Wellness	CARE CENTERS; ACTIVITY OPPORTUNITIES; SEDENTARY BEHAVIOR; PERCEPTIONS; PROMOTION; KNOWLEDGE; NUTRITION; BARRIERS; SKILLS; PLAY	The aim of this integrative review was to provide a synthesis of existing evidence on the impact of early childhood educators' (ECEs) personal health and wellness on their ability to model, engage, and interact with children in developing physical literacy (PL). Electronic databases searched included PubMed, APA PsycInfo, EMBASE, Public Health Database, and Scopus, and a search of grey literature…	[Lugossy, Anne-Marie; Froehlich Chow, Amanda] Univ Saskatchewan, Sch Publ Hlth, Saskatoon, SK, Canada; [Humbert, M. Louise] Univ Saskatchewan, Coll Kinesiol, Saskatoon, SK, Canada		Chow, AF (corresponding author), Univ Saskatchewan, Sch Publ Hlth, Saskatoon, SK, Canada.	a.fc@usask.ca		Lugossy, Anne-Marie/0000-0002-2860-619X	Public Health Agency of Canada	Public Health Agency of Canada.		48	0	0	2	7	SPRINGER	DORDRECHT	VAN GODEWIJCKSTRAAT 30, 3311 GZ DORDRECHT, NETHERLANDS	1082-3301	1573-1707		EARLY CHILD EDUC J	Early Child. Educ. J.	MAR	2022	50	3
J	Mateus, N; Santos, S; Vaz, L; Gomes, I; Leite, N				Mateus, Nuno; Santos, Sara; Vaz, Luis; Gomes, Isabel; Leite, Nuno			The effect of a physical literacy and differential learning program in motor, technical and tactical basketball skills	REVISTA DE PSICOLOGIA DEL DEPORTE			English	Article						Skill acquisition; Performance analysis; Team sports; Non-linear pedagogy		The aim of this study was to examine the effect of a physical literacy and differential learning program in motor, technical and tactical basketball skills. Seventy-six college students (age 20.4 +/- 1.9) were randomly allocated into control and experimental (BasketCAL) groups. The motor skills were assessed using Illinois Agility Test, technical abilities were evaluated through Taco Bell skills …	[Mateus, Nuno; Santos, Sara; Vaz, Luis; Gomes, Isabel; Leite, Nuno] Univ Tras Os Montes & Alto Douro, Res Ctr Sports Sci Hlth Sci & Human Dev, CreativeLab Res Community, CIDESD, Vila Real, Portugal		Santos, S (corresponding author), Univ Tras Os Montes & Alto Douro, Res Ctr Sports Sci Hlth Sci & Human Dev, CreativeLab Res Community, CIDESD, Vila Real, Portugal.	sdlsantos@utad.pt	Mateus, Nuno/AAH-5987-2019; Leite, Nuno/AAC-7949-2019; Vaz, Luis/I-9493-2019	Mateus, Nuno/0000-0001-7275-9161; Leite, Nuno/0000-0001-5181-6390; Vaz, Luis/0000-0003-0484-7869	Portuguese Foundation for Science and Technology (FCT)Portuguese Foundation for Science and Technology [SFRH/BD/91836/2012]	This study was supported by SFRH/BD/91836/2012, financed by the Portuguese Foundation for Science and Technology (FCT)		21	9	10	1	2	UNIV ILLES BALEARS	PALMA	SERVEI PUBLICACIONS INTERCANVI CIENTIFIC CAS JAI, CAMPUS UNIV, CARRETERA VALLDEMOSSA, K M 7 5, PALMA, ILLES BALEARS 07122, SPAIN	1132-239X	1988-5636		REV PSICOL DEPORTE	Rev. Psicol. Deporte		2015	24			1
J	Shortt, CA; Webster, CA; Keegan, RJ; Egan, CA; Brian, AS				Shortt, Chelsee A.; Webster, Collin A.; Keegan, Richard J.; Egan, Cate A.; Brian, Ali S.			Operationally Conceptualizing Physical Literacy: Results of a Delphi Study	JOURNAL OF TEACHING IN PHYSICAL EDUCATION			English	Article						physical education; physical activity; sport; schools; survey	SCHOOL-STUDENTS; EDUCATION; RESILIENCE; MOTIVATION; HEALTH; SPORT; SELF	Purpose: To operationally conceptualize physical literacy (PL) for application in the United States, using a modified Delphi approach, with PL academics. Methods: A sequential, mixed methods, modified Delphi research design was employed, consisting of three phases: (a) literature analysis, (b) Delphi Survey I (22 participants), and (c) Delphi Survey II (18 participants). Data were analyzed using …	[Shortt, Chelsee A.; Brian, Ali S.] Univ South Carolina, Dept Phys Educ, Columbia, SC 29208 USA; [Webster, Collin A.] Univ South Carolina, Coll Educ, Columbia, SC 29208 USA; [Keegan, Richard J.] UCRISE, Fac Hlth, Canberra, ACT, Australia; [Egan, Cate A.] Univ Idaho, Dept Movement Sci, Moscow, ID 83843 USA		Shortt, CA (corresponding author), Univ South Carolina, Dept Phys Educ, Columbia, SC 29208 USA.	cshortt@email.sc.edu	Keegan, Richard/V-1752-2019	Keegan, Richard/0000-0003-4253-4492; Webster, Collin/0000-0003-1680-9149				109	7	7	2	18	HUMAN KINETICS PUBL INC	CHAMPAIGN	1607 N MARKET ST, PO BOX 5076, CHAMPAIGN, IL 61820-2200 USA	0273-5024	1543-2769		J TEACH PHYS EDUC	J. Teach. Phys. Educ.	APR	2019	38	2
J	Lobelo, F; Muth, ND; Hanson, S; Nemeth, BA				Lobelo, Felipe; Muth, Natalie D.; Hanson, Sara; Nemeth, Blaise A.		Council Sports Med Fitness; Section Obesity	Physical Activity Assessment and Counseling in Pediatric Clinical Settings	PEDIATRICS			English	Article							RANDOMIZED CONTROLLED-TRIAL; DEVELOPMENTAL COORDINATION DISORDER; FUNDAMENTAL MOVEMENT SKILLS; HEART-ASSOCIATION COUNCIL; LONG-TERM SURVIVORS; QUALITY-OF-LIFE; PRIMARY-CARE; ACTIVITY QUESTIONNAIRE; ACTIVITY PROMOTION; CARDIOVASCULAR-DISEASE	Physical activity plays an important role in children's cardiovascular health, musculoskeletal health, mental and behavioral health, and physical, social, and cognitive development. Despite the importance in children's lives, pediatricians are unfamiliar with assessment and guidance regarding physical activity in children. With the release of the 2018 Physical Activity Guidelines by the US Depart…	[Lobelo, Felipe] Emory Univ, Rollins Sch Publ Hlth, Hubert Dept Global Hlth, Atlanta, GA 30322 USA; [Hanson, Sara] Emory Univ, Rollins Sch Publ Hlth, Nutr & Hlth Sci Program, Laney Grad Sch, Atlanta, GA 30322 USA; [Hanson, Sara] Emory Univ, Rollins Sch Publ Hlth, Exercise is Med Global Res & Collaborat Ctr, Atlanta, GA 30322 USA; [Muth, Natalie D.] Childrens Primary Care Med Grp, Carlsbad, CA USA…		Nemeth, BA (corresponding author), Univ Wisconsin, Amer Family Childrens Hosp, Madison, WI 53706 USA.; Nemeth, BA (corresponding author), Univ Wisconsin, Sch Med & Publ Hlth, Madison, WI 53706 USA.	bnemeth@ortho.wisc.edu	Lobelo, R.L Felipe/AAB-2264-2021	Lobelo, R.L Felipe/0000-0003-4185-7193; Haemer, Matthew/0000-0003-1288-6083				232	23	25	3	8	AMER ACAD PEDIATRICS	ELK GROVE VILLAGE	141 NORTH-WEST POINT BLVD,, ELK GROVE VILLAGE, IL 60007-1098 USA	0031-4005	1098-4275		PEDIATRICS	Pediatrics	MAR	2020	145	3
J	Gunnell, KE; Longmuir, PE; Woodruff, SJ; Barnes, JD; Belanger, K; Tremblay, MS				Gunnell, Katie E.; Longmuir, Patricia E.; Woodruff, Sarah J.; Barnes, Joel D.; Belanger, Kevin; Tremblay, Mark S.			Revising the motivation and confidence domain of the Canadian assessment of physical literacy	BMC PUBLIC HEALTH			English	Article						Intrinsic motivation; Physical activity; Competence; Children; Adequacy; Predilection	SELF-DETERMINATION; YOUTH	Background: The Motivation and Confidence domain questionnaire in the Canadian Assessment of Physical Literacy (CAPL) was lengthy (36 single items that aggregate to five subscales), and thus burdensome to both participants and practitioners. The purpose of this study was to use factor analysis to refine the Motivation and Confidence domain to be used in the CAPL-Second Edition (CAPL-2). Methods: …	[Gunnell, Katie E.] Carleton Univ, Dept Psychol, A511 Loeb Bldg,1125 Colonel By Dr, Ottawa, ON K1S 5B6, Canada; [Gunnell, Katie E.; Longmuir, Patricia E.; Barnes, Joel D.; Belanger, Kevin; Tremblay, Mark S.] Childrens Hosp Eastern Ontario Res Inst, Hlth Act Living & Obes HALO Res Grp, Ottawa, ON K1H 8L1, Canada; [Longmuir, Patricia E.; Tremblay, Mark S.] Univ Ottawa, Dept Paediat, Fac Med, Ottawa…		Gunnell, KE (corresponding author), Carleton Univ, Dept Psychol, A511 Loeb Bldg,1125 Colonel By Dr, Ottawa, ON K1S 5B6, Canada.; Gunnell, KE (corresponding author), Childrens Hosp Eastern Ontario Res Inst, Hlth Act Living & Obes HALO Res Grp, Ottawa, ON K1H 8L1, Canada.	katie.gunnell@carleton.ca; mtremblay@cheo.on.ca	Tremblay, Mark/ABI-5477-2020; Tremblay, Mark/AAF-2981-2019	Woodruff, Sarah/0000-0002-8199-2982	Royal Bank of Canada (RBC); Public Health Agency of Canada; Mitacs; RBC Learn to Play project	This study and publication was funded by the Royal Bank of Canada (RBC), the Public Health Agency of Canada, and Mitacs, and was delivered in partnership with ParticipACTION. Publication charges for this article have been funded by the RBC Learn to Play project and the Public Health Agency of Canada, delivered in partnership with ParticipACTION.		36	7	7	5	9	BMC	LONDON	CAMPUS, 4 CRINAN ST, LONDON N1 9XW, ENGLAND		1471-2458		BMC PUBLIC HEALTH	BMC Public Health	OCT 2	2018	18			2
J	Choi, SM; Sum, RKW; Wallhead, T; Ha, ASC; Sit, CHP; Shy, DY; Wei, FM				Choi, Siu-Ming; Sum, Raymond Kim-Wai; Wallhead, Tristan; Ha, Amy Sau-Ching; Sit, Cindy Hui-Ping; Shy, Deng-Yau; Wei, Feng-Min			Preservice Physical Education Teachers' Perceived Physical Literacy and Teaching Efficacy	JOURNAL OF TEACHING IN PHYSICAL EDUCATION			English	Article						Hong Kong; preservice physical education teachers; Taiwan; teacher education	PETE	Physical education teacher education is a time when preservice teachers can reinforce their physical literacy (PL). Professional coursework within the teacher preparation program should also develop their teaching efficacy. In this regard, the purpose of this study was to examine the predictive relationship between preservice physical education teachers' perceived PL and teaching efficacy. The fi…	[Choi, Siu-Ming; Sum, Raymond Kim-Wai; Ha, Amy Sau-Ching; Sit, Cindy Hui-Ping] Chinese Univ Hong Kong, Dept Sports Sci & Phys Educ, Shatin, Hong Kong, Peoples R China; [Wallhead, Tristan] Univ Wyoming, Div Kinesiol & Hlth, Laramie, WY 82071 USA; [Shy, Deng-Yau; Wei, Feng-Min] Natl Taiwan Normal Univ, Dept Phys Educ, Taipei, Taiwan		Sum, RKW (corresponding author), Chinese Univ Hong Kong, Dept Sports Sci & Phys Educ, Shatin, Hong Kong, Peoples R China.	kwsum@cuhk.edu.hk	Wallhead, Tristan/AAD-2075-2022; Choi, Siu Ming/AAY-3451-2021; Sit, Cindy/P-6770-2018	Choi, Siu Ming/0000-0002-0716-699X; Sit, Cindy/0000-0001-9992-7866				46	2	2	13	31	HUMAN KINETICS PUBL INC	CHAMPAIGN	1607 N MARKET ST, PO BOX 5076, CHAMPAIGN, IL 61820-2200 USA	0273-5024	1543-2769		J TEACH PHYS EDUC	J. Teach. Phys. Educ.	JAN	2021	40	1
J	Elnaggar, RK; Alqahtani, BA; Mahmoud, WS; Elfakharany, MS				Elnaggar, Ragab K.; Alqahtani, Bader A.; Mahmoud, Waleed S.; Elfakharany, Mahmoud S.			Physical Activity in Adolescents During the Social Distancing Policies of the COVID-19 Pandemic	ASIA-PACIFIC JOURNAL OF PUBLIC HEALTH			English	Article						adolescents; physical activity; COVID-19 epidemic; aerobic endurance capacity; physical literacy		This study aimed at exploring the gender-specific changes in physical activity level (PAL) and associated factors amid the COVID-19 pandemic and social distancing, among adolescents. Sixty-three healthy adolescents (14-18 years) were assessed at the baseline (before social distancing imposition) for PAL (BL-PAL) and fitness variables; and next at the follow-up (2 months following social distancin…	[Elnaggar, Ragab K.; Alqahtani, Bader A.; Mahmoud, Waleed S.] Prince Sattam Bin Abdulaziz Univ, Coll Appl Med Sci, Dept Phys Therapy & Hlth Rehabil, Saad Ibn Muadh St, Al Kharj 16278, Saudi Arabia; [Elnaggar, Ragab K.; Elfakharany, Mahmoud S.] Cairo Univ, Fac Phys Therapy, Dept Phys Therapy Pediat, Giza, Egypt; [Mahmoud, Waleed S.] Cairo Univ, Fac Phys Therapy, Dept Basic Sci, Giza, Egypt		Elnaggar, RK (corresponding author), Prince Sattam Bin Abdulaziz Univ, Coll Appl Med Sci, Dept Phys Therapy & Hlth Rehabil, Saad Ibn Muadh St, Al Kharj 16278, Saudi Arabia.	rke_pt2001@yahoo.com	Elnaggar, Ragab/K-8631-2019; Alqahtani, Bader/M-4646-2019; Alqahtani, Bader/V-8094-2019	Alqahtani, Bader/0000-0001-7221-5404; Alqahtani, Bader/0000-0002-8275-6906; Samir, Mahmoud/0000-0002-3943-4469	Deanship of Scientific Research at Prince Sattam bin Abdulaziz University	This publication was supported by the Deanship of Scientific Research at Prince Sattam bin Abdulaziz University. The authors are grateful to all participants and their families for voluntarily supporting this work during the challenging times of COVID-19 pandemic.		13	12	12	3	12	SAGE PUBLICATIONS INC	THOUSAND OAKS	2455 TELLER RD, THOUSAND OAKS, CA 91320 USA	1010-5395	1941-2479		ASIA-PAC J PUBLIC HE	Asia-Pac. J. Public Health	NOV	2020	32	8
J	Damiris, AP; Selemidi, E; Venetsanou, F; Kaioglou, V				Damiris, Anastasios-Paraskevas; Selemidi, Eleni; Venetsanou, Fotini; Kaioglou, Vasiliki			Physical Literacy of Children Participating in Different Sports	REVISTA DE PSICOLOGIA DEL DEPORTE			English	Article						physical activity; motor competence; physical fitness; CAPL; children	MOTOR SKILL PROFICIENCY; CANADIAN ASSESSMENT; FITNESS; HEALTH; STEPS/DAY; LIFE	Several countries around the world have adopted the concept of Physical Literacy (PL), as a promising approach for lifelong physical ac-tivity (PA) participation. Since sports appear to be an optimal context for PL development, the aim of this study was to evaluate ele-ments of PL (PA, motor competence [MC], and physical fitness [PF]) in children 8 - 12 years old, who participate in different spo…	[Damiris, Anastasios-Paraskevas; Selemidi, Eleni; Venetsanou, Fotini; Kaioglou, Vasiliki] Natl & Kapodistrian Univ Athens, Sch Phys Educ & Sport Sci, Athens, Greece		Damiris, AP (corresponding author), Natl & Kapodistrian Univ Athens, Sch Phys Educ & Sport Sci, Athens, Greece.	anastasiosdamiris@yahoo.gr; elensel@outlook.com; fvenetsanou@phed.uoa.gr; vkaio@phe.uoa.gr	Venetsanou, Fotini/M-4038-2013	Venetsanou, Fotini/0000-0003-3633-4398				54	0	0	1	1	UNIV ILLES BALEARS	PALMA	SERVEI PUBLICACIONS INTERCANVI CIENTIFIC CAS JAI, CAMPUS UNIV, CARRETERA VALLDEMOSSA, K M 7 5, PALMA, ILLES BALEARS 07122, SPAIN	1132-239X	1988-5636		REV PSICOL DEPORTE	Rev. Psicol. Deporte		2021	30			1
J	Barber, W				Barber, Wendy			Inclusive and accessible physical education: rethinking ability and disability in pre-service teacher education	SPORT EDUCATION AND SOCIETY			English	Article						Physical education; inclusion; disability; pre-service teacher education; technology	STUDENTS; PEOPLE; SPORT; NEEDS	This paper identifies and explores emergent themes in inclusive PE in the specific context of pre-service teacher preparation programs. Fully inclusive PE encompasses four areas: knowledge and curricula related to ability and disability, teacher attitudes, pre-service teacher education and a reframing of our understandings of multiple perspectives on physical literacy. Fully accessible PE involve…	[Barber, Wendy] Univ Ontario Inst Technol, Fac Educ, Oshawa, ON, Canada		Barber, W (corresponding author), Univ Ontario Inst Technol, Fac Educ, Oshawa, ON, Canada.	wendy.barber@uoit.ca						34	23	23	8	27	ROUTLEDGE JOURNALS, TAYLOR & FRANCIS LTD	ABINGDON	2-4 PARK SQUARE, MILTON PARK, ABINGDON OX14 4RN, OXON, ENGLAND	1357-3322	1470-1243		SPORT EDUC SOC	Sport. Educ. Soc.		2018	23	6
J	Damiris, AP; Selemidi, E; Venetsanou, F; Kaioglou, V				Damiris, Anastasios-Paraskevas; Selemidi, Eleni; Venetsanou, Fotini; Kaioglou, Vasiliki			Physical Literacy of Children Participating in Different Sports	REVISTA DE PSICOLOGIA DEL DEPORTE			English	Article						physical activity; motor competence; physical fitness; CAPL; children	MOTOR SKILL PROFICIENCY; FITNESS; HEALTH; LIFE	Several countries around the world have adopted the concept of Physical Literacy (PL), as a promising approach for lifelong physical ac-tivity (PA) participation. Since sports appear to be an optimal context for PL development, the aim of this study was to evaluate ele-ments of PL (PA, motor competence [MC], and physical fitness [PF]) in children 8 - 12 years old, who participate in different spo…	[Damiris, Anastasios-Paraskevas; Selemidi, Eleni; Venetsanou, Fotini; Kaioglou, Vasiliki] Natl & Kapodistrian Univ Athens, Sch Phys Educ & Sport Sci, Athens, Greece		Damiris, AP (corresponding author), Natl & Kapodistrian Univ Athens, Sch Phys Educ & Sport Sci, Athens, Greece.	anastasiosdamiris@yahoo.gr; elensel@outlook.com; fvenetsanou@phed.uoa.gr; vkaio@phed.uoa.gr	Venetsanou, Fotini/M-4038-2013	Venetsanou, Fotini/0000-0003-3633-4398				54	0	0	0	0	UNIV ILLES BALEARS	PALMA	SERVEI PUBLICACIONS INTERCANVI CIENTIFIC CAS JAI, CAMPUS UNIV, CARRETERA VALLDEMOSSA, K M 7 5, PALMA, ILLES BALEARS 07122, SPAIN	1132-239X	1988-5636		REV PSICOL DEPORTE	Rev. Psicol. Deporte		2020	29			2
J	Lyngstad, I; Saether, E				Lyngstad, Idar; Saether, Eivind			The concept of 'friluftsliv literacy' in relation to physical literacy in physical education pedagogies	SPORT EDUCATION AND SOCIETY			English	Article						Physical literacy; friluftsliv; upper secondary school; outdoor education; nature; physical education pedagogies	IMPACT; LIFE	The aim of the study is to examine friluftsliv, which has been used as both a Norwegian and English term in the research literature, in relation to physical literacy (PL) in physical education (PE) pedagogies. The term friluftsliv is associated to outdoor recreation and it relates to moving and being moved in nature over a specified period of time, changing one's environment, having experiences o…	[Lyngstad, Idar; Saether, Eivind] Nord Univ, Fac Teaching & Arts, Levanger, Norway		Lyngstad, I (corresponding author), Nord Univ, Fac Teaching & Arts, Levanger, Norway.	idar.k.lyngstad@nord.no		Lyngstad, Idar/0000-0001-5882-115X				55	2	2	6	23	ROUTLEDGE JOURNALS, TAYLOR & FRANCIS LTD	ABINGDON	2-4 PARK SQUARE, MILTON PARK, ABINGDON OX14 4RN, OXON, ENGLAND	1357-3322	1470-1243		SPORT EDUC SOC	Sport. Educ. Soc.	JUN 13	2021	26	5
J	Yli-Piipari, S; Grasten, A; Huhtiniemi, M; Salin, K; Jaakkola, T				Yli-Piipari, Sami; Grasten, Arto; Huhtiniemi, Mikko; Salin, Kasper; Jaakkola, Timo			One-year stability of physical education-centered physical literacy indicators on objectively measured physical activity	EUROPEAN PHYSICAL EDUCATION REVIEW			English	Article						Accelerometry; motor skills; moderate-to-vigorous intensity; primary school	MOTIVATION; SCHOOL; ENJOYMENT; COMPETENCE; CHILDREN	One of the central goals of school physical education (PE) is to improve physical literacy in youth to nurture their ability, confidence, and desire to be physically active for life. The aim of this study was to examine the stability of the selected PE-centered physical literacy indicators on school students' objectively measured moderate-to-vigorous intensity physical activity (MVPA). This study…	[Yli-Piipari, Sami] Univ Georgia, Dept Kinesiol, Athens, GA 30602 USA; [Grasten, Arto] Univ Jyvaskyla, Fac Sport & Hlth Sci, Sport & Exercise Psychol, Jyvaskyla, Finland; [Huhtiniemi, Mikko; Salin, Kasper; Jaakkola, Timo] Univ Jyvaskyla, Fac Sport & Hlth Sci, Jyvaskyla, Finland		Yli-Piipari, S (corresponding author), 337 Ramsey Bldg,330 River Rd, Athens, GA 30602 USA.	syp@uga.edu	Huhtiniemi, Mikko/AAD-2510-2022	Huhtiniemi, Mikko/0000-0002-1643-2671; Jaakkola, Timo/0000-0003-1227-2460; Yli-Piipari, Sami/0000-0002-8623-1322				45	0	0	2	2	SAGE PUBLICATIONS LTD	LONDON	1 OLIVERS YARD, 55 CITY ROAD, LONDON EC1Y 1SP, ENGLAND	1356-336X	1741-2749		EUR PHYS EDUC REV	Eur. Phys. Educ. Rev.	MAY	2022	28	2
J	Young, L; Alfrey, L; O'Connor, J				Young, Lisa; Alfrey, Laura; O'Connor, Justen			When teachers Google physical literacy: A cartography of controversies analysis	EUROPEAN PHYSICAL EDUCATION REVIEW			English	Article; Early Access						Physical literacy; health and physical education; physical activity; cartography of controversies; professional development	KNOWLEDGE	How physical literacy (PL) is presented on 'the web' (i.e. Google) has implications for how health and/ physical education (H/PE) teachers and coaches engage with and understand the concept, and ultimately how it is made to act in practice. This research sheds light on the type of PL content they are likely to encounter in their search via the web. Utilising Venturini's 'cartography of controvers…	[Young, Lisa; Alfrey, Laura; O'Connor, Justen] Monash Univ, Fac Educ, Peninsula Campus,47-49 Moorooduc Highway, Frankston, Vic 3199, Australia		Young, L (corresponding author), Monash Univ, Fac Educ, Peninsula Campus,47-49 Moorooduc Highway, Frankston, Vic 3199, Australia.	lisa.young1@monash.edu		Alfrey, Laura/0000-0002-4200-710X; Young, Lisa/0000-0001-8804-4152; O'Connor, Justen/0000-0001-6368-6693	Australian Government Research Training Program (RTP) Stipend; RTP Fees Offset Scholarship through Monash University, Australia	The authors disclosed receipt of the following financial support for the research, authorship and/or publication of this article: This work was supported by an Australian Government Research Training Program (RTP) Stipend and RTP Fees Offset Scholarship through Monash University, Australia.		58	0	0	1	1	SAGE PUBLICATIONS LTD	LONDON	1 OLIVERS YARD, 55 CITY ROAD, LONDON EC1Y 1SP, ENGLAND	1356-336X	1741-2749		EUR PHYS EDUC REV	Eur. Phys. Educ. Rev.
J	Foulkes, JD; Foweather, L; Fairclough, SJ; Knowles, Z				Foulkes, Jonathan D.; Foweather, Lawrence; Fairclough, Stuart J.; Knowles, Zoe			I Wasn't Sure What It Meant to Be Honest-Formative Research Towards a Physical Literacy Intervention for Preschoolers	CHILDREN-BASEL			English	Article						physical literacy; physical activity; preschool; children; early years; intervention; qualitative	EARLY-CHILDHOOD EDUCATION; SEDENTARY BEHAVIOR; PROFESSIONAL-DEVELOPMENT; PRIMARY TEACHERS; MOVEMENT; ASSOCIATIONS; PERCEPTIONS; CHILDREN; SUPPORT; FAMILY	Physical literacy (PL) as a concept is important in developing lifelong physical activity; however, there is little research exploring how PL can be developed during the preschool years. This two-phase qualitative study sought the insights of academics/expert practitioners and preschool staff towards PL in order to inform the design of future preschool PL interventions. Phase One comprised of nin…	[Foulkes, Jonathan D.] Liverpool John Moores Univ, Sch Sport & Exercise Sci, IM Marsh Campus,Barkhill Rd, Liverpool L17 6BD, Merseyside, England; [Foweather, Lawrence; Knowles, Zoe] Liverpool John Moores Univ, Phys Act Exchange, Res Inst Sport & Exercise Sci, 5 Primrose Hill, Liverpool L3 2EX, Merseyside, England; [Fairclough, Stuart J.] Edge Hill Univ, Movement Behav Hlth & Wellbeing Res Grp, De…		Foulkes, JD (corresponding author), Liverpool John Moores Univ, Sch Sport & Exercise Sci, IM Marsh Campus,Barkhill Rd, Liverpool L17 6BD, Merseyside, England.	J.D.Foulkes@ljmu.ac.uk; L.Foweather@ljmu.ac.uk; Stuart.Fairclough@edgehill.ac.uk; Z.R.Knowles@ljmu.ac.uk	; Fairclough, Stuart J./F-8900-2015	Foulkes, Jonathan/0000-0002-7373-4190; Foweather, Lawrence/0000-0001-9851-5421; Fairclough, Stuart J./0000-0001-8358-1979	Liverpool John Moores University	This work was supported by Liverpool John Moores University. The Institution had no role in the design, execution, interpretation, or writing of the study.		68	7	7	4	7	MDPI	BASEL	ST ALBAN-ANLAGE 66, CH-4052 BASEL, SWITZERLAND		2227-9067		CHILDREN-BASEL	Children-Basel	JUL	2020	7	7
J	Dania, A; Kaioglou, V; Venetsanou, F				Dania, Aspasia; Kaioglou, Vasiliki; Venetsanou, Fotini			Validation of the Canadian Assessment of Physical Literacy for Greek children: Understanding assessment in response to culture and pedagogy	EUROPEAN PHYSICAL EDUCATION REVIEW			English	Article						Physical activity; physical education; confirmatory factor analysis; whole-person development; cross-cultural adaptation	HEALTH-RELATED FITNESS; EDUCATION; COMPETENCE; MOTIVATION; ACHIEVEMENT; RELIABILITY; KNOWLEDGE; ATTITUDES; CAPACITY; VALIDITY	Physical literacy (PL) is recognized as a channel for promoting holistic learning experiences within physical education (PE). Compared to conceptual advancements made in regard to its development, PL assessment lacks empirical evidence. The purpose of this study was to culturally adapt the Canadian Assessment of Physical Literacy - 2 (CAPL-2) and assess its construct validity in Greek children ag…	[Dania, Aspasia] Natl & Kapodistrian Univ Athens, Phys Educ Teaching, Sch Phys Educ & Sport Sci, Athens, Greece; [Kaioglou, Vasiliki; Venetsanou, Fotini] Natl & Kapodistrian Univ Athens, Sch Phys Educ & Sport Sci, Athens, Greece		Dania, A (corresponding author), Natl & Kapodistrian Univ Athens, Ethnikis Antistasis 41, Athens 17237, Greece.	adania@phed.uoa.gr	Venetsanou, Fotini/M-4038-2013; Dania, Aspasia D/S-1036-2016	Venetsanou, Fotini/0000-0003-3633-4398; Dania, Aspasia D/0000-0003-2829-0479	European Union (European Social Fund)European Social Fund (ESF); Greek national funds, call entitled Supporting researchers with an emphasis on young researchers	The author(s) disclosed receipt of the following financial support for the research, authorship, and/or publication of this article: The European Partnership Agreement 2014-2020, Operational Program Human Resources Development, Education and Lifelong Learning. The Program is co-financed by the European Union (European Social Fund) and Greek national funds, call entitled Supporting researchers wit…		65	5	5	3	12	SAGE PUBLICATIONS LTD	LONDON	1 OLIVERS YARD, 55 CITY ROAD, LONDON EC1Y 1SP, ENGLAND	1356-336X	1741-2749		EUR PHYS EDUC REV	Eur. Phys. Educ. Rev.	NOV	2020	26	4
J	Cairney, J; Clark, H; Dudley, D; Kriellaars, D				Cairney, John; Clark, Heather; Dudley, Dean; Kriellaars, Dean			Physical Literacy in Children and Youth-A Construct Validation Study	JOURNAL OF TEACHING IN PHYSICAL EDUCATION			English	Article						bifactor model; hierarchical model; structural equation modeling; single-factor model	SELF-CONCEPT; FIT INDEXES; RELIABILITY; GOODNESS; MODEL; TIME	Purpose: Physical literacy (PL) has been proposed as a key construct for understanding participation in physical activity. However, the lack of an agreed-upon definition and measure has hindered research on the topic. The current study proposed and analyzed the construct validity of a PL model comprised of motor competence, perceived competence, motivation, and enjoyment. Method: The authors test…	[Cairney, John; Clark, Heather] Univ Toronto, Toronto, ON, Canada; [Dudley, Dean] Macquarie Univ, Sydney, NSW, Australia; [Kriellaars, Dean] Univ Manitoba, Winnipeg, MB, Canada		Cairney, J (corresponding author), Univ Toronto, Toronto, ON, Canada.	john.cairney@utoronto.ca	DUDLEY, DEAN/AAD-1654-2022; Cairney, John/AAQ-9703-2020	DUDLEY, DEAN/0000-0001-5140-9533; Cairney, John/0000-0003-2856-3967				37	17	17	3	29	HUMAN KINETICS PUBL INC	CHAMPAIGN	1607 N MARKET ST, PO BOX 5076, CHAMPAIGN, IL 61820-2200 USA	0273-5024	1543-2769		J TEACH PHYS EDUC	J. Teach. Phys. Educ.	APR	2019	38	2
J	Yli-Piipari, S; Grasten, A; Huhtiniemi, M; Salin, K; Seppala, S; Hakonen, H; Jaakkola, T				Yli-Piipari, Sami; Grasten, Arto; Huhtiniemi, Mikko; Salin, Kasper; Seppala, Sanni; Hakonen, Harto; Jaakkola, Timo			Predictive Strength of Physical Education-Centered Physical Literacy Indicators on Physical Activity	JOURNAL OF TEACHING IN PHYSICAL EDUCATION			English	Article						accelerometry; health-related fitness; moderate to vigorous intensity; motor competency	SELF-DETERMINATION THEORY; SHUTTLE RUN TEST; SCHOOL-CHILDREN; FITNESS; PERFORMANCE; COMPETENCE; ENJOYMENT	This study examined the predictive strength of selected physical education (PE)-centered physical literacy indicators on elementary school students' accelerometer-measured moderate to vigorous intensity physical activity (PA). The study was a cross-sectional study with a sample of 450 Finnish children (M= 11.26 [0.32]; n(females) = 194; n(males) = 256). Data on a set of predictor variables (motor…	[Yli-Piipari, Sami] Univ Georgia, Coll Educ, Dept Kinesiol, Athens, GA 30602 USA; [Grasten, Arto; Huhtiniemi, Mikko; Salin, Kasper; Seppala, Sanni; Jaakkola, Timo] Univ Jyvaskyla, Fac Sport & Hlth Sci, Jyvaskyla, Finland; [Hakonen, Harto] LIKES Res Ctr Phys Act & Hlth, Jyvaskyla, Finland		Yli-Piipari, S (corresponding author), Univ Georgia, Coll Educ, Dept Kinesiol, Athens, GA 30602 USA.	syp@uga.edu	Huhtiniemi, Mikko/AAD-2510-2022	Huhtiniemi, Mikko/0000-0002-1643-2671; Jaakkola, Timo/0000-0003-1227-2460				49	2	2	12	34	HUMAN KINETICS PUBL INC	CHAMPAIGN	1607 N MARKET ST, PO BOX 5076, CHAMPAIGN, IL 61820-2200 USA	0273-5024	1543-2769		J TEACH PHYS EDUC	J. Teach. Phys. Educ.	APR	2021	40	2
J	Blain, DO; Standage, M; Curran, T				Blain, Dylan Owen; Standage, Martyn; Curran, Thomas			Physical education in a post-COVID world: A blended-gamified approach	EUROPEAN PHYSICAL EDUCATION REVIEW			English	Article; Early Access						COVID-19; blended learning; gamification; technology; physical literacy; self-determination theory; motivation	HEALTH; MOTIVATION; TEACHERS; INTERVENTIONS; EXERCISE; VIDEO; CHILDREN; BEHAVIOR; SUPPORT; IMPACT	How does the education sector recover following the disruption caused by the COVID-19 pandemic? Much enthusiasm exists to imagine how teaching practices can be enriched within the so-called 'new normal.' The physical and mental health benefits associated with school physical education have attracted considerable attention during the pandemic. Capitalizing on the raised awareness of the many posit…	[Blain, Dylan Owen] Univ Bath, Ctr Motivat & Hlth Behav Change, Dept Hlth, Bath, Avon, England; [Standage, Martyn] Univ Bath, Psychol Hlth & Appl Sci, Dept Hlth, Bath, Avon, England; [Blain, Dylan Owen] Univ Wales Trinity St David, Sport Hlth & Outdoor Educ, Inst Management & Hlth, Carmarthen, Dyfed, Wales; [Curran, Thomas] London Sch Econ & Polit Sci, Psychol & Behav Sci, Dept Psychol & Behav Sc…		Blain, DO (corresponding author), Univ Wales Trinity St David, Inst Management & Hlth, Carmarthen SA31 3EP, Dyfed, Wales.	d.blain@uwtsd.ac.uk	Standage, Martyn/O-5545-2015	Standage, Martyn/0000-0002-9683-8590				111	0	0	5	5	SAGE PUBLICATIONS LTD	LONDON	1 OLIVERS YARD, 55 CITY ROAD, LONDON EC1Y 1SP, ENGLAND	1356-336X	1741-2749		EUR PHYS EDUC REV	Eur. Phys. Educ. Rev.
J	de Dieu, HJ; Zhou, K				de Dieu, Habyarimana Jean; Zhou, Ke			Physical Literacy Assessment Tools: A Systematic Literature Review for Why, What, Who, and How	INTERNATIONAL JOURNAL OF ENVIRONMENTAL RESEARCH AND PUBLIC HEALTH			English	Review						physical literacy; assessment tools; instruments; evaluation tools; instruments	EDUCATION; VALIDATION; CHILDREN; PASSPORT; FITNESS	Physical literacy (PL) has been acknowledged to be an individual journey, in view of this contention, objective assessment of such a developing construct has become a debatable issue for the last couple of decades apart from physical domain of observable domain. The purpose of this systematic review was to scrutinise what is currently known regarding the PL assessment tools-the existing PL assess…	[de Dieu, Habyarimana Jean; Zhou, Ke] Henan Univ, Phys Educ Sch, Kaifeng 475000, Peoples R China		Zhou, K (corresponding author), Henan Univ, Phys Educ Sch, Kaifeng 475000, Peoples R China.	jdhdieu@yahoo.fr; 10180055@vip.henu.edu.cn	Zhou, Ke/ABD-1100-2021		[17BTY078]	This study was funded by: A comparative study on the physical education governance between China and America, grant number 17BTY078.		79	0	0	10	13	MDPI	BASEL	ST ALBAN-ANLAGE 66, CH-4052 BASEL, SWITZERLAND		1660-4601		INT J ENV RES PUB HE	Int. J. Environ. Res. Public Health	AUG	2021	18	15
J	Choi, SM; Sum, KWR; Wallhead, TL; Leung, FLE; Ha, SCA; Sit, HPC				Choi, Siu Ming; Sum, Kim Wai Raymond; Wallhead, Tristan L.; Leung, Fung Lin Elean; Ha, Sau Ching Amy; Sit, Hui Ping Cindy			Operationalizing physical literacy through sport education in a university physical education program	PHYSICAL EDUCATION AND SPORT PEDAGOGY			English	Article; Early Access						Physical literacy; sport education; university physical education; continuing professional development; qualitative research	HEGEMONIC MASCULINITY; TEACHERS; MOTIVATION	Background Sport Education (SE: Siedentop, D., P. A. Hastie, and H. Van der Mars. 2019. Complete Guide to Sport Education. 3rd ed. Champaign, IL: Human Kinetics) is a pedagogical model that has been espoused to develop physically literate students through more authentic sports experiences in physical education (Hastie, P. A., and T. Wallhead. 2015. Operationalizing Physical Literacy Through Sport…	[Choi, Siu Ming; Sum, Kim Wai Raymond; Ha, Sau Ching Amy; Sit, Hui Ping Cindy] Chinese Univ Hong Kong, Dept Sports Sci & Phys Educ, Shatin, Hong Kong, Peoples R China; [Wallhead, Tristan L.] Univ Wyoming, Div Kinesiol & Hlth, Laramie, WY 82071 USA; [Leung, Fung Lin Elean] Chinese Univ Hong Kong, Phys Educ Unit, Shatin, Hong Kong, Peoples R China		Sum, KWR (corresponding author), Chinese Univ Hong Kong, Dept Sports Sci & Phys Educ, Shatin, Hong Kong, Peoples R China.	kwsum@cuhk.edu.hk	Choi, Siu Ming/AAY-3451-2021; Wallhead, Tristan/AAD-2075-2022; Sum, Raymond/N-4019-2015; Sit, Cindy/P-6770-2018	Choi, Siu Ming/0000-0002-0716-699X; Sum, Raymond/0000-0002-4051-9945; Sit, Cindy/0000-0001-9992-7866	Chinese University of Hong Kong under the Teaching Development and Language Enhancement Grant [4170558]	The authors gratefully acknowledge financial support from The Chinese University of Hong Kong under the Teaching Development and Language Enhancement Grant (4170558).		61	2	2	15	24	ROUTLEDGE JOURNALS, TAYLOR & FRANCIS LTD	ABINGDON	2-4 PARK SQUARE, MILTON PARK, ABINGDON OX14 4RN, OXON, ENGLAND	1740-8989	1742-5786		PHYS EDUC SPORT PEDA	Phys. Educ. Sport Pedag.
J	Dutil, C; Tremblay, MS; Longmuir, PE; Barnes, JD; Belanger, K; Chaput, JP				Dutil, Caroline; Tremblay, Mark S.; Longmuir, Patricia E.; Barnes, Joel D.; Belanger, Kevin; Chaput, Jean-Philippe			Influence of the relative age effect on children's scores obtained from the Canadian assessment of physical literacy	BMC PUBLIC HEALTH			English	Article						Movement skills; Health behaviours; Motivation; Physical activity; Month of birth bias; Pediatric	BIOLOGICAL MATURITY; YOUTH; BIRTH; GROWTH; ELITE; PERFORMANCE; DROPOUT; PLAYERS; HEALTH; SPORT	Background: Age grouping by the imposition of a cut-off date, common in sports and education, promotes a relative age difference that is associated with developmental advantages for children who are born on the early side of the cut-off date and disadvantages to those born later in the same year, which is known as the relative age effect (RAE) bias. Acquiring an adequate level of physical literac…	[Dutil, Caroline; Longmuir, Patricia E.; Chaput, Jean-Philippe] Univ Ottawa, Fac Hlth Sci, Sch Human Kinet, Ottawa, ON K1N 6N5, Canada; [Dutil, Caroline; Tremblay, Mark S.; Longmuir, Patricia E.; Barnes, Joel D.; Belanger, Kevin; Chaput, Jean-Philippe] Childrens Hosp Eastern Ontario, Res Inst, Hlth Act Living & Obes Res Grp, 401 Smyth Rd, Ottawa, ON K1H 8L1, Canada		Chaput, JP (corresponding author), Univ Ottawa, Fac Hlth Sci, Sch Human Kinet, Ottawa, ON K1N 6N5, Canada.; Chaput, JP (corresponding author), Childrens Hosp Eastern Ontario, Res Inst, Hlth Act Living & Obes Res Grp, 401 Smyth Rd, Ottawa, ON K1H 8L1, Canada.	mtremblay@cheo.on.ca; jpchaput@cheo.on.ca	Tremblay, Mark/ABI-5477-2020; Tremblay, Mark/AAF-2981-2019; Chaput, Jean-Philippe/ABE-6307-2020	Chaput, Jean-Philippe/0000-0002-5607-5736	Royal Bank of Canada; Public Health Agency of Canada; Mitacs; RBC Learn to Play project	This study was funded by the Royal Bank of Canada, the Public Health Agency of Canada, and Mitacs, and was delivered in partnership with ParticipACTION. Publication charges for this article have been funded by the RBC Learn to Play project and the Public Health Agency of Canada, delivered in partnership with ParticipACTION.		67	7	7	0	14	BMC	LONDON	CAMPUS, 4 CRINAN ST, LONDON N1 9XW, ENGLAND		1471-2458		BMC PUBLIC HEALTH	BMC Public Health	OCT 2	2018	18			2
J	Jimenez-Garcia, JA; Hong, CK; Miller, MB; DeMont, R				Jimenez-Garcia, John Alexander; Hong, Chang Ki; Miller, Matthew B.; DeMont, Richard			The Child Focused Injury Risk Screening Tool (ChildFIRST) for 8-12-year-old Children: A Validation Study Using A Modified Delphi Method	MEASUREMENT IN PHYSICAL EDUCATION AND EXERCISE SCIENCE			English	Article						Physical literacy; injury prevention; validity; movement competence; delphi	DYNAMIC POSTURAL STABILITY; PHYSICAL LITERACY; CONCEPTUAL CRITIQUE; KINEMATICS; INSTRUMENTS; KINETICS; HEALTHY; TIME	The purpose of this Delphi-study was to establish the face and content validity of 10 movement skills, each with four evaluation criteria, to create the Children Focused Injury Risk Screening Tool (ChildFIRST) for 8-12-year-old children. We asked an international expert panel (n = 22) to validate a series of movement skills and evaluation criteria. This Delphi-process consisted of three rounds. I…	[Jimenez-Garcia, John Alexander; Hong, Chang Ki; Miller, Matthew B.; DeMont, Richard] Concordia Univ, Fac Arts & Sci, Dept Hlth Kinesiol & Appl Physiol, Montreal, PQ, Canada		Jimenez-Garcia, JA (corresponding author), Concordia Univ, Athlet Therapy Res Lab, Montreal, PQ H4B 1R6, Canada.	john.jimenezgarcia@mail.concordia.ca		Miller, Matthew/0000-0003-4275-2764; Jimenez-Garcia, John Alexander/0000-0002-1152-9888				45	1	1	1	4	ROUTLEDGE JOURNALS, TAYLOR & FRANCIS LTD	ABINGDON	2-4 PARK SQUARE, MILTON PARK, ABINGDON OX14 4RN, OXON, ENGLAND	1091-367X	1532-7841		MEAS PHYS EDUC EXERC	Meas. Phys. Educ. Exerc. Sci.	JUL 2	2020	24	3
J	Holler, P; Jaunig, J; Amort, FM; Tuttner, S; Hofer-Fischanger, K; Wallner, D; Simi, H; Muller, A; van Poppel, MNM; Moser, O				Holler, Peter; Jaunig, Johannes; Amort, Frank-Michael; Tuttner, Silvia; Hofer-Fischanger, Kathrin; Wallner, Dietmar; Simi, Helmut; Mueller, Alexander; van Poppel, Mireille Nicoline Maria; Moser, Othmar			Holistic physical exercise training improves physical literacy among physically inactive adults: a pilot intervention study	BMC PUBLIC HEALTH			English	Article						Physical literacy; Physical exercise training; Physical inactivity; holistic; Physical exercise intervention	LIFE-STYLE FACTORS; SELF-EFFICACY; BEHAVIORAL-REGULATION; BODY-IMAGE; OBESITY; PREVALENCE; QUESTIONNAIRE; VALIDATION; OVERWEIGHT; BELIEFS	Background: Physical literacy (PL), given as a multidimensional construct, is considered a person's capacity and commitment to a physically active lifestyle. We investigated the effect of a holistic physical exercise training on PL among physically inactive adults. Methods: A non-randomised controlled study was conducted. Thirty-one physically inactive adults in the intervention group (IG; 81% fe…	[Holler, Peter; Amort, Frank-Michael; Tuttner, Silvia; Hofer-Fischanger, Kathrin; Wallner, Dietmar; Simi, Helmut; Mueller, Alexander] Univ Appl Sci, Inst Hlth Management Tourism, FH JOANNEUM, Bad Gleichenberg, Austria; [Holler, Peter] Inst Hlth Promot & Dis Prevent IfGP, Dept Publ Hlth, Graz, Austria; [Jaunig, Johannes; Mueller, Alexander; van Poppel, Mireille Nicoline Maria] Karl Franzens Univ G…		Moser, O (corresponding author), Med Univ Graz, Dept Internal Med, Div Endocrinol & Diabetol, Cardiovasc Diabetol Res Grp, Graz, Austria.	othmar.moser@medunigraz.at	Van Poppel, Mireille/AAL-8228-2020	Van Poppel, Mireille/0000-0001-5694-4324; Jaunig, Johannes/0000-0002-1179-6492; Hofer-Fischanger, Kathrin/0000-0001-7466-5986	Gesundheitsfonds Steiermark	The present study was embedded in the project Bewegungsliteracy - Primary Care,; which was commissioned and entirely funded through the Gesundheitsfonds Steiermark (http://www.gesundheitsfonds-steiermark.at/).; The funder had no role in study design, data collection, analysis and interpretation, decision to publish, or preparation of the manuscript.		65	13	13	3	18	BMC	LONDON	CAMPUS, 4 CRINAN ST, LONDON N1 9XW, ENGLAND		1471-2458		BMC PUBLIC HEALTH	BMC Public Health	APR 11	2019	19
J	Young, LS; O'Connor, J; Alfrey, L				Young, Lisa; O'Connor, Justen; Alfrey, Laura			Physical literacy: a concept analysis	SPORT EDUCATION AND SOCIETY			English	Article						Physical literacy; concept analysis; physical education; definitions; interpretations	EDUCATION	This paper presents an evolutionary concept analysis of Physical Literacy (PL) in order to shed some clarity within the uncertainty surrounding this highly adopted yet widely adapted concept. Inevitably, concepts like PL become re-interpreted as they gain popularity and get redeployed to serve an increasingly diverse range of purposes in varied contexts. The inevitability of an ?evolution? of con…	[Young, Lisa; O'Connor, Justen; Alfrey, Laura] Monash Univ, Fac Educ, Peninsula Campus,47-49 Moorooduc Highway, Melbourne, Vic 3199, Australia		Young, LS (corresponding author), Monash Univ, Fac Educ, Peninsula Campus,47-49 Moorooduc Highway, Melbourne, Vic 3199, Australia.	lisa.young1@monash.edu	Young, Lisa/AAK-7150-2020; O'Connor, Justen P/ABD-5020-2020	Young, Lisa/0000-0001-8804-4152; O'Connor, Justen P/0000-0001-6368-6693; Alfrey, Laura/0000-0002-4200-710X	Australian Government Research Training Program (RTP); RTP Fees Offset Scholarship through Monash University Australia	Lisa Young was supported by an Australian Government Research Training Program (RTP) Stipend and RTP Fees Offset Scholarship through Monash University Australia.		76	23	23	7	46	ROUTLEDGE JOURNALS, TAYLOR & FRANCIS LTD	ABINGDON	2-4 PARK SQUARE, MILTON PARK, ABINGDON OX14 4RN, OXON, ENGLAND	1357-3322	1470-1243		SPORT EDUC SOC	Sport. Educ. Soc.	OCT 12	2020	25	8
J	Mikalsen, HK; Lagestad, PA				Mikalsen, Hilde Kristin; Lagestad, Pal Arild			What's in it for me? Young teenagers' meaning-making experiences of movement activities	SPORT EDUCATION AND SOCIETY			English	Article						Movement activity; youths; meaning-making experiences; physical literacy	PHYSICAL-ACTIVITY; YOUTH SPORT; EDUCATION; ADOLESCENTS; PARTICIPATION; COMPETENCE; PREDICTORS; CHILDREN; FITNESS; LEISURE	The aim of this article is to shed light on the lifeworld of thirteen-year-olds with high and low activity levels in relation to movement activities. Insights on this topic could serve as important resources for all those who contribute to the development and life quality of young teenagers through various contexts involving movement activities. The empirical material is based on individual inter…	[Mikalsen, Hilde Kristin; Lagestad, Pal Arild] Nord Univ, Dept Phys Educ & Sport Sci, Fac Teacher Educ Art & Culture, N-7600 Levanger, Norway		Mikalsen, HK (corresponding author), Nord Univ, Dept Phys Educ & Sport Sci, Fac Teacher Educ Art & Culture, N-7600 Levanger, Norway.	hilde.k.mikalsen@nord.no		Mikalsen, Hilde Kristin/0000-0002-5800-1829				45	5	5	1	1	ROUTLEDGE JOURNALS, TAYLOR & FRANCIS LTD	ABINGDON	2-4 PARK SQUARE, MILTON PARK, ABINGDON OX14 4RN, OXON, ENGLAND	1357-3322	1470-1243		SPORT EDUC SOC	Sport. Educ. Soc.	JAN 2	2020	25	1
J	Kwan, MYW; Graham, JD; Bedard, C; Bremer, E; Healey, C; Cairney, J				Kwan, Matthew Y. W.; Graham, Jeffrey D.; Bedard, Chloe; Bremer, Emily; Healey, Cierra; Cairney, John			Examining the Effectiveness of a Pilot Physical Literacy-Based Intervention Targeting First-Year University Students: The PLUS Program	SAGE OPEN			English	Article						physical literacy; first-year university students; transition; physical activity; intervention; movement competence; confidence; motivation; knowledge and understanding	SEDENTARY BEHAVIOR; SELF-EFFICACY; HEALTH; EXERCISE; DETERMINANTS; TRANSITION; BARRIERS; SPORT; PARTICIPATION; ADOLESCENCE	The transition into university is often considered the first major life transition and is associated with significant declines in physical activity (PA). It remains, however, unclear how to best prevent or attenuate these declines. The concept of physical literacy (PL) and the enhancement of PL may hold some promise, as it is considered foundational for lifelong PA engagement. Specifically, it ta…	[Kwan, Matthew Y. W.; Graham, Jeffrey D.] McMaster Univ, Dept Family Med, Hamilton, ON, Canada; [Kwan, Matthew Y. W.] McMaster Univ, INfant & Child Hlth INCH Lab, Hamilton, ON, Canada; [Bedard, Chloe] McMaster Univ, Dept Hlth Res Methods Evidence & Impact, Hamilton, ON, Canada; [Bremer, Emily; Cairney, John] Univ Toronto, Fac Kinesiol & Phys Educ, Toronto, ON, Canada; [Healey, Cierra] Univ Guelph…		Kwan, MYW (corresponding author), McMaster Univ, David Braley Hlth Sci Ctr, Dept Family Med, 100 Main St W,5th Floor Res, Hamilton, ON L8S 4K1, Canada.	kwanmy@mcmaster.ca	Cairney, John/AAQ-9703-2020; Bremer, Emily/AGB-5113-2022; Kwan, Matthew/Q-3077-2016	Cairney, John/0000-0003-2856-3967; Bremer, Emily/0000-0003-1488-1032; Kwan, Matthew/0000-0002-9757-2771; Bedard, Chloe/0000-0001-8189-5886; Graham, Jeffrey/0000-0002-6728-2597				35	9	9	3	16	SAGE PUBLICATIONS INC	THOUSAND OAKS	2455 TELLER RD, THOUSAND OAKS, CA 91320 USA	2158-2440			SAGE OPEN	SAGE Open	MAY	2019	9	2
J	Giblin, S; Collins, D; Button, C				Giblin, Susan; Collins, Dave; Button, Chris			Physical Literacy: Importance, Assessment and Future Directions	SPORTS MEDICINE			English	Article							CHILDREN; MOVEMENT; COORDINATION; VALIDITY; BALANCE; SKILLS	Physical literacy (PL) has become a major focus of physical education, physical activity and sports promotion worldwide. PL is a multifaceted conceptualisation of the skills required to fully realise potentials through embodied experience. Substantial financial investments in PL education by governments are underpinned by a wide range of anticipated benefits, including expectations of significant…	[Giblin, Susan; Collins, Dave] Univ Cent Lancashire, Inst Coaching & Performance, Preston PR1 2HE, Lancs, England; [Collins, Dave] Grey Matters Performance Ltd, London, England; [Button, Chris] Univ Otago, Sch Phys Educ Sport & Exercise Sci, Dunedin, New Zealand		Giblin, S (corresponding author), Univ Cent Lancashire, Inst Coaching & Performance, Preston PR1 2HE, Lancs, England.	SGiblin@uclan.ac.uk; DJCollins@uclan.ac.uk; chris.button@otago.ac.nz	Button, Chris/A-5366-2009	Button, Chris/0000-0003-1158-8244				39	91	91	8	91	ADIS INT LTD	NORTHCOTE	5 THE WAREHOUSE WAY, NORTHCOTE 0627, AUCKLAND, NEW ZEALAND	0112-1642	1179-2035		SPORTS MED	Sports Med.	SEP	2014	44	9
J	Conant-Norville, DO				Conant-Norville, David O.			Child and adolescent sports psychiatry in the US	INTERNATIONAL REVIEW OF PSYCHIATRY			English	Review						Youth sports; physical literacy; American developmental model; sports psychiatry; youth coaching	YOUTH	A positive youth sports experience is essential if an athlete is to develop a lifelong commitment to sport. Children enjoy play and adults can create opportunities for physical, emotional, and cognitive development through sport for all children. This article reviews the current state of youth sports in the US, highlighting some of the problems of the current model and efforts to transform and im…	[Conant-Norville, David O.] Mind Matters PC, Hillsboro, OR 97124 USA		Conant-Norville, DO (corresponding author), Mind Matters PC, Hillsboro, OR 97124 USA.	drdave@mindmatterspc.com						16	2	2	1	8	TAYLOR & FRANCIS LTD	ABINGDON	2-4 PARK SQUARE, MILTON PARK, ABINGDON OR14 4RN, OXON, ENGLAND	0954-0261	1369-1627		INT REV PSYCHIATR	Int. Rev. Psych.	DEC	2016	28	6
J	Faigenbaum, AD; Rebullido, TR; Chulvi-Medrano, I				Faigenbaum, Avery D.; Rebullido, Tamara Rial; Chulvi-Medrano, Ivan			Youth Physical Activity Is All About the F-Words	STRENGTH AND CONDITIONING JOURNAL			English	Article						children; physical education; physical literacy; youth resistance training	SPORTS-RELATED INJURIES; POSITION STATEMENT; CHILDREN; SCHOOL; CHILDHOOD; HEALTH	The F-words of youth physical activity (family, facilitators, facilities, force, fitness, function, fun, feeling, and future) illustrate the complex web of factors that influence participation in active play, exercise, and sport activities in children and adolescents. The F-words can be used to expand our conceptual thinking about youth physical activity and inform research and practice in the fi…	[Faigenbaum, Avery D.] Coll New Jersey, Dept Hlth & Exercise Sci, Ewing, NJ 08618 USA; [Rebullido, Tamara Rial] Tamara Rial Exercise & Womens Hlth, Newtown, PA USA; [Chulvi-Medrano, Ivan] Univ Alicante, Dept Gen & Specif Didact, Alicante, Spain		Faigenbaum, AD (corresponding author), Coll New Jersey, Dept Hlth & Exercise Sci, Ewing, NJ 08618 USA.	faigenba@tenj.edu	ALCALÁ, DAVID HORTIGÜELA/F-6063-2016; Chulvi-Medrano, Iván/ABD-3222-2020	ALCALÁ, DAVID HORTIGÜELA/0000-0001-5951-758X; Chulvi-Medrano, Iván/0000-0002-6612-1759				41	1	1	3	9	LIPPINCOTT WILLIAMS & WILKINS	PHILADELPHIA	TWO COMMERCE SQ, 2001 MARKET ST, PHILADELPHIA, PA 19103 USA	1524-1602	1533-4295		STRENGTH COND J	Strength Cond. J.	DEC	2020	42	6
J	Kirk, D				Kirk, David			Educational Value and Models-Based Practice in Physical Education	EDUCATIONAL PHILOSOPHY AND THEORY			English	Article						physical education; educational value; models-based practice; Sport Education; Physical Literacy	JUNIOR SPORT	A models-based approach has been advocated as a means of overcoming the serious limitations of the traditional approach to physical education. One of the difficulties with this approach is that physical educators have sought to use it to achieve diverse and sometimes competing educational benefits, and these wide-ranging aspirations are rarely if ever achieved. Models-based practice offers a poss…	[Kirk, David] Univ Bedfordshire, Inst Sport & Phys Act Res, Luton, Beds, England; [Kirk, David] Univ Queensland, Brisbane, Qld 4072, Australia		Kirk, D (corresponding author), Univ Bedfordshire, Inst Sport & Phys Act Res, Luton, Beds, England.			Kirk, David/0000-0001-9884-9106				45	181	185	12	77	TAYLOR & FRANCIS LTD	ABINGDON	2-4 PARK SQUARE, MILTON PARK, ABINGDON OR14 4RN, OXON, ENGLAND	0013-1857	1469-5812		EDUC PHILOS THEORY	Educ. Philos. Theory		2013	45	9
J	Cairney, J; Dudley, D; Kwan, M; Bulten, R; Kriellaars, D				Cairney, John; Dudley, Dean; Kwan, Matthew; Bulten, Rheanna; Kriellaars, Dean			Physical Literacy, Physical Activity and Health: Toward an Evidence-Informed Conceptual Model	SPORTS MEDICINE			English	Review							DEVELOPMENTAL COORDINATION DISORDER; FUNDAMENTAL MOVEMENT SKILLS; MOTOR COMPETENCE; CHILDREN; FITNESS; SELF; TRAJECTORIES; EDUCATION; BENEFITS; PARTICIPATION	Physical literacy (PL) provides a powerful lens for examining movement in relation to physical activity (PA) and motor skill outcomes, environmental context, and broader social and affective learning processes. To date, limited consideration has been given to the role PL plays in promoting positive health behaviours. There is no clear conceptual framework based on existing empirical evidence that…	[Cairney, John; Bulten, Rheanna] Univ Toronto, Fac Kinesiol & Phys Educ, 55 Harbord St, Toronto, ON M5S 2W6, Canada; [Cairney, John; Kwan, Matthew] McMaster Univ, Dept Family Med, Infant & Child Hlth Lab, Hamilton, ON, Canada; [Dudley, Dean] Macquarie Univ, Fac Human Sci, Sydney, NSW, Australia; [Kwan, Matthew] McMaster Univ, Dept Kinesiol, Hamilton, ON, Canada; [Kriellaars, Dean] Univ Manitoba, …		Cairney, J (corresponding author), Univ Toronto, Fac Kinesiol & Phys Educ, 55 Harbord St, Toronto, ON M5S 2W6, Canada.; Cairney, J (corresponding author), McMaster Univ, Dept Family Med, Infant & Child Hlth Lab, Hamilton, ON, Canada.	john.cairney@utoronto.ca	DUDLEY, DEAN/AAD-1654-2022; Cairney, John/AAQ-9703-2020	DUDLEY, DEAN/0000-0001-5140-9533; Cairney, John/0000-0003-2856-3967				81	100	100	41	111	ADIS INT LTD	NORTHCOTE	5 THE WAREHOUSE WAY, NORTHCOTE 0627, AUCKLAND, NEW ZEALAND	0112-1642	1179-2035		SPORTS MED	Sports Med.	MAR	2019	49	3
J	Carl, J; Barratt, J; Topfer, C; Cairney, J; Pfeifer, K				Carl, Johannes; Barratt, Jaime; Toepfer, Clemens; Cairney, John; Pfeifer, Klaus			How are physical literacy interventions conceptualized?-A systematic review on intervention design and content	PSYCHOLOGY OF SPORT AND EXERCISE			English	Review						Physical literacy; Physical activity; Health; Lifestyle; Motor skills	EDUCATION; PROGRAM; CHILDREN; IMPACT	The concept of physical literacy (PL) has gained increasing attention over the last decade and posits that individuals value and take responsibility for engagement in physical activities for life through (a) motivation/ confidence, (b) physical competence, and (c) knowledge/understanding. There is a mounting number of articles that have recently transformed the conceptual ideas of PL into interve…	[Carl, Johannes; Pfeifer, Klaus] Friedrich Alexander Univ Erlangen Nurnberg, Dept Sport Sci & Sport, Gebbertstr 123b, D-91058 Erlangen, Germany; [Barratt, Jaime; Cairney, John] Univ Queensland, Sch Human Movement & Nutr Sci, Brisbane, Qld 4072, Australia; [Toepfer, Clemens] Friedrich Schiller Univ Jena, Inst Sports Sci, Seidelstr 20, D-07749 Jena, Germany		Carl, J (corresponding author), Friedrich Alexander Univ Erlangen Nurnberg, Dept Sport Sci & Sport, Gebbertstr 123b, D-91058 Erlangen, Germany.	johannes.carl@fau.de; jaime.barratt@uq.net.au; clemens.toepfer@uni-jena.de; j.cairney@uq.edu.au; klaus.pfeifer@fau.de						107	0	0	16	16	ELSEVIER	AMSTERDAM	RADARWEG 29, 1043 NX AMSTERDAM, NETHERLANDS	1469-0292	1878-5476		PSYCHOL SPORT EXERC	Psychol. Sport Exerc.	JAN	2022	58
J	Godbout, P				Godbout, Paul			Emergence of physical literacy in physical education: some curricular repercussions	PHYSICAL EDUCATION AND SPORT PEDAGOGY			English	Article; Early Access						Physical literacy; physical education curriculum; situated learning; learner-centered approach; performance appreciation	KNOWLEDGE; TEACHERS; HEALTH; VOICE	Background The notion of carry-over value of certain physical activities has long been a preoccupation for physical education (PE) curriculum planners, one goal of PE being to prepare students for an active lifestyle in their adulthood. This goal is reinforced by the fact that over the last decade, there has been a considerable increase in interest for physical literacy (PL), a construct that adv…	[Godbout, Paul] Laval Univ, Quebec City, PQ, Canada		Godbout, P (corresponding author), Laval Univ, Quebec City, PQ, Canada.	paul.godbout@videotron.ca						89	0	0	5	5	ROUTLEDGE JOURNALS, TAYLOR & FRANCIS LTD	ABINGDON	2-4 PARK SQUARE, MILTON PARK, ABINGDON OX14 4RN, OXON, ENGLAND	1740-8989	1742-5786		PHYS EDUC SPORT PEDA	Phys. Educ. Sport Pedag.
J	Wright, C; Buxcey, J; Gibbons, S; Cairney, J; Barrette, M; Naylor, PJ				Wright, Chris; Buxcey, John; Gibbons, Sandy; Cairney, John; Barrette, Michelle; Naylor, Patti-Jean			A Pragmatic Feasibility Trial Examining the Effect of Job Embedded Professional Development on Teachers' Capacity to Provide Physical Literacy Enriched Physical Education in Elementary Schools	INTERNATIONAL JOURNAL OF ENVIRONMENTAL RESEARCH AND PUBLIC HEALTH			English	Article						physical literacy; physical education; professional development; physical activity; in-service teacher training; children; elementary school; teachers	FUNDAMENTAL MOVEMENT SKILLS; QUALITATIVE CONTENT-ANALYSIS; DEVELOPMENT PROGRAM; CHILD-CARE; INTERVENTIONS; CONSTRUCT; INSTRUCTION; IMPROVEMENT; IMPACT; MODEL	A gap in physical literacy (PL) oriented professional development (PD) for generalist teachers exists and thus their capacity to develop PL and maximize student health is potentially limited. We explored the feasibility of a novel job-embedded professional development (JEPD) program (10 weeks) and its impact on teachers' capacity to deliver PL-enriched physical education (PE) and student PL. A pr…	[Wright, Chris; Buxcey, John; Gibbons, Sandy; Barrette, Michelle; Naylor, Patti-Jean] Univ Victoria, Fac Educ, Sch Exercise Sci Phys & Hlth Educ, Victoria, BC V8W 3P1, Canada; [Cairney, John] Univ Queensland, Sch Human Movement & Nutr Sci, Brisbane, Qld 4072, Australia		Wright, C (corresponding author), Univ Victoria, Fac Educ, Sch Exercise Sci Phys & Hlth Educ, Victoria, BC V8W 3P1, Canada.	chriswright@uvic.ca; jbuxcey@uvic.ca; sgibbons@uvic.ca; j.cairney@uq.edu.au; myb@uvic.ca; pjnaylor@uvic.ca	Cairney, John/AAQ-9703-2020	Cairney, John/0000-0003-2856-3967; Naylor, Patti-Jean/0000-0002-4799-2751	Fostering Resilience through Physical Literacy project; Sooke School District 62	The intervention delivery and evaluation was funded by the Island HealthWellness Grant; Fostering Resilience through Physical Literacy project and some funding for research assistant support was provided by the Sooke School District 62.		63	2	2	6	11	MDPI	BASEL	ST ALBAN-ANLAGE 66, CH-4052 BASEL, SWITZERLAND		1660-4601		INT J ENV RES PUB HE	Int. J. Environ. Res. Public Health	JUN	2020	17	12
J	Choi, SM; Sum, RKW; Leung, EFL; Ng, RSK				Choi, Siu Ming; Sum, Raymond Kim Wai; Leung, Elean Fung Lin; Ng, Robert Siu Kuen			Relationship between perceived physical literacy and physical activity levels among Hong Kong adolescents	PLOS ONE			English	Article							ACTIVITY QUESTIONNAIRE; EUROPEAN ADOLESCENTS; GENDER-DIFFERENCES; IPAQ-A; SCHOOL; ASSOCIATIONS; FITNESS; PERFORMANCE; CHILDREN; AGE	This study explores the relationship between the perceived physical literacy (PL) and physical activity (PA) levels of Hong Kong adolescents by using a cross-sectional study design. A total of 1,945 adolescents aged between 12 and 18, (1,028 male and 917 female) with a mean age of 14.98 (+/- 1.65 years), took part in this study. A Perceived Physical Literacy Instrument (PPLI) and an International…	[Choi, Siu Ming; Sum, Raymond Kim Wai] Chinese Univ Hong Kong, Dept Sports Sci & Phys Educ, Shatin, Hong Kong, Peoples R China; [Leung, Elean Fung Lin; Ng, Robert Siu Kuen] Chinese Univ Hong Kong, Phys Educ Unit, Shatin, Hong Kong, Peoples R China		Sum, RKW (corresponding author), Chinese Univ Hong Kong, Dept Sports Sci & Phys Educ, Shatin, Hong Kong, Peoples R China.	kwsum@cuhk.edu.hk	Sum, Raymond/ABA-1210-2020; Choi, Siu Ming/AAY-3451-2021	Sum, Raymond/0000-0002-4051-9945; Choi, Siu Ming/0000-0002-0716-699X	Chinese University of Hong KongChinese University of Hong Kong [4058033]	This study was funded by the direct grant for research (Grant Number: 4058033) of the Chinese University of Hong Kong (http://www.orkts.cuhk.edu.hk/research-and-funding/overview). The funder had no role in study design, data collection and analysis, decision to publish, or preparation of the manuscript.		43	10	10	6	20	PUBLIC LIBRARY SCIENCE	SAN FRANCISCO	1160 BATTERY STREET, STE 100, SAN FRANCISCO, CA 94111 USA	1932-6203			PLOS ONE	PLoS One	AUG 27	2018	13	8
J	Yildizer, G; Munusturlar, S				Yildizer, Gunay; Munusturlar, Suleyman			Differences in perceived physical literacy between teachers delivering physical education in schools: classroom teachers vs physical education teachers	PHYSICAL EDUCATION AND SPORT PEDAGOGY			English	Article; Early Access						Physical literacy; physical education; classroom teacher	QUALITY; CURRICULUM; FUTURE; IMPACT	Background There have been criticisms that classroom teachers are insufficiently trained and lack the confidence to deliver high-quality physical education (PE). Physical literacy (PL) is one of the main concepts that encompass various outcomes and is the main focus of the PE curriculum in many countries. However, to be able to transfer this variety of outcomes encompassed by PL to students, it i…	[Yildizer, Gunay] Eskisehir Tech Univ, Fac Sport Sci, Dept Phys Educ & Sports Teaching, TR-26555 Tepebasi, Eskisehir, Turkey; [Munusturlar, Suleyman] Eskisehir Tech Univ, Fac Sport Sci, Dept Recreat & Sports, Eskisehir, Turkey		Yildizer, G (corresponding author), Eskisehir Tech Univ, Fac Sport Sci, Dept Phys Educ & Sports Teaching, TR-26555 Tepebasi, Eskisehir, Turkey.	gunayyildizer@gmail.com	yıldızer, günay/P-1042-2019	yıldızer, günay/0000-0002-4292-2156				73	0	0	8	14	ROUTLEDGE JOURNALS, TAYLOR & FRANCIS LTD	ABINGDON	2-4 PARK SQUARE, MILTON PARK, ABINGDON OX14 4RN, OXON, ENGLAND	1740-8989	1742-5786		PHYS EDUC SPORT PEDA	Phys. Educ. Sport Pedag.
J	Kudlacek, M; Fromel, K; Jakubec, L; Groffik, D				Kudlacek, Michal; Froemel, Karel; Jakubec, Lukas; Groffik, Dorota			Compensation for Adolescents' School Mental Load by Physical Activity on Weekend Days	INTERNATIONAL JOURNAL OF ENVIRONMENTAL RESEARCH AND PUBLIC HEALTH			English	Article						monitoring; accelerometer; heart rate; health education; mental health; physical literacy	HEART-RATE-VARIABILITY; ACTIVITY PATTERNS; SEDENTARY TIME; SCREEN TIME; HEALTH; EXERCISE; OVERWEIGHT; ACCELEROMETRY; ACHIEVEMENT; ENVIRONMENT	Introduction and objective: Increasing mental load and inadequate stress management significantly affect the efficiency, success and safety of the educational/working process in adolescents. The objective of this study is to determine the extent that adolescents compensate for their school mental load by physical activity (PA) on weekend days and, thus, to contribute to the objective measurement …	[Kudlacek, Michal; Froemel, Karel; Jakubec, Lukas] Palacky Univ, Fac Phys Culture, Inst Act Lifestyle, Olomouc 77111, Czech Republic; [Kudlacek, Michal] Palacky Univ, Dept Leisure Studies, Fac Phys Culture, Olomouc 77111, Czech Republic; [Groffik, Dorota] Jerzy Kukuczka Acad Phys Educ, PL-40065 Katowice, Poland		Kudlacek, M (corresponding author), Palacky Univ, Fac Phys Culture, Inst Act Lifestyle, Olomouc 77111, Czech Republic.; Kudlacek, M (corresponding author), Palacky Univ, Dept Leisure Studies, Fac Phys Culture, Olomouc 77111, Czech Republic.	michal.kudlacek@upol.cz; karel.fromel@upol.cz; lukas.jakubec@upol.cz; d.groffik@awf.katowice.pl	Kudláček, Michal/U-4359-2018; Frömel, Karel/L-9865-2017; Jakubec, Lukas/P-8652-2016; Frömel, Karel/AAU-2222-2020	Frömel, Karel/0000-0001-7848-3418; Jakubec, Lukas/0000-0003-2332-8693; Frömel, Karel/0000-0001-7848-3418; Kudlacek, Michal/0000-0002-0315-414X; Groffik, Dorota/0000-0002-2266-2457	Czech Science FoundationGrant Agency of the Czech Republic [13-32935S]	This paper was supported by the research grant of Czech Science Foundation (No. 13-32935S) The objectification of comprehensive monitoring of school mental and physical strain in adolescents in the context of physical and mental condition.		67	14	14	3	17	MDPI	BASEL	ST ALBAN-ANLAGE 66, CH-4052 BASEL, SWITZERLAND		1660-4601		INT J ENV RES PUB HE	Int. J. Environ. Res. Public Health	MAR	2016	13	3
J	Hastie, PA; Wallhead, TL				Hastie, Peter A.; Wallhead, Tristan L.			Operationalizing physical literacy through sport education	JOURNAL OF SPORT AND HEALTH SCIENCE			English	Review						Pedagogical models; Physical education; Physical literary; Sport education	AMOTIVATED STUDENTS; SELF-CONCEPT; SKILL; PERFORMANCE; SEASON; IMPACT	Physical literacy (PL), as embodied within physical education (PE), has been vaunted as having increasing importance as a disposition for students of all abilities to establish lifelong adherence to physical activity. The purpose of this paper was to provide a discussion of how the pedagogical features of a contemporary pedagogical model, Sport Education (SE), may be used to operationalize PL in …	[Hastie, Peter A.] Auburn Univ, Sch Kinesiol, Auburn, AL 36849 USA; [Wallhead, Tristan L.] Univ Wyoming, Div Kinesiol & Hlth, Laramie, WY 82071 USA		Hastie, PA (corresponding author), Auburn Univ, Sch Kinesiol, Auburn, AL 36849 USA.	hastipe@auburn.edu	Wallhead, Tristan/AAD-2075-2022	Hastie, Peter/0000-0002-3727-6006				39	27	27	12	51	SHANGHAI UNIV SPORT	SHANGHAI	EDITORIAL BOARD, 650 QINGYUANHUAN RD, SHANGHAI, 200438, PEOPLES R CHINA	2095-2546	2213-2961		J SPORT HEALTH SCI	J. Sport Health Sci.	JUN	2015	4	2
J	Elsborg, P; Melby, PS; Kurtzhals, M; Tremblay, MS; Nielsen, G; Bentsen, P				Elsborg, Peter; Melby, Paulina S.; Kurtzhals, Mette; Tremblay, Mark S.; Nielsen, Glen; Bentsen, Peter			Translation and validation of the Canadian assessment of physical literacy-2 in a Danish sample	BMC PUBLIC HEALTH			English	Article						Assessment; Measurement; Children; School; Physical education	COVARIANCE STRUCTURE-ANALYSIS; RELIABILITY; CHILDREN	Background The aim of this study was to translate the Canadian Assessment of Physical Literacy, second edition (CAPL-2) into Danish language, adapt it to Danish context and to test the measurement properties on a sample of Danish school children. Methods The CAPL-2 measurement tool was translated into Danish language and adapted for the Danish context. This Danish version of the CAPL-2 was then t…	[Elsborg, Peter] Steno Diabet Ctr Copenhagen, Hlth Promot Res, Copenhagen, Denmark; [Elsborg, Peter; Kurtzhals, Mette; Nielsen, Glen; Bentsen, Peter] Copenhagen Univ Hosp Bispebjerg & Frederiksberg, Ctr Clin Res & Prevent, Frederiksberg, Denmark; [Melby, Paulina S.] Univ Copenhagen, Dept Nutr Exercise & Sports, Nyborg, Denmark; [Melby, Paulina S.] Danish Sch Sports, Copenhagen, Denmark; [Tremblay…		Elsborg, P (corresponding author), Copenhagen Univ Hosp Bispebjerg & Frederiksberg, Ctr Clin Res & Prevent, Frederiksberg, Denmark.	Peter.elsborg@regionh.dk	Nielsen, Glen/P-6189-2014	Nielsen, Glen/0000-0003-2854-7182	Danish foundation TrygFonden [125640]	This study was financially supported by the Danish foundation TrygFonden (Grant ID #125640). The funding agency did not participate in and did not have final say in any of decisions taken in relation to this study.		38	0	0	1	1	BMC	LONDON	CAMPUS, 4 CRINAN ST, LONDON N1 9XW, ENGLAND		1471-2458		BMC PUBLIC HEALTH	BMC Public Health	DEC 9	2021	21	1
J	Campelo, AM; Katz, L				Campelo, Alexandre Monte; Katz, Larry			Older Adults' Perceptions of the Usefulness of Technologies for Engaging in Physical Activity: Using Focus Groups to Explore Physical Literacy	INTERNATIONAL JOURNAL OF ENVIRONMENTAL RESEARCH AND PUBLIC HEALTH			English	Article						physical literacy; technology; active videogame; elderly; focus groups	VIDEO GAMES; PEOPLE	Insufficient physical activity (PA) levels observed among older adults remain extremely high and pose a danger to developing and maintaining their physical literacy (PL). Each person's level of PL partly depends on their physical and cognitive skills, confidence level, and degree of motivation to practice PA daily. New technologies, such as exergames and wearable fitness trackers, may enable olde…	[Campelo, Alexandre Monte; Katz, Larry] Univ Calgary, Fac Kinesiol, Sport Technol Res Lab, Calgary, AB T2N 1N4, Canada		Campelo, AM (corresponding author), Univ Calgary, Fac Kinesiol, Sport Technol Res Lab, Calgary, AB T2N 1N4, Canada.	alex_campelo@hotmail.com; katz@ucalgary.ca		Katz, Larry/0000-0001-7863-7851	Coordination of Improvement of Higher-Level Personnel (CAPES), Government of Brazil; Sport Technology Research Laboratory (STRL), University of Calgary, Canada	Coordination of Improvement of Higher-Level Personnel (CAPES), Government of Brazil, and Sport Technology Research Laboratory (STRL), University of Calgary, Canada, provided financial support for this research project.		60	4	4	5	22	MDPI	BASEL	ST ALBAN-ANLAGE 66, CH-4052 BASEL, SWITZERLAND		1660-4601		INT J ENV RES PUB HE	Int. J. Environ. Res. Public Health	FEB	2020	17	4
J	Hassani, F; Shahrbanian, S; Shahidi, SH; Sheikh, M				Hassani, Fahimeh; Shahrbanian, Shahnaz; Shahidi, Seyed Houtan; Sheikh, Mahmoud			Playing games can improve physical performance in children with autism	INTERNATIONAL JOURNAL OF DEVELOPMENTAL DISABILITIES			English	Article						Physical activity; Fundamental motor skill; Developmental disorder; Physical literacy	DEVELOPMENTAL COORDINATION DISORDER; BRUININKS-OSERETSKY TEST; FINE MOTOR-SKILLS; ACTIVE RECREATION; SPECTRUM; HEALTH; EDUCATION; EXERCISE; INTERVENTIONS; FITNESS	Autism spectrum disorder (ASD) is a neurodevelopmental disorder that is characterized by deficits in social communication, interaction, and stereotypical behaviours. Children with ASD have not enough opportunities to participate in physical activity (PA), which lead to increase fitness and health problem. The aim of this study was to compare two programs on motor skills. In the current investigat…	[Hassani, Fahimeh] Univ Tehran, Int Branch, Dept Motor Dev, Kish Int Campus, Kish Isl, Iran; [Hassani, Fahimeh; Shahidi, Seyed Houtan] Umea Univ, Dept Educ, Fac Social Sci, Umea, Sweden; [Shahrbanian, Shahnaz] Tarbiat Modares Univ, Dept Phys Educ, Fac Humanities, Tehran, Iran; [Shahidi, Seyed Houtan] Univ Tehran, Int Branch, Dept Exercise Physiol, Kish Int Campus, Kish Isl, Iran; [Shahidi, Seyed …		Hassani, F (corresponding author), Univ Tehran, Int Branch, Dept Motor Dev, Kish Int Campus, Kish Isl, Iran.	Hassani.fahimeh@ut.ac.ir	SHAHİDİ, SEYED HOUTAN/ABD-1842-2021; Sheikh, Mahmoud/AAT-6446-2020; Shahidi, Seyed Houtan/AAD-8543-2020; Shahrbanian, Shahnaz/AAI-9577-2021	Sheikh, Mahmoud/0000-0002-5047-7806; Shahidi, Seyed Houtan/0000-0001-5379-3567; Shahrbanian, Shahnaz/0000-0003-3104-7584; Hassani, Fahimeh/0000-0002-5430-0071	department of education of Umea University	The authors would like to thank department of education of Umea University and Professor Ann Phoenix for their extraordinary support in this study.		60	11	11	12	34	TAYLOR & FRANCIS LTD	ABINGDON	2-4 PARK SQUARE, MILTON PARK, ABINGDON OR14 4RN, OXON, ENGLAND	2047-3869	2047-3877		INT J DEV DISABIL	Int. J. Dev. Disabil.	MAR 16	2022	68	2
J	Essiet, IA; Lander, NJ; Salmon, J; Duncan, MJ; Eyre, ELJ; Ma, JN; Barnett, LM				Essiet, Inimfon A.; Lander, Natalie J.; Salmon, Jo; Duncan, Michael J.; Eyre, Emma L. J.; Ma, Jiani; Barnett, Lisa M.			A systematic review of tools designed for teacher proxy-report of children's physical literacy or constituting elements	INTERNATIONAL JOURNAL OF BEHAVIORAL NUTRITION AND PHYSICAL ACTIVITY			English	Review						Assessment; Measurement; Psychometrics; Physical literacy; Child; COSMIN; Systematic review	DEVELOPMENTAL COORDINATION DISORDER; MOTOR OBSERVATION QUESTIONNAIRE; SELF-CONCEPT; METHODOLOGICAL QUALITY; SCREENING INSTRUMENT; PERCEIVED COMPETENCE; PICTORIAL SCALE; RATING-SCALE; VALIDITY; RELIABILITY	Background Physical literacy (PL) in childhood is essential for a healthy active lifestyle, with teachers playing a critical role in guiding its development. Teachers can assist children to acquire the skills, confidence, and creativity required to perform diverse movements and physical activities. However, to detect and directly intervene on the aspects of children's PL that are suboptimal, teac…	[Essiet, Inimfon A.; Ma, Jiani] Deakin Univ, Sch Hlth & Social Dev, Geelong, Vic, Australia; [Essiet, Inimfon A.; Duncan, Michael J.; Eyre, Emma L. J.; Ma, Jiani] Coventry Univ, Ctr Sport Exercise & Life Sci, Coventry, W Midlands, England; [Lander, Natalie J.] Deakin Univ, Sch Educ, Geelong, Vic, Australia; [Salmon, Jo] Deakin Univ, Sch Exercise & Nutr Sci, Inst Phys Activ & Nutr, Geelong, Vic, A…		Essiet, IA (corresponding author), Deakin Univ, Sch Hlth & Social Dev, Geelong, Vic, Australia.; Essiet, IA (corresponding author), Coventry Univ, Ctr Sport Exercise & Life Sci, Coventry, W Midlands, England.	iessiet@deakin.edu.au	, Jiani/ABD-6543-2021	, Jiani/0000-0001-8992-5891; Duncan, Michael/0000-0002-2016-6580; Eyre, Emma/0000-0002-4040-5921	Deakin University Faculty of Health, Australia; Alfred Deakin Postdoctoral Fellowship; Leadership Level 2 Fellowship, National Health and Medical Research Council [APP 1176885]; Coventry University, United Kingdom	The first author is supported by a doctoral scholarship from Deakin University Faculty of Health, Australia. Author 2 is funded by an Alfred Deakin Postdoctoral Fellowship. Author 3 is supported by a Leadership Level 2 Fellowship, National Health and Medical Research Council (APP 1176885). Author 6 is a recipient of a doctoral scholarship from Coventry University, United Kingdom. These funders ha…		104	0	0	7	7	BMC	LONDON	CAMPUS, 4 CRINAN ST, LONDON N1 9XW, ENGLAND		1479-5868		INT J BEHAV NUTR PHY	Int. J. Behav. Nutr. Phys. Act.	OCT 8	2021	18	1
J	Lim, C; Donovan, AM; Harper, NJ; Naylor, PJ				Lim, Christopher; Donovan, Andrew M.; Harper, Nevin J.; Naylor, Patti-Jean			Nature Elements and Fundamental Motor Skill Development Opportunities at Five Elementary School Districts in British Columbia	INTERNATIONAL JOURNAL OF ENVIRONMENTAL RESEARCH AND PUBLIC HEALTH			English	Article						naturescape; children; school; playground; physical literacy; functional motor skills; nature	CHILDRENS PHYSICAL-ACTIVITY; PLAYGROUND MARKINGS; RISKY PLAY; ENVIRONMENT; CHILDHOOD; FEATURES; IMPACT	The majority of Canadian children are not physically active enough for healthy development. School playgrounds are a primary location to promote physical activity and motor skill practice. The benefits of children's play in nature have also been highlighted, but few studies have evaluated children's access and exposure to nature for play on school grounds. This study examined children's access to…	[Lim, Christopher; Donovan, Andrew M.; Naylor, Patti-Jean] Univ Victoria, Sch Exercise Sci Phys & Hlth Educ, POB 1700 STN CSC, Victoria, BC V8W 2Y2, Canada; [Harper, Nevin J.] Univ Victoria, Sch Child & Youth Care Human & Social Dev, Victoria, BC V8W 2Y2, Canada		Naylor, PJ (corresponding author), Univ Victoria, Sch Exercise Sci Phys & Hlth Educ, POB 1700 STN CSC, Victoria, BC V8W 2Y2, Canada.	chrislim@uvic.ca; andrewdo@uvic.ca; njharper@uvic.ca; pjnaylor@uvic.ca	Harper, Nevin/AAJ-5920-2021	Harper, Nevin/0000-0002-7828-2349				38	4	4	5	18	MDPI	BASEL	ST ALBAN-ANLAGE 66, CH-4052 BASEL, SWITZERLAND		1660-4601		INT J ENV RES PUB HE	Int. J. Environ. Res. Public Health	OCT	2017	14	10
J	Parker, LT; LaBotz, M				Parker, L. Taylor; LaBotz, Michele			Sport specialization in young athletes	JAAPA-JOURNAL OF THE AMERICAN ACADEMY OF PHYSICIAN ASSISTANTS			English	Article						sport specialization; young athlete; physical literacy; athlete development; physical activity; sports participation		Many young athletes are pursuing high-intensity training and choosing to specialize in a single sport before high school. However, a growing body of literature suggests that this approach places children and adolescents at increased risk for physical and mental harm, and does not confer the desired benefit in the development of sport-specific skills. This article reviews concerns associated with …	[Parker, L. Taylor] Georgetown Univ, Sch Med, Washington, DC 20057 USA; [LaBotz, Michele] Univ Hawaii, Sports Med Fellowship, Honolulu, HI 96822 USA		Parker, LT (corresponding author), Georgetown Univ, Sch Med, Washington, DC 20057 USA.							16	2	2	10	17	LIPPINCOTT WILLIAMS & WILKINS	PHILADELPHIA	TWO COMMERCE SQ, 2001 MARKET ST, PHILADELPHIA, PA 19103 USA	1547-1896	0893-7400		JAAPA-J AM ACAD PHYS	JAAPA-J. Am. Acad. Physician Assist.	JAN	2020	33	1
J	Duggan, JD; Moody, J; Byrne, P; McGahan, JH; Kirszenstein, L				Duggan, John D.; Moody, Jeremy; Byrne, Paul; McGahan, Jason H.; Kirszenstein, Lukasz			Considerations and Guidelines on Athletic Development for Youth Gaelic Athletic Association Players	STRENGTH AND CONDITIONING JOURNAL			English	Article						youth athletic development; physical literacy; Gaelic Athletic Association; Gaelic games; strength; conditioning	YOUNG SOCCER PLAYERS; SMALL-SIDED GAMES; SPORTS-RELATED INJURIES; AGE-RELATED DIFFERENCES; MAXIMAL SPRINT SPEED; PHYSICAL PERFORMANCE; POSITION STATEMENT; AEROBIC FITNESS; PHYSIOLOGICAL DEMANDS; RUNNING PERFORMANCE	Youth athletic development is important for sports performance and most importantly for life-long participation in sport and physical activity. The physical development of children and adolescents must be considered when programming different bio-motor qualities of physical training. The Gaelic Athletic Association and participation in Gaelic sports is an integral part of children and adolescents…	[Duggan, John D.] Galway Mayo Inst Technol, Dept Nat Sci, Galway, Ireland; [Duggan, John D.; Moody, Jeremy; Byrne, Paul] Cardiff Metropolitan Univ, Sch Sport & Hlth Sci Sport, Cardiff, Wales; [Duggan, John D.; Kirszenstein, Lukasz] Galway GAA, Galway, Ireland; [Byrne, Paul] Inst Technol Carlow, Dept Sci & Hlth, Carlow, Ireland; [McGahan, Jason H.] Kerry GAA, Performance & Res Dept, Currans, Co Ke…		Duggan, JD (corresponding author), Galway Mayo Inst Technol, Dept Nat Sci, Galway, Ireland.; Duggan, JD (corresponding author), Cardiff Metropolitan Univ, Sch Sport & Hlth Sci Sport, Cardiff, Wales.; Duggan, JD (corresponding author), Galway GAA, Galway, Ireland.	john.duggan@gmit.ie						175	0	0	0	0	LIPPINCOTT WILLIAMS & WILKINS	PHILADELPHIA	TWO COMMERCE SQ, 2001 MARKET ST, PHILADELPHIA, PA 19103 USA	1524-1602	1533-4295		STRENGTH COND J	Strength Cond. J.	APR	2022	44	2
J	Pullen, BJ; Oliver, JL; Lloyd, RS; Knight, CJ				Pullen, Ben J.; Oliver, Jon L.; Lloyd, Rhodri S.; Knight, Camilla J.			Relationships between Athletic Motor Skill Competencies and Maturity, Sex, Physical Performance, and Psychological Constructs in Boys and Girls	CHILDREN-BASEL			English	Article						physical literacy; strength and conditioning; youth	FUNDAMENTAL MOVEMENT SKILLS; HEALTH-RELATED FITNESS; SELF-EFFICACY; BODY-IMAGE; CHILDREN; ADOLESCENTS; EXERCISE; INTERVENTIONS; MATURATION; WEIGHT	The purpose of this study was to examine the relationships between athletic motor skill competencies (AMSC), maturation, sex, body mass index, physical performance, and psychological constructs (motivation to exercise, physical self-efficacy, and global self-esteem). Two-hundred and twenty-four children aged 11-13 years old were included in the study and sub-divided by sex. The athlete introducto…	[Pullen, Ben J.; Oliver, Jon L.; Lloyd, Rhodri S.] Cardiff Metropolitan Univ, Youth Phys Dev Ctr, Cyncoed Campus, Cardiff CF23 6XB, Wales; [Oliver, Jon L.; Lloyd, Rhodri S.; Knight, Camilla J.] Welsh Inst Performance Sci, Cardiff CF11 9SW, Wales; [Oliver, Jon L.] AUT Univ, Sports Performance Res Inst, New Zealand SPRINZ, Auckland 0632, New Zealand; [Lloyd, Rhodri S.] Waikato Inst Technol, Ctr Spo…		Lloyd, RS (corresponding author), Cardiff Metropolitan Univ, Youth Phys Dev Ctr, Cyncoed Campus, Cardiff CF23 6XB, Wales.; Lloyd, RS (corresponding author), Welsh Inst Performance Sci, Cardiff CF11 9SW, Wales.; Lloyd, RS (corresponding author), Waikato Inst Technol, Ctr Sport Sci & Human Performance, Hamilton 3200, New Zealand.	b.pullen@outlook.cardiffmet.ac.uk; joliver@cardiffmet.ac.uk; rlloyd@cardiffmet.ac.uk; c.j.knight@swansea.ac.uk		Oliver, Jonathan/0000-0001-7425-3148	Knowledge Economy Skills Scholarship (KESS2) and Sport Wales; Welsh Government's European Social Fund (ESF) convergence programme forWestWales and the Valleys	This research was funded by Knowledge Economy Skills Scholarship (KESS2) and Sport Wales. Knowledge Economy Skills Scholarships 2 (KESS 2) is a pan-Wales higher level skills initiative led by Bangor University on behalf of the HE sector in Wales. It is part funded by the Welsh Government's European Social Fund (ESF) convergence programme forWestWales and the Valleys.		77	0	0	1	1	MDPI	BASEL	ST ALBAN-ANLAGE 66, CH-4052 BASEL, SWITZERLAND		2227-9067		CHILDREN-BASEL	Children-Basel	MAR	2022	9	3
J	Li, MH; Sit, CHP; Wong, SHS; Wing, YK; Ng, CK; Sum, RKW				Li, Ming Hui; Sit, Cindy Hui Ping; Wong, Stephen Heung Sang; Wing, Yun Kwok; Ng, Ching Kong; Sum, Raymond Kim Wai			Promoting physical activity and health in Hong Kong primary school children through a blended physical literacy intervention: protocol and baseline characteristics of the Stand plus Move randomized controlled trial	TRIALS			English	Article						Physical literacy; Sit-stand desk; Physical activity; Children; Primary school; Sleep; Executive functions	SEDENTARY BEHAVIOR; EXECUTIVE FUNCTION; ACUTE EXERCISE; SLEEP QUALITY; ACTIVPAL(TM); ASSOCIATIONS; ADOLESCENTS; VALIDATION; PATTERNS; MONITORS	Background: Children predominantly remain sedentary in a traditional classroom. This study aimed to demonstrate the design and baseline characteristics of a three-armed intervention program that targeted enhancements in children's physical literacy (PL), physical activity (PA), sleep, and executive functions by constructing an active classroom environment in primary schools. The blended approach …	[Li, Ming Hui; Sit, Cindy Hui Ping; Wong, Stephen Heung Sang; Sum, Raymond Kim Wai] Chinese Univ Hong Kong, Dept Sports Sci & Phys Educ, Hong Kong, Peoples R China; [Wing, Yun Kwok] Chinese Univ Hong Kong, Fac Med, Dept Psychiat, Hong Kong, Peoples R China; [Ng, Ching Kong] Stewards Pooi Kei Primary Sch, Hong Kong, Peoples R China		Sum, RKW (corresponding author), Chinese Univ Hong Kong, Dept Sports Sci & Phys Educ, Hong Kong, Peoples R China.	kwsum@cuhk.edu.hk			Chinese University of Hong KongChinese University of Hong Kong [EDU 2019052]	This work was funded by a direct grant for research (Grant No. EDU 2019052), from the Chinese University of Hong Kong. The funding body did not take part in the design of the study, the collection, analysis, and interpretation of data, or the preparation of the manuscript.		77	0	0	5	5	BMC	LONDON	CAMPUS, 4 CRINAN ST, LONDON N1 9XW, ENGLAND		1745-6215		TRIALS	Trials	DEC 20	2021	22	1
J	Washburn, R; Kolen, A				Washburn, Ryan; Kolen, Angela			Children's Self-Perceived and Actual Motor Competence in Relation to Their Peers	CHILDREN-BASEL			English	Article						physical literacy; physical competence; physical activity; physical activity promotion	PHYSICAL-ACTIVITY; FITNESS	Motor skill competence enables children to move with efficiency and confidence in a variety of physically challenging situations. A child who lacks motor skill competence may be less inclined to take part in physical activities in which his or her peers excel. In this regard, the development of motor competence and children's perception of their motor abilities may play an important role in ensur…	[Washburn, Ryan; Kolen, Angela] St Francis Xavier Univ, Dept Human Kinet, 1140 Convocat Blvd, Antigonish, NS B2G 2W5, Canada		Kolen, A (corresponding author), St Francis Xavier Univ, Dept Human Kinet, 1140 Convocat Blvd, Antigonish, NS B2G 2W5, Canada.	ryanwashburn12@gmail.com; akolen@stfx.ca			RBC Learnto Play Project through the Healthy Active Living to prevent Obesity group at the Children's Hospital in Eastern Ontario	This research was funded by RBC Learn to Play Project through the Healthy Active Living to prevent Obesity group at the Children's Hospital in Eastern Ontario.		16	6	6	1	13	MDPI	BASEL	ST ALBAN-ANLAGE 66, CH-4052 BASEL, SWITZERLAND		2227-9067		CHILDREN-BASEL	Children-Basel	JUN	2018	5	6
J	Santos, SDL; Memmert, D; Sampaio, J; Leite, N				Santos, Sara D. L.; Memmert, Daniel; Sampaio, Jaime; Leite, Nuno			The Spawns of Creative Behavior in Team Sports: A Creativity Developmental Framework	FRONTIERS IN PSYCHOLOGY			English	Review						exploratory behavior; deliberate play; physical literacy; nonlinear pedagogy; expertise	SMALL-SIDED GAMES; DECISION-MAKING; DELIBERATE PLAY; TACTICAL CREATIVITY; EXPERT PERFORMANCE; DYNAMICAL-SYSTEMS; TORRANCE TESTS; FOLLOW-UP; MOVEMENT; THINKING	Developing creativity in team sports players is becoming an increasing focus in sports sciences. The Creativity Developmental Framework is presented to provide an updated science based background. This Framework describes five incremental creative stages (beginner, explorer; illuminati, creator; and rise) and combines them into multidisciplinary approaches embodied in creative assumptions. In the…	[Santos, Sara D. L.; Sampaio, Jaime; Leite, Nuno] Univ Tras Os Montes & Alto Douro, CreativeLab Res Community, Res Ctr Sports Sci Hlth Sci & Human Dev, Vila Real, Portugal; [Memmert, Daniel] German Sport Univ Cologne, Inst Cognit & Team Racket Sport Res, Cologne, Germany		Santos, SDL (corresponding author), Univ Tras Os Montes & Alto Douro, CreativeLab Res Community, Res Ctr Sports Sci Hlth Sci & Human Dev, Vila Real, Portugal.	sarasantos_8@hotmail.com	Sampaio, Jaime/B-7392-2008; Leite, Nuno/AAC-7949-2019; santos, sara/N-8806-2018	Sampaio, Jaime/0000-0003-2335-9991; Leite, Nuno/0000-0001-5181-6390; santos, sara/0000-0002-4090-5790	Foundation for Science and Technology (FCT, Portugal)Portuguese Foundation for Science and Technology; European Social Fund (ESF) under the Human Potential Operating Program (POPH) [SFRH/BD/91836/2012]; Fundo Europeu de Desenvolvimento Regional (FEDER) by NORTE 2020	This work was supported by the Foundation for Science and Technology (FCT, Portugal) and European Social Fund (ESF), through a Doctoral grant endorsed to the first author (SFRH/BD/91836/2012) under the Human Potential Operating Program (POPH). Project Symbiotic technology for societal efficiency gains: Deus ex Machina (DEM), NORTE-01-0145-FEDER-000026, co-financed by Fundo Europeu de Desenvolvime…		112	53	54	3	53	FRONTIERS MEDIA SA	LAUSANNE	AVENUE DU TRIBUNAL FEDERAL 34, LAUSANNE, CH-1015, SWITZERLAND	1664-1078			FRONT PSYCHOL	Front. Psychol.	AUG 26	2016	7
[truncated: 131 more rows]
[truncated: 19 more columns]

## Sheet: Hoja1
TS=(Physical NEAR/0 Literacy)
