# Supplementary material for: The Bibliometric Analysis of Studies on Physical Literacy for a Healthy Life
Source: Int J Environ Res Public Health. 2022 Nov 17;19(22):15211. doi: 10.3390/ijerph192215211 (PMC9690241; doi:10.3390/ijerph192215211)
Supplement: Supplementary file 1 [file ijerph-19-15211-s001.zip › Table S2-PL4HL.txt]

FN Clarivate Analytics Web of Science
VR 1.0
PT J
AU Shearer, C
   Goss, HR
   Edwards, LC
   Keegan, RJ
   Knowles, ZR
   Boddy, LM
   Durden-Myers, EJ
   Foweather, L
AF Shearer, Cara
   Goss, Hannah R.
   Edwards, Lowri C.
   Keegan, Richard J.
   Knowles, Zoe R.
   Boddy, Lynne M.
   Durden-Myers, Elizabeth J.
   Foweather, Lawrence
TI How Is Physical Literacy Defined? A Contemporary Update
SO JOURNAL OF TEACHING IN PHYSICAL EDUCATION
LA English
DT Article
DE definition; international; policy; practice
ID EDUCATION
AB Physical literacy continues to gain global momentum, yet the definition and underlying concept of physical literacy remain contested in both research and practice. This lack of clarity has the potential to undermine the operationalization of physical literacy. This paper considers the various definitions of physical literacy that are currently adopted internationally. Physical literacy experts identified seven leading groups that have established physical literacy initiatives. Although each group is unified in using the term physical literacy, there are contrasting definitions and interpretations of the concept. Common themes were identified, including the (a) influence of physical literacy philosophy, (b) core elements of physical literacy, (c) lifelong nature of physical literacy, and (d) the need to scientifically pursue a robust operationalization of the concept. We conclude by recommending that programs relating to physical literacy should provide a definition, a clear philosophical approach, and transparency with how their actions align with this approach.
C1 [Shearer, Cara; Knowles, Zoe R.; Boddy, Lynne M.; Foweather, Lawrence] Liverpool John Moores Univ, Res Inst Sport & Exercise Sci, Liverpool, Merseyside, England.
   [Goss, Hannah R.; Boddy, Lynne M.; Durden-Myers, Elizabeth J.] Liverpool John Moores Univ, Fac Educ Hlth & Community, Liverpool, Merseyside, England.
   [Edwards, Lowri C.] Swansea Univ, Sch Sport & Exercise Sci, Coll Engn, Swansea, W Glam, Wales.
   [Keegan, Richard J.] Univ Canberra, Res Inst Sport & Exercise Sci, Fac Hlth, Canberra, ACT, Australia.
RP Foweather, L (corresponding author), Liverpool John Moores Univ, Res Inst Sport & Exercise Sci, Liverpool, Merseyside, England.
EM L.Foweather@ljmu.ac.uk
RI Durden-Myers, Liz/AAG-4019-2020
OI Durden-Myers, Liz/0000-0001-7705-1138; Foweather,
   Lawrence/0000-0001-9851-5421; Goss, Hannah/0000-0002-4264-6673
CR Allan V, 2017, QUEST, V69, P515, DOI 10.1080/00336297.2017.1320294
   Australian Curriculum Assessment and Reporting Authority, 2016, HLTH PHYS ED HPE
   Australian Sports Commission, 2017, DRAFT AUSTR PHYS LIT
   Canadian Sport for Life (CS4L), 2017, PHYS LIT DEF
   Canadian Sport for Life (CS4L), 2015, CAN PHYS LIT CONS ST
   Chen A, 2015, J SPORT HEALTH SCI, V4, P125, DOI 10.1016/j.jshs.2015.03.005
   Corbin CB, 2016, RES Q EXERCISE SPORT, V87, P14, DOI 10.1080/02701367.2016.1124722
   Dennett D., 1995, DARWINS DANGEROUS ID
   Donaldson G., 2015, SUCCESSFUL FUTURES I
   Dudley D, 2017, QUEST, V69, P436, DOI 10.1080/00336297.2016.1268967
   Edwards LC, 2017, SPORTS MED, V47, P113, DOI 10.1007/s40279-016-0560-7
   Giblin S, 2014, SPORTS MED, V44, P1177, DOI 10.1007/s40279-014-0205-7
   Grix J., 2002, POLITICS, V22, P175, DOI DOI 10.1111/1467-9256.00173
   Hallal PC, 2012, LANCET, V380, P247, DOI 10.1016/S0140-6736(12)60646-1
   Hassmen P, 2016, RETHINKING SPORT EXE, P195
   Hyndman B, 2018, EUR PHYS EDUC REV, V24, P292, DOI 10.1177/1356336X17690312
   International Physical Literacy Association (IPLA), 2017, IPLA DEF
   Jefferies S, 2016, WHAT EXACTLY IS 50 M
   Jurbala P, 2015, QUEST, V67, P367, DOI 10.1080/00336297.2015.1084341
   Keegan Richard., 2013, GETTING AUSTR MOVING
   Lounsbery MAF, 2015, J SPORT HEALTH SCI, V4, P139, DOI 10.1016/j.jshs.2015.02.002
   Lundvall S, 2015, J SPORT HEALTH SCI, V4, P113, DOI 10.1016/j.jshs.2015.02.001
   Mandigo J., 2012, PHYS ED HLTH J, V75, P27
   Moreno T., 2013, ICSSPE B J SPORT SCI, V65, P371
   Physical and Health Education (PHE) Canada, 2017, PHYS LIT
   Physical Literacy for Life (PLFL), 2017, DEV PHYS LIT DEL QUA
   Popper K.R., 1957, BRIT PHILOS MIDCENTU
   Robinson DB, 2017, MEAS PHYS EDUC EXERC, V21, P40, DOI [10.1080/1091367x.2016.1249793, 10.1080/1091367X.2016.1249793]
   Schools and Physical Activity Task and Finish Group, 2013, PHYS LIT ALL WAL APP
   Society of Health and Physical Educators (SHAPE) America, 2017, PHYS LIT
   Society of Health and Physical Educators (SHAPE) America, 2014, NATL STAND GRAD LEV
   Sport England, 2016, SPORT ENGL ACT NAT
   Sport New Zealand, 2016, ANN REP 2016
   Sport New Zealand, 2015, PHYS LIT APPR GUID Q
   Sport Wales, 2017, COMM SPORT SPORT WAL
   The Aspen Institute, 2015, PHYS LIT US MOD STRA
   The Aspen Institute, 2013, PROJ PLAY
   The Sport for Life Society, 2017, PHYS LIT
   Tremblay M., 2010, PHYS HLTH ED J, V76, P26
   Weinburg B, 2013, J SPORT SCI PHYS ED, V65, P18
   Whitehead M., 2001, European Journal of Physical Education, V6, P127
   Whitehead M., 1993, IAPESWG C MELB AUSTR
   Whitehead M, 2013, ICSSPE B, V65, P1
   Whitehead M, 2013, ICSSPE B, V65, P22
   Whitehead M., 2010, PHYS LITERACY LIFECO
   Whitehead M, 2007, SPORT ETHICS PHILOS, V1, P281, DOI 10.1080/17511320701676916
   Youth Sport Trust, 2013, PRIM PHYS LIT FRAM
NR 47
TC 32
Z9 32
U1 49
U2 121
PU HUMAN KINETICS PUBL INC
PI CHAMPAIGN
PA 1607 N MARKET ST, PO BOX 5076, CHAMPAIGN, IL 61820-2200 USA
SN 0273-5024
EI 1543-2769
J9 J TEACH PHYS EDUC
JI J. Teach. Phys. Educ.
PD JUL
PY 2018
VL 37
IS 3
SI SI
BP 237
EP 245
DI 10.1123/jtpe.2018-0136
PG 9
WC Education & Educational Research; Sport Sciences
WE Science Citation Index Expanded (SCI-EXPANDED); Social Science Citation Index (SSCI)
SC Education & Educational Research; Sport Sciences
GA GR1YI
UT WOS:000442352000003
OA Green Accepted
DA 2022-04-21
ER

PT J
AU Durden-Myers, EJ
   Whitehead, ME
   Pot, N
AF Durden-Myers, Elizabeth J.
   Whitehead, Margaret E.
   Pot, Niek
TI Physical Literacy and Human Flourishing
SO JOURNAL OF TEACHING IN PHYSICAL EDUCATION
LA English
DT Article
DE education; human potential; philosophical underpinnings
AB This article explores the relationship between physical literacy and human flourishing. Understanding the contribution physical literacy may have in nurturing human flourishing extends the philosophical rationale and importance of physical literacy in relation to maximizing human potential. This article proposes that the concept of physical literacy is being embraced worldwide, in part due to the contribution physical literacy may make in nurturing human flourishing. Therefore, this article discusses the relationship between physical literacy and human flourishing in detail, unveiling what value this connection may hold in promoting physical literacy as an element integral in enhancing quality of life. Aspects of human flourishing are presented and examined alongside physical literacy. Synergies between physical literacy and human flourishing are not hard to find, and this gives credence to the growing adoption of physical literacy as a valuable human capability.
C1 [Durden-Myers, Elizabeth J.] Liverpool John Moores Univ, Fac Educ Hlth & Community, Liverpool, Merseyside, England.
   [Whitehead, Margaret E.] Univ Bedfordshire, Luton, Beds, England.
   [Pot, Niek] Windesheim Univ Appl Sci, Dept Human Movement & Educ, Zwolle, Netherlands.
RP Durden-Myers, EJ (corresponding author), Liverpool John Moores Univ, Fac Educ Hlth & Community, Liverpool, Merseyside, England.
EM liz@scholary.com
RI Durden-Myers, Liz/AAG-4019-2020
OI Durden-Myers, Liz/0000-0001-7705-1138
CR de Ruyter D, 2004, BRIT J EDUC STUD, V52, P377, DOI 10.1111/j.1467-8527.2004.00274.x
   Fredrickson BL, 2005, AM PSYCHOL, V60, P678, DOI 10.1037/0003-066X.60.7.678
   Ghaye T, 2010, REFLECT PRACT, V11, P1, DOI 10.1080/14623940903525132
   International Physical Literacy Association (IPLA), 2016, DEF PHYS LIT
   Merleau-Ponty M., 1996, PHENOMENOLOGY PERCEP
   Nussbaum M., 2000, WOMEN HUMAN DEV CAPA
   Rasmussen DB, 1999, SOC PHILOS POLICY, V16, P1, DOI 10.1017/S0265052500002235
   Ryan RM, 2001, ANNU REV PSYCHOL, V52, P141, DOI 10.1146/annurev.psych.52.1.141
   Whitehead M., 2010, PHYS LITERACY THROUG
   Whitehead M., 2013, DEBATES PHYS ED, P22
   Younkins E. W., 2010, LIBERTARIAN PAPERS, V2, P1
NR 11
TC 15
Z9 15
U1 22
U2 65
PU HUMAN KINETICS PUBL INC
PI CHAMPAIGN
PA 1607 N MARKET ST, PO BOX 5076, CHAMPAIGN, IL 61820-2200 USA
SN 0273-5024
EI 1543-2769
J9 J TEACH PHYS EDUC
JI J. Teach. Phys. Educ.
PD JUL
PY 2018
VL 37
IS 3
SI SI
BP 308
EP 311
DI 10.1123/jtpe.2018-0132
PG 4
WC Education & Educational Research; Sport Sciences
WE Science Citation Index Expanded (SCI-EXPANDED); Social Science Citation Index (SSCI)
SC Education & Educational Research; Sport Sciences
GA GR1YI
UT WOS:000442352000011
OA Green Submitted, Green Accepted
DA 2022-04-21
ER

PT J
AU Durden-Myers, EJ
   Whitehead, ME
AF Durden-Myers, Elizabeth J.
   Whitehead, Margaret E.
TI Operationalizing Physical Literacy: Special Issue Editorial
SO JOURNAL OF TEACHING IN PHYSICAL EDUCATION
LA English
DT Editorial Material
DE physical activity; physical education; practice
AB Physical literacy has been described as a "longed for concept" and has in turn gained much interest worldwide. This interest has also given rise for calls for physical literacy to be operationalized, providing clarity and guidance on developing physical literacy informed practice. Operationalizing physical literacy is crucial in moving the concept forward by providing "substance to the claims made by (physical literacy) advocates." This special issue aims to respond to calls for research to "unpack" physical literacy across a number of areas in pursuit of operationalizing physical literacy in practice. Nine articles are included within this special issue.
C1 [Durden-Myers, Elizabeth J.] Liverpool John Moores Univ, Fac Educ Hlth & Commun, Liverpool, Merseyside, England.
   [Whitehead, Margaret E.] Univ Bedfordshire, Luton, Beds, England.
RP Durden-Myers, EJ (corresponding author), Liverpool John Moores Univ, Fac Educ Hlth & Commun, Liverpool, Merseyside, England.
EM liz@scholary.com
RI Durden-Myers, Liz/AAG-4019-2020
OI Durden-Myers, Liz/0000-0001-7705-1138
CR Cale L, 2018, J TEACH PHYS EDUC, V37, P280, DOI 10.1123/jtpe.2018-0134
   Durden-Myers EJ, 2018, J TEACH PHYS EDUC, V37, P262, DOI 10.1123/jtpe.2018-0131
   Durden-Myers EJ, 2018, J TEACH PHYS EDUC, V37, P308, DOI 10.1123/jtpe.2018-0132
   Flemons M, 2018, J TEACH PHYS EDUC, V37, P299, DOI 10.1123/jtpe.2018-0128
   Green NR, 2018, J TEACH PHYS EDUC, V37, P272, DOI 10.1123/jtpe.2018-0129
   Jurbala P, 2015, QUEST, V67, P367, DOI 10.1080/00336297.2015.1084341
   Lounsbery MAF, 2015, J SPORT HEALTH SCI, V4, P139, DOI 10.1016/j.jshs.2015.02.002
   Lundvall S, 2015, J SPORT HEALTH SCI, V4, P113, DOI 10.1016/j.jshs.2015.02.001
   Pot N, 2018, J TEACH PHYS EDUC, V37, P246, DOI 10.1123/jtpe.2018-0133
   Robinson DB, 2018, J TEACH PHYS EDUC, V37, P288, DOI 10.1123/jtpe.2018-0135
   Shearer C, 2018, J TEACH PHYS EDUC, V37, P237, DOI 10.1123/jtpe.2018-0136
   Whitehead ME, 2018, J TEACH PHYS EDUC, V37, P252, DOI 10.1123/jtpe.2018-0139
NR 12
TC 7
Z9 7
U1 12
U2 48
PU HUMAN KINETICS PUBL INC
PI CHAMPAIGN
PA 1607 N MARKET ST, PO BOX 5076, CHAMPAIGN, IL 61820-2200 USA
SN 0273-5024
EI 1543-2769
J9 J TEACH PHYS EDUC
JI J. Teach. Phys. Educ.
PD JUL
PY 2018
VL 37
IS 3
SI SI
BP 234
EP 236
DI 10.1123/jtpe.2018-0130
PG 3
WC Education & Educational Research; Sport Sciences
WE Science Citation Index Expanded (SCI-EXPANDED); Social Science Citation Index (SSCI)
SC Education & Educational Research; Sport Sciences
GA GR1YI
UT WOS:000442352000002
OA Green Submitted, Green Accepted
DA 2022-04-21
ER

PT J
AU Lundvall, S
AF Lundvall, Suzanne
TI Physical literacy in the field of physical education - A challenge and a
   possibility
SO JOURNAL OF SPORT AND HEALTH SCIENCE
LA English
DT Review
DE Educational practice; Implication; Literature overview; Physical
   literacy; Scientific frame work
AB Publications of articles with physical literacy as a topic have increased dramatically since the beginning of 2000s. The aim of this paper is to, through an explorative literature overview with an inductive approach, analyze frequent, and significant themes in published peer reviewed articles, with a focus on physical literacy. The database EBSCO has been used with the identifiers "physical literacy" and "physical literacy and evidence". Furthermore ICSSPE Bulletin's special issue on physical literacy has been included in the overview. The findings have resulted in three key themes: assumptions of the concept physical literacy and its educative role, sports development and physical literacy, and assessment and physical literacy. Future studies are needed to examine if the advocated pedagogical strategies based on the concept physical literacy have led to a reorganized and revitalized school subject. There is also an existing critique towards making physical literacy an idealistic neutral concept or synonym with fundamental movement skills or sports talent identification. The role of higher education emerges as crucial for the next step of the development of the scientific framework as this involves how physical literacy will be socially configured, nurtured, and embodied in practice. Copyright (c) 2015, Shanghai University of Sport. Production and hosting by Elsevier B.V. All rights reserved.
C1 GIH, Swedish Sch Sport & Hlth Sci, S-11486 Stockholm, Sweden.
RP Lundvall, S (corresponding author), GIH, Swedish Sch Sport & Hlth Sci, Box 5626, S-11486 Stockholm, Sweden.
EM Suzanne.Lundvall@gih.se
CR Almond L, 2013, TRANSLATING PHYS LIT
   Ball SJ, 2003, FUTURES ED
   Bernstein B, 2003, CLASS CODES CONTROL, V4
   Castelli DM, 2014, PREV MED, V66, P95, DOI 10.1016/j.ypmed.2014.06.007
   Charlton R, 2014, BMC PUBLIC HEALTH, V14, DOI 10.1186/1471-2458-14-764
   Coates J, 2011, EUR PHYS EDUC REV, V17, P167, DOI 10.1177/1356336X11413183
   Evans J., 2008, Physical Education and Sport Pedagogy, V13, P31, DOI 10.1080/17408980701345576
   Evans J., 2004, European Physical Education Review, V10, P95, DOI 10.1177/1356336X04042158
   Evans J., 2006, BODY KNOWLEDGE CONTR, P207
   Giblin S, 2014, SPORTS MED, V44, P1177, DOI 10.1007/s40279-014-0205-7
   Hay PJ, 2010, SPORT EDUC SOC, V15, P1, DOI 10.1080/13573320903217075
   Higgs C, 2010, PHY HLTH ED      SPR, P6
   Hylton K, 2013, PHYS LITERACY RACE S
   Larsson H, 2012, QUEST, V64, P283, DOI 10.1080/00336297.2012.706884
   Liedl R., 2013, PHYS HLTH ED J, V79, P19
   Longmuir P, 2013, UNDERSTANDING PHYS L
   Lundvall S, 2013, ASSESSING EMBODIED K
   Mandigo, 2013, PHYS HLTH ED, V78, P18
   Mandigo J., 2009, PHYS HLTH ED J, V75, P27
   Marsden E, 2007, SPORT EDUC SOC, V12, P383, DOI 10.1080/13573320701600621
   Moreno T, 2013, AM PHYS ED DISCURSIV
   Morgan K, 2013, EFFECTS COLLABORATIV
   Newton A, 2013, EMBEDDING PHYS LITER
   Padden CA, 1996, CULTURAL LANGUAGE DI, P96
   Ponty M. Merleau, 1962, PHENOMENOLOGY PERCEP
   Pot N, 2013, CRITICAL CONSIDERATI
   Roetert EP, 2014, J PHYS EDUC RECREAT, V85, P38, DOI 10.1080/07303084.2014.948353
   Sheehan D. P., 2012, INT J COMPUTER SCI S, V11, P5, DOI DOI 10.1080/2331186X.2015.1045808
   Society of Health and Physical Educators, 2014, NAT STAND GRAD LEV O
   Tomas DR, 2003, GEN INDUCTIVE APPROA
   Tompsett C, 2014, J FITNESS, V3, P53
   Tremblay M., 2010, PHYS HLTH ED J, V76, P26
   Wellard I, 2006, SPORT EDUC SOC, V11, P311, DOI 10.1080/13573320600813523
   Whitehead M., 2001, European Journal of Physical Education, V6, P127
   Whitehead M., 2010, PHYS LITERACY THROUG
   Whitehead M, 2013, HIST DEV PHYS LITERA
   Whitehead M, 2007, SPORT ETHICS PHILOS, V1, P281, DOI 10.1080/17511320701676916
   Wright J, 2006, SPORT EDUC SOC, V11, P275, DOI 10.1080/13573320600813440
NR 38
TC 57
Z9 57
U1 20
U2 75
PU SHANGHAI UNIV SPORT
PI SHANGHAI
PA EDITORIAL BOARD, 650 QINGYUANHUAN RD, SHANGHAI, 200438, PEOPLES R CHINA
SN 2095-2546
EI 2213-2961
J9 J SPORT HEALTH SCI
JI J. Sport Health Sci.
PD JUN
PY 2015
VL 4
IS 2
BP 113
EP 118
DI 10.1016/j.jshs.2015.02.001
PG 6
WC Hospitality, Leisure, Sport & Tourism; Sport Sciences
WE Science Citation Index Expanded (SCI-EXPANDED); Social Science Citation Index (SSCI)
SC Social Sciences - Other Topics; Sport Sciences
GA CR0GE
UT WOS:000360995700003
OA gold
DA 2022-04-21
ER

PT J
AU Jurbala, P
AF Jurbala, Paul
TI What Is Physical Literacy, Really?
SO QUEST
LA English
DT Article
DE Physical Literacy; development; fundamental motor skill; physical
   activity; kinesiology
ID MOTOR SKILL COMPETENCE; MOVEMENT SKILLS; ASSOCIATIONS; ACQUISITION;
   PROFICIENCY; FITNESS
AB Physical literacy has become an increasingly influential concept in the past few decades, and is being woven into education, sport, and recreation policy and practice, particularly in Canada. The term is based on a metaphor that likens movement fluency to language literacy. Use of a metaphoric rather than a theoretical foundation has enabled various interpretations and re-definitions of the term. This article aims at an understanding of physical literacy that encompasses and reunifies the interpretations, helping physical literacy to be theoretically understood, practically researched, and instrumentally employed. The division of the holistic physical literacy concept into various interpretations is traced and the metaphoric basis of physical literacy is discussed. Through this analysis the unifying theme of communication is identified, and based on this a new definition of physical literacy is advanced and a model of physical literacy development is proposed. A series of questions that invite a multi-disciplinary approach to physical literacy research is presented.
C1 Brock Univ, Appl Hlth Sci, St Catharines, ON L2S 3A1, Canada.
RP Jurbala, P (corresponding author), Brock Univ, Appl Hlth Sci, 500 Glenridge Ave, St Catharines, ON L2S 3A1, Canada.
EM pj11nl@brocku.ca
CR Almond L., 2013, ICSSPE B J SPORT SCI, V65, P80
   [Anonymous], 2014, NEW CENT AM SPORT PA
   [Anonymous], 2008, CIT OF VANC
   [Anonymous], 2013, ONTARIO SPORT RECREA
   Balyi I., 2005, CANADIAN SPORT LIFE
   Barnett LM, 2015, J SCI MED SPORT, V18, P167, DOI 10.1016/j.jsams.2014.03.001
   Bluechart, 2005, DEV PHYS LITERACY GU
   Bowdle BF, 2005, PSYCHOL REV, V112, P193, DOI 10.1037/0033-295X.112.1.193
   Capio CM, 2014, PEDIATR INT, V56, P651, DOI 10.1111/ped.12436
   Clark J.E., 2002, MOTOR DEV RES REV, V2, P183, DOI DOI 10.4081/JLIMNOL.2013.E10
   Cornelissen JP, 2008, ORGAN STUD, V29, P957, DOI 10.1177/0170840608090533
   Cruz A.J., 2013, EARLY MODERN HABSBUR, P18
   Csikszentmihalyi M., 1990, FLOW PSYCHOL OPTIMAL
   Dowens T., 2013, J INT COUNCIL SPORT, P306
   Gallahue D., 1982, UNDERSTANDING MOTOR
   Gleick James, 2011, INFORM HIST THEORY F
   Handford C, 1997, J SPORT SCI, V15, P621, DOI 10.1080/026404197367056
   Haubenstricker J, 1986, PHYS ACTIVITY WELL B, P41
   Higgs Colin., 2010, PHYS HLTH ED J, V76, P6
   Holfelder B, 2014, PSYCHOL SPORT EXERC, V15, P382, DOI 10.1016/j.psychsport.2014.03.005
   Holt N., 2004, PHYS HLTH ED J, V70, P4
   Killingbeck M., 2007, Physical Education Matters, V2, P20
   Kriellaars D, 2013, PLAY PARENT WORKBOOK
   Kuhn T.S., 1996, STRUCTURE SCI REVOLU
   Lakoff G., 1993, CONT THEORY METAPHOR
   Laukkanen A, 2014, SCAND J MED SCI SPOR, V24, pE102, DOI 10.1111/sms.12116
   Lloyd R. J., 2012, HUMANISTIC PSYCHOL, V40, P23, DOI [10.1080/08873267.2012.643683, DOI 10.1080/08873267.2012.643683]
   Lloyd RJ, 2006, QUEST, V58, P222, DOI 10.1080/00336297.2006.10491880
   Logan SW, 2012, CHILD CARE HLTH DEV, V38, P305, DOI 10.1111/j.1365-2214.2011.01307.x
   Luhmann N., 1992, COMMUN THEOR, V2, P251, DOI [10.1111/j.1468-2885.1992.tb00042.x, DOI 10.1111/J.1468-2885.1992.TB00042.X]
   Mandigo J., 2007, PHYS LITERACY UNPUB
   Mandigo J., 2009, PHYS HLTH ED J, V75, P27
   McKee M., 2013, J INT COUNCIL SPORT, P299
   Newton A., 2013, J INT COUNCIL SPORT, P265
   Ontario Soccer Association, GRASSR SOCC PROV CUR
   Pennsylvania State Education Association, 1930, PENNSYLVANIA SCH J, P12
   PHE Canada, PHYS LIT
   Pinker, 2007, STUFF THOUGHT LANGUA
   Pot N, 2013, ICSSPE B J SPORT SCI, V65, P312
   Rainer P., 2013, J INT COUNCIL SPORT, P289
   Smith LB, 2003, TRENDS COGN SCI, V7, P343, DOI 10.1016/S1364-6613(03)00156-6
   Soccer Canada, WELLN WORLD CUP, V2
   Sport Information Resource Centre, 2012, CAN SPORT POL 2012
   Stodden D, 2009, RES Q EXERCISE SPORT, V80, P223
   Stodden DF, 2008, QUEST, V60, P290, DOI 10.1080/00336297.2008.10483582
   Stodden DF, 2013, RES Q EXERCISE SPORT, V84, P397, DOI 10.1080/02701367.2013.814910
   The Ontario Curriculum, 2010, ONT CURR GRAD 1 8 HL
   Thorpe, 1982, B PHYS ED, V18, P5, DOI DOI 10.1177/1356336X13496001
   Tiden A., 2013, J INT COUNCIL SPORT, P325
   Tompsett C, 2014, J FITNESS, V3, P53
   Tremblay M., 2010, PHYS HLTH ED J, V76, P26
   Tristani L. K., 2014, THESIS YORK U TORONT
   Vickers JN, 1999, J SPORT SCI, V17, P357, DOI 10.1080/026404199365876
   Way R., 2014, CANADIAN SPORT LIFE
   Whitehead M., 2001, European Journal of Physical Education, V6, P127
   Whitehead M., 2010, PHYS LIT THROUGHOUT
   Whitehead M., 2013, J INT COUNCIL SPORT, P18
   Whitehead M, 2007, SPORT ETHICS PHILOS, V1, P281, DOI 10.1080/17511320701676916
NR 58
TC 67
Z9 67
U1 26
U2 102
PU ROUTLEDGE JOURNALS, TAYLOR & FRANCIS LTD
PI ABINGDON
PA 2-4 PARK SQUARE, MILTON PARK, ABINGDON OX14 4RN, OXON, ENGLAND
SN 0033-6297
EI 1543-2750
J9 QUEST
JI Quest
PD OCT 2
PY 2015
VL 67
IS 4
BP 367
EP 383
DI 10.1080/00336297.2015.1084341
PG 17
WC Education & Educational Research; Sport Sciences
WE Science Citation Index Expanded (SCI-EXPANDED); Social Science Citation Index (SSCI)
SC Education & Educational Research; Sport Sciences
GA CV5LG
UT WOS:000364311600004
DA 2022-04-21
ER

PT J
AU Robinson, DB
   Randall, L
AF Robinson, Daniel B.
   Randall, Lynn
TI Marking Physical Literacy or Missing the Mark on Physical Literacy? A
   Conceptual Critique of Canada's Physical Literacy Assessment Instruments
SO MEASUREMENT IN PHYSICAL EDUCATION AND EXERCISE SCIENCE
LA English
DT Article
DE physical literacy; assessment; physical education; pedagogy
ID EDUCATION
AB Margaret Whitehead first introduced the concept of physical literacy over 20 years ago. Since that introduction, physical literacy has been gaining in popularity within many Western physical education and sport contexts. This is particularly true within Canada, where physical literacy has been embraced by two of the nation's most notable national physical education and sport organizations (i.e., Physical and Health Education Canada, Canadian Sport for Life). As physical literacy has been generating interest and action by these organizations, they, and others, have been quick to also seek methods by which to measure it. However, it is our observation that despite the promises and possibilities of physical literacy resources, initiatives, and programs, Canada's most accessible physical literacy assessment instruments are wanting for focused and direct contemplation. In this article, we offer a conceptual critique of the physical literacy assessment instruments being developed for and practices being encouraged within Canadian school communities. Our contemplations consider three physical literacy assessment instruments, and they are focused, principally, upon usability, trustworthiness, and fidelity to Whitehead's conception of physical literacy. We conclude that the instruments differ in their ease of use and usefulness, some are lacking, markedly, with respect to trustworthiness, and some fail to capture physical literacy as Whitehead intended it. Finally, in light of these conclusions, we offer suggestions for future practice and inquiry.
C1 [Robinson, Daniel B.] St Francis Xavier Univ, Dept Teacher Educ, 221 Xavier Hall, Antigonish, NS B2G 2W5, Canada.
   [Robinson, Daniel B.] St Francis Xavier Univ, Dept Curriculum & Leadership, 221 Xavier Hall, Antigonish, NS B2G 2W5, Canada.
   [Randall, Lynn] Univ New Brunswick, Fredericton, NB, Canada.
RP Robinson, DB (corresponding author), St Francis Xavier Univ, Dept Teacher Educ, 221 Xavier Hall, Antigonish, NS B2G 2W5, Canada.; Robinson, DB (corresponding author), St Francis Xavier Univ, Dept Curriculum & Leadership, 221 Xavier Hall, Antigonish, NS B2G 2W5, Canada.
EM dan.robinson@stfx.ca
RI Silva, Ana Maria Ribeiro/G-1142-2018
CR Almond L., 2013, PHYS LITERACY FUNDAM, P81
   Canadian Sport for Life (CS4L), 2014, PHYS HLTH ED J, V80, P38
   Canadian Sport for Life (CS4L), 2016, LEARN SPORT LIF
   Canadian Sport for Life (CS4L), DEV PHYS LIT GUID PA
   Canadian Sport for Life (CS4L), 2016, PHYS LIT
   Canadian Sport for Life (CS4L), 2016, INTR PHYS LIT
   Descartes R., 1970, PHILOS LETT
   Dudley DA, 2015, PHYS EDUC-US, V72, P236
   Evans J, 2010, INT J QUAL STUD EDUC, V23, P765, DOI 10.1080/09518398.2010.529473
   Francis CE, 2016, J PHYS ACT HEALTH, V13, P214, DOI 10.1123/jpah.2014-0597
   Gately P., 2010, PHYS LITERACY LIFECO, P83
   Giblin S, 2014, SPORTS MED, V44, P1177, DOI 10.1007/s40279-014-0205-7
   hazel Barnes, 1957, BEING NOTHINGNESS
   Healthy Active Living and Obesity Research Group (HALO), 2014, AB
   Healthy Active Living and Obesity Research Group (HALO), 2013, CAN ASS PHYS LIT MAN
   Jurbala P, 2015, QUEST, V67, P367, DOI 10.1080/00336297.2015.1084341
   Lloyd R., 2014, TEACHING PHYS ED TOD
   Lloyd RJ, 2011, PHENOMENOL PRACT, V5, P70, DOI 10.29173/pandpr19846
   Longmuir P. E., 2013, UNDERSTANDING PHYS L, P277
   Longmuir PE, 2015, BMC PUBLIC HEALTH, V15, DOI 10.1186/s12889-015-2106-6
   Lopez R., 2009, POSITION PAPER PHYS
   Lounsbery MAF, 2015, J SPORT HEALTH SCI, V4, P139, DOI 10.1016/j.jshs.2015.02.002
   Lundvall S, 2015, J SPORT HEALTH SCI, V4, P113, DOI 10.1016/j.jshs.2015.02.001
   McKean M, 2013, SPORTS MED DOPING ST, V3, pE135, DOI DOI 10.4172/2161-0673.1000E135
   McKenzie T., 2016, PHYS ACTIVITY PLAN A, V2
   Merleau-Ponty M., 1945, PHENOMENOLOGY PERCEP
   ParticipACTION Sport for Life Society the Healthy Active Living and Obesity (HALO) Research Group at the Children's Hospital of Eastern Ontario Research Institute Physical and Health Education (PHE) Canada Canadian Parks and Recreation Association & Ontario Society of Physical Activity Promoters in Public Health, 2015, CAN PHYS LIT CONS ST
   Physical and Health Education Canada (PHE Canada), 2016, STUD ONL SURV
   Physical and Health Education Canada (PHE Canada), 2016, US
   Physical and Health Education Canada (PHE Canada), TEACH GUID STUD PASS
   Physical Health Education Canada, 2014, PHYS HLTH ED J, V80, P18
   Robillard B., 2013, PHYS LITERACY ASSESS
   Robinson D.B., 2016, CAN J EDUC, V39, P1
   SHAPE America, 2016, NAT PE STAND
   Sheehan D, 2011, ED GUIDE TEACHING FU
   Singleton, 2013, PHYS HLTH ED J, V79, P6
   Spengler J. O., 2015, PHYS LITERACY GLOBAL
   Sport for Life, 2014, VAL REL VID FIL
   Tompsett C, 2014, J FITNESS, V3, P53
   Tremblay M., 2010, PHYS HLTH ED J, V76, P26
   Tremblay MS, 2012, CAN J PUBLIC HEALTH, V103, P164, DOI 10.1007/BF03403806
   Way R., 2014, CANADIAN SPORT LIFE
   Whitehead M., 2001, European Journal of Physical Education, V6, P127
   Whitehead M., 2004, PREOLYMPIC C T UNPUB
   Whitehead M., 2013, DEBATES PHYS ED, P22
   Whitehead M., 2010, PHYS LITERACY LIFECO
   Whitehead M., 2013, DEBATES PHYS ED
   Whitehead M.E., 2013, DEBATES PHYS ED, P37
   Whitehead M. E., 1993, IAPESGW C MELB UNPUB
   Whitehead M, 2007, SPORT ETHICS PHILOS, V1, P281, DOI 10.1080/17511320701676916
   Whitton M, 2010, IEEE ACM DIS SIM, P3, DOI 10.1109/DS-RT.2010.38
NR 51
TC 38
Z9 38
U1 20
U2 68
PU ROUTLEDGE JOURNALS, TAYLOR & FRANCIS LTD
PI ABINGDON
PA 2-4 PARK SQUARE, MILTON PARK, ABINGDON OX14 4RN, OXON, ENGLAND
SN 1091-367X
EI 1532-7841
J9 MEAS PHYS EDUC EXERC
JI Meas. Phys. Educ. Exerc. Sci.
PY 2017
VL 21
IS 1
BP 40
EP 55
DI 10.1080/1091367X.2016.1249793
PG 16
WC Education & Educational Research; Hospitality, Leisure, Sport & Tourism;
   Sport Sciences
WE Social Science Citation Index (SSCI)
SC Education & Educational Research; Social Sciences - Other Topics; Sport
   Sciences
GA EO4OI
UT WOS:000396673800006
DA 2022-04-21
ER

PT J
AU Ma, RS
   Liu, T
   Sum, KWR
   Gao, TY
   Li, MH
   Choi, SM
   Huang, Y
   Xiang, WY
AF Ma, Ruisi
   Liu, Ting
   Raymond Sum, Kim Wai
   Gao, Tianyu
   Li, Minghui
   Choi, Siu Ming
   Huang, Yan
   Xiang, Wenyi
TI Relationship Among Physical Literacy, Mental Health, and Resilience in
   College Students
SO FRONTIERS IN PSYCHIATRY
LA English
DT Article
DE physical literacy; mental health; resilience; mediation; association;
   relationship
ID CHINESE VERSION; STRESS; METAANALYSIS; EUDAIMONIA; CHILD
AB Objectives: The objective of the study is to examine the relationship among physical literacy, mental health, and resilience in college students.Methods: The study is a cross-sectional study. Participants (N = 5,265; 46.6% males) completed perceived physical literacy instruments, mental health continuum short forms, and the 12-item child and youth resilience measures. Mediation models were applied to explore the association among three concepts.Results: Physical literacy, resilience, and mental health were significantly linked with each other. In the mediation model, the direct effect of physical literacy on mental health was 0.49. The indirect effect of physical literacy on mental health through the mediation of resilience was 0.97. The mediating effect of resilience accounts for 66.30% of the total effect, indicating the partial mediating effect of resilience in the relationship between physical literacy and mental health. In more detailed models, resilience was found to mediate the relationship between physical literacy and social and psychological wellbeing, accounting for 61.02% and 56.92% of the total effect, respectively. In addition, resilience acted as full mediator in the relationship between physical literacy and emotional wellbeing (>100%). These findings suggest that physical literacy increases mental health by improving resilience.Conclusions: This is the first time to connect physical literacy with mind factors. The mediating effect of resilience on the relationship between physical literacy and mental health was found. Our findings support the development of physical literacy in universities as part of a holistic approach to supporting the wellbeing and mental health of undergraduates. This study provides a new perspective for the development of large-scale interventions in the health of body and mind in college students.
C1 [Ma, Ruisi; Gao, Tianyu; Xiang, Wenyi] Jinan Univ, Sch Phys Educ, Guangzhou, Peoples R China.
   [Ma, Ruisi; Raymond Sum, Kim Wai; Li, Minghui; Choi, Siu Ming; Huang, Yan] Chinese Univ Hong Kong, Dept Sports Sci & Phys Educ, Fac Educ, Shatin, Hong Kong, Peoples R China.
   [Liu, Ting] Chinese Univ Hong Kong, Nethersole Sch Nursing, Fac Med, Shatin, Hong Kong, Peoples R China.
RP Liu, T (corresponding author), Chinese Univ Hong Kong, Nethersole Sch Nursing, Fac Med, Shatin, Hong Kong, Peoples R China.
EM liuting@link.cuhk.edu.hk
CR Almond L., 2013, ICSSPE B J SPORT SCI, V65, P80
   Blain DO, 2021, J TEACH PHYS EDUC, V40, P157, DOI 10.1123/jtpe.2019-0131
   Brewer ML, 2019, HIGH EDUC RES DEV, V38, P1105, DOI 10.1080/07294360.2019.1626810
   Bruffaerts R, 2018, J AFFECT DISORDERS, V225, P97, DOI 10.1016/j.jad.2017.07.044
   Cairney J, 2019, J TEACH PHYS EDUC, V38, P79, DOI 10.1123/jtpe.2018-0072
   Caldwell HAT, 2020, INT J ENV RES PUB HE, V17, DOI 10.3390/ijerph17155367
   Caldwell HAT, 2020, PLOS ONE, V15, DOI 10.1371/journal.pone.0230447
   Challen A., 2014, UK RESILIENCE PROGRA
   Coiro MJ, 2017, J AM COLL HEALTH, V65, P177, DOI 10.1080/07448481.2016.1266641
   Davydov DM, 2010, CLIN PSYCHOL REV, V30, P479, DOI 10.1016/j.cpr.2010.03.003
   Deci EL, 2008, J HAPPINESS STUD, V9, P1, DOI 10.1007/s10902-006-9018-1
   Dudley D, 2017, QUEST, V69, P436, DOI 10.1080/00336297.2016.1268967
   Durden-Myers EJ, 2018, J TEACH PHYS EDUC, V37, P308, DOI 10.1123/jtpe.2018-0132
   Durlak JA, 2011, CHILD DEV, V82, P405, DOI 10.1111/j.1467-8624.2010.01564.x
   Espie CA, 2019, JAMA PSYCHIAT, V76, P21, DOI 10.1001/jamapsychiatry.2018.2745
   Grotan K, 2019, FRONT PSYCHOL, V10, DOI 10.3389/fpsyg.2019.00045
   Guo C, 2018, BMC PUBLIC HEALTH, V18, DOI 10.1186/s12889-018-5133-2
   Guo C, 2015, HEALTH QUAL LIFE OUT, V13, DOI 10.1186/s12955-015-0394-2
   Hayes A.F, 2017, MLMED SPSS MACRO MUL
   HM Government, 2011, NO HLTH MENT HLTH CR, DOI 10.1016/S0140-6736(07)61238-0
   Hu TQ, 2015, PERS INDIV DIFFER, V76, P18, DOI 10.1016/j.paid.2014.11.039
   Jefferies P, 2019, FRONT PUBLIC HEALTH, V7, DOI 10.3389/fpubh.2019.00346
   Keegan Richard., 2013, GETTING AUSTR MOVING
   Keyes CLM, 1998, SOC PSYCHOL QUART, V61, P121, DOI 10.2307/2787065
   Kwan MYW, 2020, INT J ENV RES PUB HE, V17, DOI 10.3390/ijerph17165832
   Liu FG, 2017, PLOS ONE, V12, DOI 10.1371/journal.pone.0185531
   Ma RS, 2020, INT J ENV RES PUB HE, V17, DOI 10.3390/ijerph17217874
   Ma RS, 2020, J EXERC SCI FIT, V18, P68, DOI 10.1016/j.jesf.2020.01.001
   Mampane R, 2017, S AFR J EDUC, V37, DOI 10.15700/saje.v37n1a1412
   Masten AS, 2014, CHILD DEV, V85, P6, DOI 10.1111/cdev.12205
   Moore THM, 2018, HEALTH PLACE, V53, P237, DOI 10.1016/j.healthplace.2018.07.012
   Mu GM, 2016, CHILD YOUTH SERV REV, V70, P332, DOI 10.1016/j.childyouth.2016.09.037
   Mustafa Ruba M, 2020, Eur J Dent, V14, pS50, DOI 10.1055/s-0040-1719212
   Nath P, 2012, J HEALTH MANAG, V14, P161, DOI 10.1177/097206341201400206
   Ng R, 2012, CHILD YOUTH CARE FOR, V41, P529, DOI 10.1007/s10566-012-9182-x
   Pan-Canadian Joint Consortium for School Health, JCSH POS MENT HLTH T
   Regehr C, 2013, J AFFECT DISORDERS, V148, P1, DOI 10.1016/j.jad.2012.11.026
   Robinson DB., 2018, PERSPECTIVES FLOURIS, P199
   Rutter M, 2012, DEV PSYCHOPATHOL, V24, P335, DOI 10.1017/S0954579412000028
   Ryan RM, 2017, SELF-DETERMINATION THEORY: BASIC PSYCHOLOGICAL NEEDS IN MOTIVATION, DEVELOPMENT, AND WELLNESS, P1, DOI 10.1521/978.14625/28806
   RYFF CD, 1989, J PERS SOC PSYCHOL, V57, P1069, DOI 10.1037/0022-3514.57.6.1069
   Ryff CD, 1996, PSYCHOTHER PSYCHOSOM, V65, P14, DOI 10.1159/000289026
   Sagone E, 2014, PROCD SOC BEHV, V141, P881, DOI 10.1016/j.sbspro.2014.05.154
   Schussler DL, 2018, AM J EDUC, V125, P1
   Souri H, 2011, PROCD SOC BEHV, V30, DOI 10.1016/j.sbspro.2011.10.299
   Sowers KM., 2019, ENCY SOCIAL WORK
   Spengler J. O., 2015, PHYS LITERACY GLOBAL
   Ungar M, 2013, J CHILD PSYCHOL PSYC, V54, P348, DOI 10.1111/jcpp.12025
   Ungar M, 2011, J MIX METHOD RES, V5, P126, DOI 10.1177/1558689811400607
   Wang FJ, 2020, INT J ENV RES PUB HE, V17, DOI 10.3390/ijerph17124615
   Wang LL, 2021, SUSTAIN CITIES SOC, V74, DOI 10.1016/j.scs.2021.103185
   WATERMAN AS, 1993, J PERS SOC PSYCHOL, V64, P678, DOI 10.1037/0022-3514.64.4.678
   Whitehead M, 2013, ICSSPE B, V65, P1
   Whitehead M., 2019, PHYS LITERACY WORLD
   Whitehead M., 2010, PHYS LITERACY LIFECO
   World Health Organization [WHO], 2021, MENTAL HLTH
   World Health Organization (WHO), 2021, MENT HLTH STRENGTH O
   Yildirim M, 2022, INT J MENT HEALTH AD, V20, P1035, DOI 10.1007/s11469-020-00424-8
   Zhao XY, 2020, CHILD YOUTH SERV REV, V110, DOI 10.1016/j.childyouth.2019.104686
NR 59
TC 0
Z9 0
U1 20
U2 20
PU FRONTIERS MEDIA SA
PI LAUSANNE
PA AVENUE DU TRIBUNAL FEDERAL 34, LAUSANNE, CH-1015, SWITZERLAND
SN 1664-0640
J9 FRONT PSYCHIATRY
JI Front. Psychiatry
PD DEC 13
PY 2021
VL 12
AR 767804
DI 10.3389/fpsyt.2021.767804
PG 8
WC Psychiatry
WE Science Citation Index Expanded (SCI-EXPANDED); Social Science Citation Index (SSCI)
SC Psychiatry
GA XW9UV
UT WOS:000735955500001
PM 34966305
OA gold, Green Published
DA 2022-04-21
ER

PT J
AU Longmuir, PE
   Tremblay, MS
AF Longmuir, Patricia E.
   Tremblay, Mark S.
TI Top 10 Research Questions Related to Physical Literacy
SO RESEARCH QUARTERLY FOR EXERCISE AND SPORT
LA English
DT Article
DE motivation; knowledge; motor skills; physical activity; Fitness
ID RISK-FACTORS; CARDIORESPIRATORY FITNESS; CARDIOVASCULAR FITNESS;
   UNITED-STATES; CHILDREN; INACTIVITY; ASSOCIATIONS; ADOLESCENTS;
   EDUCATION; DISEASES
AB The term physical literacy is relatively new, and its definition, conceptual underpinning, how it is measured, how to change it, and its relationship with holistic health and wellness across the life span are a few of many foundational issues that lack consensus. At present, there are more questions than answers. The purpose of this article is to highlight 10 important research questions related to physical literacy with the hope of fueling future research activity and debate. Input was sought from international experts and practitioners on priorities and research gaps related to physical literacy. This list was supplemented by personal experience and research priorities identified in published manuscripts. From these various sources, the top 10 research questions related to physical literacy were compiled. Research related to physical literacy is in its infancy, and many important, even fundamental research questions and priorities remain unanswered. Research needs are summarized within 4 themes: monitoring physical literacy, understanding the physical literacy journey, enhancing physical literacy, and the benefits of physical literacy. Specific research questions relate to identifying measurable aspects of physical literacy and how they change across cultures and throughout the life span, as well as understanding the individual and environmental factors that describe the physical literacy journey and are effective targets for interventions. Physical literacy is increasingly recognized as the foundation for a healthy active lifestyle; however, robust research demonstrating its constitution, its relationship with health-related outcomes, and intervention strategies for its improvement remains to be completed.
C1 [Longmuir, Patricia E.; Tremblay, Mark S.] Childrens Hosp Eastern Ontario, Res Inst, Ottawa, ON K1H 8L1, Canada.
RP Longmuir, PE (corresponding author), Childrens Hosp Eastern Ontario, Res Inst, Hlth Act Living & Obes Res Grp, 401 Smyth Rd, Ottawa, ON K1H 8L1, Canada.
EM plongmuir@cheo.on.ca
RI Silva, Ana Maria Ribeiro/G-1142-2018; Longmuir, Patricia/F-6627-2017;
   Tremblay, Mark/AAF-2981-2019; Tremblay, Mark/ABI-5477-2020
CR Anderssen SA, 2007, EUR J CARDIOV PREV R, V14, P526, DOI 10.1097/HJR.0b013e328011efc1
   Bassett DR, 2000, MED SCI SPORT EXER, V32, P70, DOI 10.1097/00005768-200001000-00012
   Bauman AE, 2012, LANCET, V380, P258, DOI 10.1016/S0140-6736(12)60735-1
   Burton A, 1998, MOVEMENT SKILL ASSES
   Centers for Disease Control and Prevention, 2008, PHYS ACT HLTH BEN PH
   Chillon P, 2011, INT J BEHAV NUTR PHY, V8, DOI 10.1186/1479-5868-8-10
   Colley Rachel C, 2011, Health Rep, V22, P7
   Cools W, 2009, J SPORT SCI MED, V8, P154
   Duncan GE, 2005, MED SCI SPORT EXER, V37, P1324, DOI 10.1249/01.mss.0000174893.74326.11
   Ekelund U, 2007, DIABETOLOGIA, V50, P1832, DOI 10.1007/s00125-007-0762-5
   Garriguet D, 2012, HEALTH REP, V23, P27
   Haskell WL, 2007, MED SCI SPORT EXER, V39, P1423, DOI [10.1249/mss.0b013e3180616b27, 10.1161/CIRCULATIONAHA.107.185649]
   Haughey, 2008, IMPROVING PHYS LITER
   Haydn-Davies D., 2005, BRIT J TEACHING PHYS, V36, P45
   Heyward V.H., 2014, ADV FITNESS ASSESSME
   Janssen I., 2011, HLTH REPORTS, V22, P7
   Janssen I, 2012, APPL PHYSIOL NUTR ME, V37, P803, DOI [10.1139/h2012-061, 10.1139/H2012-061]
   Kohl Harold W 3rd, 2012, Lancet, V380, P294, DOI 10.1016/S0140-6736(12)60898-8
   Larouche R, 2014, J PHYS ACT HEALTH, V11, P206, DOI 10.1123/jpah.2011-0345
   Lear SA, 2014, CAN MED ASSOC J, V186, P258, DOI 10.1503/cmaj.131090
   Lee IM, 2012, LANCET, V380, P219, DOI 10.1016/S0140-6736(12)61031-9
   Longmuir P, 2013, B J SPORT SCI PHYS E, V65
   Longmuir P. E., 2015, PHYS LITERACY UNPUB
   Lou D, 2014, SEDENTARY BEHAV YOUT
   Malina R., 1994, TOWARD ACTIVE LIVING
   Marsden E, 2007, SPORT EDUC SOC, V12, P383, DOI 10.1080/13573320701600621
   Matthews CE, 2008, AM J EPIDEMIOL, V167, P875, DOI 10.1093/aje/kwm390
   Payne V. G., 2002, HUMAN MOTOR DEV LIFE, V5th
   Penney D, 2000, SPORT EDUC SOC, V5, P71, DOI 10.1080/135733200114442
   Physical & Health Education Canada, 2014, WHAT IS PHYS LIT
   Public Health Agency of Canada The Benefits of Physical Activity: For Children/ Youth Public Health Agency of Canada, 2005, BEN PHYS ACT CHILDR
   Ruiz JR, 2011, AM J EPIDEMIOL, V174, P173, DOI 10.1093/aje/kwr068
   Sallis JF, 2002, PEDIATR EXERC SCI, V14, P30, DOI 10.1123/pes.14.1.30
   Seefeldt V, 2002, SPORTS MED, V32, P143, DOI 10.2165/00007256-200232030-00001
   Shields M, 2010, HEALTH REP, V21
   Tomkinson GR, 2003, SPORTS MED, V33, P285, DOI 10.2165/00007256-200333040-00003
   Tremblay M., 2010, PHYS HLTH ED J, V76, P26
   Tremblay MS, 2014, J PHYS ACT HEALTH, V11, pS113, DOI 10.1123/jpah.2014-0177
   Tremblay Mark S, 2010, Health Rep, V21, P7
   Tremblay MS, 2008, APPL PHYSIOL NUTR ME, V33, P836, DOI 10.1139/H08-045
   Troiano RP, 2008, MED SCI SPORT EXER, V40, P181, DOI 10.1249/mss.0b013e31815a51b3
   Ulrich D.A., 2000, TEST GROSS MOTOR DEV, V2nd
   Whitehead M., 2010, PHYS LITERACY THROUG
   Wittmeier KDM, 2007, APPL PHYSIOL NUTR ME, V32, P217, DOI 10.1139/H06-083
   Yusuf S, 2001, CIRCULATION, V104, P2746, DOI 10.1161/hc4601.099487
NR 45
TC 43
Z9 43
U1 10
U2 59
PU ROUTLEDGE JOURNALS, TAYLOR & FRANCIS LTD
PI ABINGDON
PA 2-4 PARK SQUARE, MILTON PARK, ABINGDON OX14 4RN, OXON, ENGLAND
SN 0270-1367
EI 2168-3824
J9 RES Q EXERCISE SPORT
JI Res. Q. Exerc. Sport
PD JAN 2
PY 2016
VL 87
IS 1
BP 28
EP 35
DI 10.1080/02701367.2016.1124671
PG 8
WC Hospitality, Leisure, Sport & Tourism; Psychology, Applied; Psychology;
   Sport Sciences
WE Science Citation Index Expanded (SCI-EXPANDED); Social Science Citation Index (SSCI)
SC Social Sciences - Other Topics; Psychology; Sport Sciences
GA DF4WL
UT WOS:000371352100003
PM 26889582
DA 2022-04-21
ER

PT J
AU Roetert, EP
   MacDonald, LC
AF Roetert, E. Paul
   MacDonald, Lynn Couturier
TI Unpacking the physical literacy concept for K-12 physical education:
   What should we expect the learner to master?
SO JOURNAL OF SPORT AND HEALTH SCIENCE
LA English
DT Review
DE Outcomes; Physical education; Physical literacy; Standards
AB The term "physical literacy" is gaining traction in many countries and institutions as a goal for physical education. This paper explores the concept of physical literacy and highlights the foundational work in this area, particularly that of Margaret Whitehead. The relationship of physical literacy to physical education is also discussed with potential ramifications for teachers and learners who adopt physical literacy as the goal of the subject area. Copyright (c) 2015, Shanghai University of Sport. Production and hosting by Elsevier B.V. All rights reserved.
C1 [Roetert, E. Paul] SHAPE Amer, Reston, VA 20191 USA.
   [MacDonald, Lynn Couturier] SUNY Coll Cortland, Cortland, NY 13045 USA.
RP Roetert, EP (corresponding author), SHAPE Amer, 1900 Assoc Dr, Reston, VA 20191 USA.
EM proetert@shapeamerica.org
CR [Anonymous], 2004, PLUR LIT ITS IMPL PO
   Chapel S., 2013, DEBATES PHYS ED, P3
   Gallahue D.L., 2012, UNDERSTANDING MOTOR, V7th
   Higgs Colin., 2010, PHYS HLTH ED J, V76, P6
   Mandigo J., 2012, PHYS ED HLTH J, V75, P27
   Murdoch E, 2013, DEBATES PHYS ED, P55
   National Association for Sport and Physical Education, 2004, MOV FUT NAT STAND PH
   Roetert EP, 2014, J PHYS EDUC RECREAT, V85, P38, DOI 10.1080/07303084.2014.948353
   Society of Health and Physical Educators, 2014, NAT STAND GRAD LEV O
   Spengler J., 2014, PHYS LITERACY GLOBAL
   Talbot M., 2014, PHYS LIT S AAHPERD N
   Whitehead M., 2001, European Journal of Physical Education, V6, P127
   Whitehead M., 1990, J PHILOS ED, V24, P3, DOI DOI 10.1111/J.1467-9752.1990.TB00219.X
   Whitehead M, 2013, ICSSPE B, V65, P22
   Whitehead M., 2013, J SPORT SCI PHYS ED, V65, P28
   Whitehead M, 2010, AIESEP C OCT 26
   Whitehead M.E., 2013, DEBATES PHYS ED, P37
NR 17
TC 42
Z9 42
U1 16
U2 51
PU SHANGHAI UNIV SPORT
PI SHANGHAI
PA EDITORIAL BOARD, 650 QINGYUANHUAN RD, SHANGHAI, 200438, PEOPLES R CHINA
SN 2095-2546
EI 2213-2961
J9 J SPORT HEALTH SCI
JI J. Sport Health Sci.
PD JUN
PY 2015
VL 4
IS 2
BP 108
EP 112
DI 10.1016/j.jshs.2015.03.002
PG 5
WC Hospitality, Leisure, Sport & Tourism; Sport Sciences
WE Science Citation Index Expanded (SCI-EXPANDED); Social Science Citation Index (SSCI)
SC Social Sciences - Other Topics; Sport Sciences
GA CR0GE
UT WOS:000360995700002
OA gold
DA 2022-04-21
ER

PT J
AU Robinson, DB
   Randall, L
   Barrett, J
AF Robinson, Daniel B.
   Randall, Lynn
   Barrett, Joe
TI Physical Literacy (Mis)understandings: What do Leading Physical
   Education Teachers Know About Physical Literacy?
SO JOURNAL OF TEACHING IN PHYSICAL EDUCATION
LA English
DT Article
DE case study; curriculum; teacher education
ID SENSE
AB Physical literacy is a term and concept that has, in recent years, been gaining in both usage and popularity in many physical education (PE) contexts. However, discussion, writing, and understanding of physical literacy have been marked by uncertainty, confusion, or resistance. Since physical literacy can be found in several curricular documents and outcome statements, it would certainly be ideal for PE teachers to share a common understanding. This article reports on a qualitative case study in which 12 lead PE teachers from four Canadian provinces were interviewed, the purpose of which was to acquire knowledge about PE teachers' understanding of physical literacy. Results suggest that these leaders are largely unable to articulate conceptions of physical literacy that are in line with contemporary perspectives. In light of these findings, a discussion about these physical literacy (mis)understandings is also offered.
C1 [Robinson, Daniel B.] St Francis Xavier Univ, Fac Educ, Antigonish, NS, Canada.
   [Randall, Lynn] Univ New Brunswick, Fac Educ, Fredericton, NB, Canada.
   [Barrett, Joe] Brock Univ, Fac Educ, St Catharines, ON, Canada.
RP Robinson, DB (corresponding author), St Francis Xavier Univ, Fac Educ, Antigonish, NS, Canada.
EM dan.robinson@stfx.ca
CR Almond L, 2016, WHY IS PHYS LITERACY
   Almond L., 2014, SCI SPORT, V29, pS60, DOI [10.1016/j.scispo.2014.08.121, DOI 10.1016/J.SCISPO.2014.08.121]
   [Anonymous], 2012, ED RES PLANNNING CON
   Barbour RS, 2005, MED EDUC, V39, P742, DOI 10.1111/j.1365-2929.2005.02200.x
   Barnett LM, 2016, J TEACH PHYS EDUC, V35, P219, DOI 10.1123/jtpe.2014-0209
   Coaching Association of Canada, 2011, NCCP FUND MOV SKILLS
   Constantinou P., 2015, STRATEGIES, V28, P9, DOI [10.1080/08924562.2015.1025169, DOI 10.1080/08924562.2015.1025169]
   Corbin CB, 2016, RES Q EXERCISE SPORT, V87, P14, DOI 10.1080/02701367.2016.1124722
   Creswell J.W., 2012, ED RES PLANNING COND
   Dudley DA, 2015, PHYS EDUC-US, V72, P236
   Edwards LC, 2017, SPORTS MED, V47, P113, DOI 10.1007/s40279-016-0560-7
   Giblin S, 2014, SPORTS MED, V44, P1177, DOI 10.1007/s40279-014-0205-7
   Government of Nova Scotia, PHYS ED 4 6 STREAML
   Hyndman B, 2017, EUROPEAN PHYS ED REV, DOI 10.1177/1356336X17690312
   Jurbala P, 2015, QUEST, V67, P367, DOI 10.1080/00336297.2015.1084341
   Kreillars D, 2017, SHAP AM NAT CONV BOS
   Lloyd RJ, 2016, J TEACH PHYS EDUC, V35, P107, DOI 10.1123/jtpe.2015-0068
   Lloyd RJ, 2011, PHENOMENOL PRACT, V5, P70, DOI 10.29173/pandpr19846
   Longmuir P, 2013, B J SPORT SCI PHYS E, V65
   Longmuir PE, 2016, RES Q EXERCISE SPORT, V87, P28, DOI 10.1080/02701367.2016.1124671
   Lopez R., 2009, POSITION PAPER PHYS
   Lounsbery MAF, 2015, J SPORT HEALTH SCI, V4, P139, DOI 10.1016/j.jshs.2015.02.002
   Lundvall S, 2015, J SPORT HEALTH SCI, V4, P113, DOI 10.1016/j.jshs.2015.02.001
   Lynch T., 2016, BLOG SEMANTICS PHYS
   Lynch T, 2016, COGENT EDUC, V3, DOI 10.1080/2331186X.2016.1217820
   Maude P, 2010, PHYS LITERACY LIFECO
   Merriam S.B., 2009, QUALITATIVE RES GUID
   Miles M.B., 1994, QUALITATIVE DATA ANA
   Murdoch E, 2013, DEBATES PHYS ED, P55
   Murdoch E., 2010, PHYS LITERACY LIFECO, P175
   National Physical Education Service of the National Recreation Association, 1938, J HLTH PHYS ED, V9, P424, DOI DOI 10.1080/23267240.1938.10619844
   Newton Angela., 2013, J SPORT SCI PHYS ED, V65, P266
   ParticipACTION Sport for Life Society Healthy Active Living and Obesity Research Group Physical and Health Education Canada Canadian Parks and Recreation Association and Ontario Society of Physical Activity Promoters in Public Health, 2015, CAN PHYS LIT CONS ST
   Patton MQ., 2015, QUALITATIVE EVALUATI
   Physical and Health Education Canada, WHAT IS REL PHYS ED
   Robinson DB, 2017, MEAS PHYS EDUC EXERC, V21, P40, DOI [10.1080/1091367x.2016.1249793, 10.1080/1091367X.2016.1249793]
   Roetert EP, 2015, J SPORT HEALTH SCI, V4, P108, DOI 10.1016/j.jshs.2015.03.002
   Singleton, 2013, PHYS HLTH ED J, V79, P6
   Stake RE, 1995, ART CASE STUDY RES
   Stoddart A., 2017, PHENEX J, V8, P1
   Taplin L., 2013, ICSSPE J SPORT SCI P, V65, P258
   Tremblay M., 2010, PHYS HLTH ED J, V76, P26
   Tristani L.K, 2014, THESIS
   United Nations Educational Scientific and Cultural Organization, 2006, LIT LIF ED
   Whitehead M., 2001, European Journal of Physical Education, V6, P127
   Whitehead M, 2013, ICSSPE J SPORT SCI P, V65, P22
   Whitehead M., 2010, PHYS LITERACY THROUG
   Whitehead M, 1993, C INT ASS PHYS ED SP
   Whitehead M, 2013, ICSSPE B, V65, P1
   Whitehead M., 2010, PHYS LITERACY LIFECO
   Whitehead M.E., 2013, DEBATES PHYS ED, P37
   Whitehead M.E., 2010, PHYS LITERACY LIFECO, P3
   Whitehead M, 2007, SPORT ETHICS PHILOS, V1, P281, DOI 10.1080/17511320701676916
   [No title captured]
NR 54
TC 26
Z9 26
U1 11
U2 30
PU HUMAN KINETICS PUBL INC
PI CHAMPAIGN
PA 1607 N MARKET ST, PO BOX 5076, CHAMPAIGN, IL 61820-2200 USA
SN 0273-5024
EI 1543-2769
J9 J TEACH PHYS EDUC
JI J. Teach. Phys. Educ.
PD JUL
PY 2018
VL 37
IS 3
SI SI
BP 288
EP 298
DI 10.1123/jtpe.2018-0135
PG 11
WC Education & Educational Research; Sport Sciences
WE Science Citation Index Expanded (SCI-EXPANDED); Social Science Citation Index (SSCI)
SC Education & Educational Research; Sport Sciences
GA GR1YI
UT WOS:000442352000009
DA 2022-04-21
ER

PT J
AU Nesdoly, A
   Gleddie, D
   McHugh, TLF
AF Nesdoly, Autumn
   Gleddie, Douglas
   McHugh, Tara-Leigh F.
TI An exploration of indigenous peoples' perspectives of physical literacy
SO SPORT EDUCATION AND SOCIETY
LA English
DT Article
DE Physical literacy; Indigenous youth; physical education; sport; physical
   activity; qualitative
ID SPORT; EDUCATION; YOUTH; COMMUNITY; PARTICIPATION; EXPERIENCES;
   MEANINGS; HEALTH; POLICY
AB Physical literacy is a key focus within physical education and sport policy and practice in Canada. Although physical literacy has been suggested to benefit the general population, the experiences of Indigenous peoples are noticeably absent in the physical literacy literature. To facilitate meaningful and inclusive sport policies and programmes in Canada, it is necessary to develop a physical literacy evidence-base that is grounded in the voices of Indigenous peoples. The purpose of this research was to explore Indigenous peoples' perspectives of physical literacy. Two research questions were used to guide the research process: (a) how do Indigenous coaches, educators, and youth mentors understand physical literacy?, and (b) what is the role of Indigenous coaches, educators, and youth mentors in facilitating physical literacy among Indigenous youth? Eleven Indigenous educators, coaches, and youth mentors served as collaborators in this community-based participatory research. One-on-one and sharing circle interviews were used to generate data. Collaborators' understandings of physical literacy, and their role in facilitating physical literacy among Indigenous youth, are represented by five themes: (a) wisdom sharing (b) being mindful in teachings, (c) youth-centered approaches, (d) culture and spirituality as part of being active for life, and (e) relational support. Findings from this research contributes to a more in-depth understanding of physical literacy in the research literature, and how the concept is understood in practice. Importantly, findings from this research highlight several suggestions for facilitating physical literacy among Indigenous youth that may support future physical education and sport initiatives that are inclusive of, and meaningful to, Indigenous youth.
C1 [Nesdoly, Autumn; McHugh, Tara-Leigh F.] Univ Alberta, Fac Kinesiol Sport & Recreat, Edmonton, AB T6G 2R3, Canada.
   [Gleddie, Douglas] Univ Alberta, Fac Educ, Dept Elementary Educ, Edmonton, AB, Canada.
RP Nesdoly, A (corresponding author), Univ Alberta, Fac Kinesiol Sport & Recreat, Edmonton, AB T6G 2R3, Canada.
EM autumn.nesdoly@ualberta.ca
OI Nesdoly, Autumn/0000-0001-8175-3167; McHugh,
   Tara-Leigh/0000-0002-6528-9613; Gleddie, Douglas/0000-0002-0462-8546
FU University of Alberta Killam Research Fund
FX This work was supported by University of Alberta Killam Research Fund.
CR Beni S, 2017, QUEST, V69, P291, DOI 10.1080/00336297.2016.1224192
   Bruner MW, 2016, ADOLESC RES REV, V1, P257, DOI 10.1007/s40894-015-0021-9
   Bull JR, 2010, J EMPIR RES HUM RES, V5, P13, DOI 10.1525/jer.2010.5.4.13
   Cairney J, 2019, SPORTS MED, V49, P371, DOI 10.1007/s40279-019-01063-3
   Cargo M, 2008, ANNU REV PUBL HEALTH, V29, P325, DOI 10.1146/annurev.publhealth.29.091307.083824
   Castelli DM, 2014, PREV MED, V66, P95, DOI 10.1016/j.ypmed.2014.06.007
   Douglas DD, 2013, SPORT EDUC SOC, V18, P453, DOI 10.1080/13573322.2011.602395
   Dubnewick M, 2018, J SPORT SOC ISSUES, V42, P207, DOI 10.1177/0193723518758456
   Dudley D, 2017, QUEST, V69, P436, DOI 10.1080/00336297.2016.1268967
   Edwards LC, 2017, SPORTS MED, V47, P113, DOI 10.1007/s40279-016-0560-7
   Elo S, 2008, J ADV NURS, V62, P107, DOI 10.1111/j.1365-2648.2007.04569.x
   Forsyth J, 2014, ABORIG POLICY STUD, V3, P214, DOI 10.5663/aps.v3i1-2.21707
   Halas J., 2012, PHYS HLTH ED J, V78, P6
   Halas J., 2013, ABORIGINAL PEOPLES S, P182
   IPLA, 2015, PHYS LIT CONS STAT
   Kowalski K.C., 2018, RES METHODS KINESIOL
   Kretchmar RS, 2008, ELEM SCHOOL J, V108, P161, DOI 10.1086/529099
   Lavalle? L.F., 2009, INT J QUAL METH, V8, P21, DOI DOI 10.1177/160940690900800103
   Leddy S., 2018, J CANADIAN ASS CURRI, V16, P10
   Longmuir PE, 2016, RES Q EXERCISE SPORT, V87, P28, DOI 10.1080/02701367.2016.1124671
   Mason C., 2012, Pimatisiwin - A Journal of Aboriginal and Indigenous Community Health, V10, P97
   McHugh TLF, 2019, QUAL HEALTH RES, V29, P42, DOI 10.1177/1049732318759668
   McHugh TLF, 2015, PSYCHOL SPORT EXERC, V18, P75, DOI 10.1016/j.psychsport.2015.01.005
   McHugh TLF, 2013, QUAL RES SPORT EXERC, V5, P291, DOI 10.1080/2159676X.2013.819375
   McLaughlin JM, 2015, INT EDUC J, V14, P113
   Messner MA, 2014, SOCIOL SPORT J, V31, P102, DOI 10.1123/ssj.2013-0111
   Morse JM, 2000, QUAL HEALTH RES, V10, P3, DOI 10.1177/104973200129118183
   Patton MQ., 2015, QUALITATIVE EVALUATI
   Robinson DB, 2018, J TEACH PHYS EDUC, V37, P288, DOI 10.1123/jtpe.2018-0135
   Robinson DB, 2016, EDUCATION-CANADA, V22, P2
   Schinke RJ, 2013, QUAL RES SPORT EXERC, V5, P460, DOI [10.1080/2159676X.2013.846274, 10.1080/2159676X.2013.847477]
   Sport for Life, 2017, AB COMM ACT LIF 1 0
   Tri-Council Policy Statement 2, 2014, ETH COND RES INV HUM
   Truth and Reconciliation Commission of Canada, 2015, TRUTH REC COMM CAN C
   Whatman S., 2017, J HLTH SPORT PHYS ED, V8, P115
   Whitehead M, 2013, ICSSPE B, V65, P1
NR 36
TC 0
Z9 0
U1 4
U2 17
PU ROUTLEDGE JOURNALS, TAYLOR & FRANCIS LTD
PI ABINGDON
PA 2-4 PARK SQUARE, MILTON PARK, ABINGDON OX14 4RN, OXON, ENGLAND
SN 1357-3322
EI 1470-1243
J9 SPORT EDUC SOC
JI Sport. Educ. Soc.
PD MAR 24
PY 2021
VL 26
IS 3
BP 295
EP 308
DI 10.1080/13573322.2020.1731793
EA FEB 2020
PG 14
WC Education & Educational Research; Hospitality, Leisure, Sport & Tourism;
   Sport Sciences
WE Science Citation Index Expanded (SCI-EXPANDED); Social Science Citation Index (SSCI)
SC Education & Educational Research; Social Sciences - Other Topics; Sport
   Sciences
GA QH4LQ
UT WOS:000515042100001
DA 2022-04-21
ER

PT J
AU Brown, DMY
   Dudley, DA
   Cairney, J
AF Brown, Denver M. Y.
   Dudley, Dean A.
   Cairney, John
TI Physical literacy profiles are associated with differences in children's
   physical activity participation: A latent profile analysis approach
SO JOURNAL OF SCIENCE AND MEDICINE IN SPORT
LA English
DT Article
DE Mixture models; Distal outcomes; Health promotion; Psychology; Motor
   skills; Exercise
ID HEALTH
AB Objectives: Despite physical literacy receiving increased attention as a potential gateway to physical activity participation, research establishing the link between physical literacy as a higher-order latent construct and physical activity is scant. The purpose of this study was to identify physical literacy profiles of children, and in turn, whether these profiles were associated with differences in physical activity participation.
   Methods: Design: Prospective cohort study. Children (N= 2015; 49% girls) completed a battery of measures to assess physical literacy (i.e., motor competence, confidence, motivation and enjoyment) in 5th grade. Physical activity participation was reported in the 5th and 8th grades. Latent profile analysis was applied to identify physical literacy profiles and estimate the effects of profile membership on physical activity participation.
   Results: Five unique profiles emerged including high (61.8%), moderate (19.8%) and low physical literacy (6.7%) as well as two inconsistent low physical literacy profiles characterized by divergent high enjoyment (9.7%) and very low enjoyment (2%). After adjusting for socioeconomic status and gender, physical activity participation was greatest among the high physical literacy profile, followed by the moderate physical literacy profile and was lowest across the three low physical literacy profiles. Differences in physical activity participation observed across the profiles remained consistent over time.
   Conclusions: This is the first time a person-centered approach has been applied to understand how the domains of physical literacy interact with each other to influence physical activity patterns. Results suggest physical literacy plays a formative role in shaping physical activity trajectories from a young age. (C) 2020 Sports Medicine Australia. Published by Elsevier Ltd. All rights reserved.
C1 [Brown, Denver M. Y.; Cairney, John] Univ Toronto, Fac Kinesiol & Phys Educ, Toronto, ON, Canada.
   [Dudley, Dean A.] Macquarie Univ, Macquarie Sch Educ, N Ryde, NSW, Australia.
   [Dudley, Dean A.] Univ South Pacific, Fac Arts Educ & Law, Suva, Fiji.
   [Dudley, Dean A.; Cairney, John] Kings Sch, Kings Inst, North Parramatta, NSW, Australia.
   [Cairney, John] Univ Queensland, Sch Human Movement & Nutr Sci, Brisbane, Qld, Australia.
RP Brown, DMY (corresponding author), Univ Toronto, Fac Kinesiol & Phys Educ, Toronto, ON, Canada.
EM denver.brown@utoronto.ca
RI DUDLEY, DEAN/AAD-1654-2022; Brown, Denver/AAG-2413-2020
OI DUDLEY, DEAN/0000-0001-5140-9533; Brown, Denver/0000-0003-4078-8253
FU Canadian Institute of Health Research grantCanadian Institutes of Health
   Research (CIHR)
FX The Physical Health and Activity Study team project was supported by a
   Canadian Institute of Health Research grant.
CR Barnes JD, 2018, J PHYS ACT HEALTH, V15, pS328, DOI 10.1123/jpah.2018-0454
   Belanger K, 2018, BMC PUBLIC HEALTH, V18, P1042
   Biddle SJH, 2019, PSYCHOL SPORT EXERC, V42, P146, DOI 10.1016/j.psychsport.2018.08.011
   Bremer E, 2019, RES Q EXERCISE SPORT, P1
   Bruininks RH, 1978, CIRCLE PRINES3
   Cairney J, 2009, CHILD CARE HLTH DEV, V35, P402, DOI 10.1111/j.1365-2214.2009.00957.x
   Cairney J, 2019, J TEACH PHYS EDUC, V38, P84, DOI 10.1123/jtpe.2018-0270
   Cairney J, 2019, SPORTS MED, V49, P371, DOI 10.1007/s40279-019-01063-3
   Cairney J, 2010, DEV MED CHILD NEUROL, V52, pE67, DOI 10.1111/j.1469-8749.2009.03520.x
   Child Adolescent Health Measurement Initiative, 2016, 2016 NAT SURV CHILDR
   Collins LM., 2009, LATENT CLASS LATENT
   De Meester A, 2016, PLOS ONE, V11, DOI 10.1371/journal.pone.0164600
   Dudley D, 2018, J PHYS EDUC RECREAT, V89, P7, DOI 10.1080/07303084.2018.1418998
   Dudley D, 2017, QUEST, V69, P436, DOI 10.1080/00336297.2016.1268967
   Edwards LC, 2017, SPORTS MED, V47, P113, DOI 10.1007/s40279-016-0560-7
   Harter S., 2012, SELF PERCEPTION PROF
   Hay JA, 1992, CLIN J SPORT MED, V2, P192, DOI DOI 10.1097/00042752-199207000-00007
   Longmuir PE, 2016, RES Q EXERCISE SPORT, V87, P28, DOI 10.1080/02701367.2016.1124671
   Masyn KE, 2013, OXFORD HDB QUANTITAV
   Mustard CA, 1999, HEALTH PLACE, V5, P157, DOI 10.1016/S1353-8292(99)00008-8
   Muthen B. O., 2012, MPLUS COMPUTER PROGR
   Nylund-Gibson K, 2019, STRUCT EQU MODELING, V26, P967, DOI 10.1080/10705511.2019.1590146
   Poitras VJ, 2016, APPL PHYSIOL NUTR ME, V41, pS197, DOI 10.1139/apnm-2015-0663
   Shrive Fiona M, 2006, BMC Med Res Methodol, V6, P57, DOI 10.1186/1471-2288-6-57
   Sterdt E, 2014, HEALTH EDUC J, V73, P72, DOI 10.1177/0017896912469578
   Tremblay MS, 2018, BMC PUBLIC HEALTH, V18, DOI 10.1186/s12889-018-5903-x
   Tremblay MS, 2016, APPL PHYSIOL NUTR ME, V41, pIII, DOI [10.1139/apnm-2016-0203, 10.1139/apnm-2016-0151]
   United Nations Educational Scientific and Cultural Organization, 2015, QUAL PHYS ED GUID PO
   Vermunt JK, 2010, POLIT ANAL, V18, P450, DOI 10.1093/pan/mpq025
   Whitehead M., 1990, J PHILOS ED, V24, P3, DOI DOI 10.1111/J.1467-9752.1990.TB00219.X
NR 30
TC 3
Z9 3
U1 12
U2 46
PU ELSEVIER SCI LTD
PI OXFORD
PA THE BOULEVARD, LANGFORD LANE, KIDLINGTON, OXFORD OX5 1GB, OXON, ENGLAND
SN 1440-2440
EI 1878-1861
J9 J SCI MED SPORT
JI J. Sci. Med. Sport
PD NOV
PY 2020
VL 23
IS 11
BP 1062
EP 1067
DI 10.1016/j.jsams.2020.05.007
PG 6
WC Sport Sciences
WE Science Citation Index Expanded (SCI-EXPANDED); Social Science Citation Index (SSCI)
SC Sport Sciences
GA OH3WD
UT WOS:000582501700010
PM 32475780
DA 2022-04-21
ER

PT J
AU Corbin, CB
AF Corbin, Charles B.
TI Implications of Physical Literacy for Research and Practice: A
   Commentary
SO RESEARCH QUARTERLY FOR EXERCISE AND SPORT
LA English
DT Editorial Material
DE sports; physical literacy; Literacy; physical education
ID EDUCATION; KINESIOLOGY; EXERCISE; FITNESS; FIELD
AB Physical literacy is a term that has increasingly gained popularity in recent years. A variety of individuals and organizations have promoted the use of the term internationally, and a variety of claims have been made for the benefits of using the term. A historical overview allows the reader to consider physical literacy as one of many terms that have gained popularity in the field and describes divergent views as well as areas of agreement concerning the term physical literacy. Three North American institutional approaches to physical literacy are discussed. Other issues are also discussed, including assessment and other literacy types (e.g., health, sports). The article is designed to provoke thought among professionals and representatives of institutions concerning physical literacy.
C1 [Corbin, Charles B.] Arizona State Univ, Tempe, AZ 85287 USA.
RP Corbin, CB (corresponding author), 3402 E Cherokee St, Phoenix, AZ 85044 USA.
EM chuck.corbin@asu.edu
RI Silva, Ana Maria Ribeiro/G-1142-2018; Corbin, Charles B/AAS-4804-2020
CR [Anonymous], 2012, FIT MEAS HLTH OUTC Y
   Aspen Institute, 2015, PHYS LIT GLOB ENV SC
   Berryman JW, 2010, CURR SPORT MED REP, V9, P195, DOI 10.1249/JSR.0b013e3181e7d86d
   Biddle S.J., 2015, PSYCHOL PHYS ACTIVIT, V3rd
   Blair SN, 2014, J PHYS EDUC RECREAT, V85, P9, DOI 10.1080/07303084.2014.937174
   Brown C, 1963, THEORY PHYS ED GUIDE
   Bucher C. A., 1952, FDN PHYS ED
   Castelli DM, 2015, J SPORT HEALTH SCI, V4, P156, DOI 10.1016/j.jshs.2015.04.003
   Chen A, 2015, J SPORT HEALTH SCI, V4, P125, DOI 10.1016/j.jshs.2015.03.005
   Coordinated Approach to Child Health, CATCH
   Corbin C., 2014, FITNESS FOR LIFE
   Corbin C. B., 1966, PHYS EDUC, V23, P173
   Corbin C. B., 2013, FITNESSGRAM REFERENC
   Corbin C. B., 2004, PELINKS4U, V6
   Corbin CB, 2002, QUEST, V54, P181, DOI 10.1080/00336297.2002.10491773
   CORBIN CB, 1988, QUEST, V40, P200, DOI 10.1080/00336297.1988.10483901
   CORBIN CB, 1992, RES Q EXERCISE SPORT, V63, P96, DOI 10.1080/02701367.1992.10607566
   Corbin CB, 2010, RES Q EXERCISE SPORT, V81, pS75, DOI 10.1080/02701367.2010.10599696
   Dale D, 1998, PEDIATR EXERC SCI, V10, P97, DOI 10.1123/pes.10.2.97
   Dale D, 2000, RES Q EXERCISE SPORT, V71, P61, DOI 10.1080/02701367.2000.10608881
   Dishman RK, 1994, PHYSICAL ACTIVITY FI, P214
   Duda J. L., 2005, HDB COMPETENCE MOTIV, P318, DOI DOI 10.1037/0021-9010.90.6.1096
   Ennis CD, 2015, J SPORT HEALTH SCI, V4, P119, DOI 10.1016/j.jshs.2015.03.001
   Ennis CD, 2006, QUEST, V58, P41, DOI 10.1080/00336297.2006.10491871
   Feltz D.L., 2014, ROUTLEDGE COMPANION, P417, DOI 10.4324/9781315880198.ch27.
   Fleishman E. A., 1964, STRUCTURE MEASUREMEN
   Gilson T. A., 2012, ADV MOTIVATION SPORT, P271
   Hastie PA, 2015, J SPORT HEALTH SCI, V4, P132, DOI 10.1016/j.jshs.2015.04.001
   Healthy Active Living and Obesity Research Group, 2013, CAN ASS PHYS LIT MAN
   Henry, 1964, J HLTH PHYSICAL ED R, V35, P32, DOI [10.1080/00221473.1964.10621849, DOI 10.1080/00221473.1964.10621849]
   Henry F.M., 1964, J HLTH PHYS ED RECRE, V35, P69
   Holt N., 2004, PHYS HLTH ED J, V70, P4
   Institute of Medicine, 2004, HLTH LITERACY PRESCR
   Jenkins S, 2008, INT J SPORTS SCI COA, V3, P293, DOI 10.1260/174795408785100699
   Joyner J., 2010, NEWSSTAND 1925 PHYS
   Kentel J. A., 2007, Physical Education and Sport Pedagogy, V12, P145, DOI 10.1080/17408980701282027
   Keogh J., 1980, TXB MOTOR DEV, P92
   LOCKE LF, 1990, QUEST, V42, P323
   Longmuir PE, 2017, J SPORT HEALTH SCI, V6, P231, DOI 10.1016/j.jshs.2015.11.004
   Lopez R., 2009, POSITION PAPER PHYS
   Lounsbery MAF, 2015, J SPORT HEALTH SCI, V4, P139, DOI 10.1016/j.jshs.2015.02.002
   Luepker RV, 1996, JAMA-J AM MED ASSOC, V275, P768, DOI 10.1001/jama.275.10.768
   Lundvall S, 2015, J SPORT HEALTH SCI, V4, P113, DOI 10.1016/j.jshs.2015.02.001
   LUSSIER C, 2010, PHYS HLTH ED J, V76, P40
   Lynch T, 2015, SPORT ED SOC, DOI [10.1080/13573322.2015.1030383, DOI 10.1080/13573322.2015]
   McCloy C.H., 1957, PHYS EDUC, V14, P126
   McCloy C. H., 1957, PHYS EDUC, V14, P83
   McKenzie TL, 2009, QUEST, V61, P114, DOI 10.1080/00336297.2009.10483606
   Meredith M. D., 2010, FITNESSGRAM ACTIVITY
   National Academy of Kinesiology, NAK
   National Association for Sport and Physical Education, 2012, INSTR FRAM FITN ED P
   NEWELL KM, 1990, QUEST, V42, P269
   PAFFENBARGER RS, 1988, MED SCI SPORT EXER, V20, P426
   Pill S., 2008, ACHPER Healthy Lifestyles Journal, V55, P23
   Plowman S., 2013, FITNESSGRAM REFERENC, V4th
   Plowman S. A., 2006, J PHYS ACTIVITY H S2, V3, pS5, DOI DOI 10.1123/JPAH.3.S2.S5
   Roetert EP, 2014, J PHYS EDUC RECREAT, V85, P38, DOI 10.1080/07303084.2014.948353
   Roetert EP, 2015, J SPORT HEALTH SCI, V4, P108, DOI 10.1016/j.jshs.2015.03.002
   Rosentswieg J, 1980, TXB MOTOR DEV, P292
   Sage G, 2003, FUTURE PHYS ED BUILD, pxi
   SALLIS JF, 1992, MED SCI SPORT EXER, V24, pS248
   Schary DP, 2015, QUEST, V67, P173, DOI 10.1080/00336297.2015.1017586
   Siedentop D., 2011, COMPLETE GUIDE SPORT, V2nd ed.
   Silverman S, 2015, J SPORT HEALTH SCI, V4, P150, DOI 10.1016/j.jshs.2015.03.003
   Society of Health and Physical Educators, PHYS BEST FAQS
   Society of Health and Physical Educators, 2015, UPD STAND 1 ASS PE M
   Society of Health and Physical Educators, 2014, NAT STAND GRAD LEV O
   The Aspen Institute, 2015, PHYS LIT US MOD STRA
   Tremblay M., 2010, PHYS HLTH ED J, V76, P26
   Tremblay MS, 2012, CAN J PUBLIC HEALTH, V103, P164, DOI 10.1007/BF03403806
   WHITEHEAD JR, 1990, PEDIATRIC EXERCISE S, V2, P111
   Whitehead M., 2001, European Journal of Physical Education, V6, P127
   Whitehead M., 2010, PHYS LITERACY LIFECO
   Williams J. F., 1964, PRINCIPLES PHYS ED
   Williams J. F., 1959, PRINCIPLES PHYS ED
   Williams J. F., 1927, PRINCIPLES PHYS ED
NR 76
TC 73
Z9 73
U1 15
U2 80
PU ROUTLEDGE JOURNALS, TAYLOR & FRANCIS LTD
PI ABINGDON
PA 2-4 PARK SQUARE, MILTON PARK, ABINGDON OX14 4RN, OXON, ENGLAND
SN 0270-1367
EI 2168-3824
J9 RES Q EXERCISE SPORT
JI Res. Q. Exerc. Sport
PD JAN 2
PY 2016
VL 87
IS 1
BP 14
EP 27
DI 10.1080/02701367.2016.1124722
PG 14
WC Hospitality, Leisure, Sport & Tourism; Psychology, Applied; Psychology;
   Sport Sciences
WE Science Citation Index Expanded (SCI-EXPANDED); Social Science Citation Index (SSCI)
SC Social Sciences - Other Topics; Psychology; Sport Sciences
GA DF4WL
UT WOS:000371352100002
PM 26889581
DA 2022-04-21
ER

PT J
AU Petrusevski, C
   Morgan, A
   MacDermid, J
   Wilson, M
   Richardson, J
AF Petrusevski, Celeste
   Morgan, Ashley
   MacDermid, Joy
   Wilson, Michael
   Richardson, Julie
TI Framing physical literacy for aging adults: an integrative review
SO DISABILITY AND REHABILITATION
LA English
DT Review; Early Access
DE Physical literacy; adults; older adults; chronic conditions; health
   promotion
ID OLDER-ADULTS; MOBILITY; PARTICIPATION; INTERVENTIONS; PERSPECTIVES;
   ASSOCIATIONS; METAANALYSIS; DISABILITY; EDUCATION; BURDEN
AB Purpose: Physical literacy is an important component for improving functional health for adults. However, little is known how physical literacy can be framed to support the rehabilitation needs of aging adults.
   Methods: An integrative review was conducted to understand what components are used to frame physical literacy for adults. Electronic databases were searched from 2000-2021 for eligibility criteria including: 1) adults >= 45 years of age, 2) addressed physical literacy OR physical literacy components AND referred to outcomes assessing either mobility, physical function, rehabilitation, health promotion, health prevention, public health, or physical activity.
   Results: A total of 22 articles met the inclusion criteria. The varied methodological quality, including grey literature (50%) to systematic reviews (14%), indicates that physical literacy for adults is a novel topic. When defining physical literacy for adults, 13 new constructs emerged with purposeful activities, knowledge of age-related changes and social interaction as the top three. Physical literacy interventions demonstrated improvements in self-efficacy, physical function, and exercise behaviour.
   Conclusion: Findings from the current literature indicate that engagement in purposeful, social, and diverse activities, obtaining knowledge of age-related changes and being able to self-adapt to mobility fluctuations is the foundation to becoming a physically literate adult.
C1 [Petrusevski, Celeste; Morgan, Ashley; MacDermid, Joy; Richardson, Julie] McMaster Univ, Sch Rehabil Sci, 1280 Main St West, Hamilton, ON L8S 1C7, Canada.
   [MacDermid, Joy; Wilson, Michael; Richardson, Julie] McMaster Univ, Dept Hlth Evidence & Impact, Hamilton, ON, Canada.
   [MacDermid, Joy] Western Univ, Phys Therapy & Surg, London, ON, Canada.
   [MacDermid, Joy] St Josephs Hlth Ctr, Hand & Upper Limb Ctr, London, ON, Canada.
   [Wilson, Michael] McMaster Univ, McMaster Hlth Forum, Hamilton, ON, Canada.
   [Wilson, Michael] McMaster Univ, Ctr Hlth Econ & Policy Anal, Hamilton, ON, Canada.
RP Richardson, J (corresponding author), McMaster Univ, Sch Rehabil Sci, 1280 Main St West, Hamilton, ON L8S 1C7, Canada.
EM jrichard@mcmaster.ca
RI MacDermid, Joy C/H-7837-2013
OI MacDermid, Joy C/0000-0001-9311-7379
FU Canada Research Chair in Musculoskeletal Health Outcomes and Knowledge
   Translation; Dr James Roth Chair in Musculoskeletal Measurement and
   Knowledge Translation
FX Joy MacDermid was supported by a Canada Research Chair in
   Musculoskeletal Health Outcomes and Knowledge Translation and the Dr
   James Roth Chair in Musculoskeletal Measurement and Knowledge
   Translation.
CR Almond, 2015, B FEATURE PHYS LIT, V65, P215
   [Anonymous], 2021, COV SYST REV SOFTW
   Baker PRA, 2015, COCHRANE DB SYST REV, DOI 10.1002/14651858.CD008366.pub3
   Baxter S, 2010, PUBLIC HEALTH, V124, P99, DOI 10.1016/j.puhe.2010.01.002
   Broemeling Anne-Marie, 2008, Healthc Q, V11, P70
   Bullard T, 2019, BMC PUBLIC HEALTH, V19, DOI 10.1186/s12889-019-6877-z
   Cairney J, 2019, SPORTS MED, V49, P371, DOI 10.1007/s40279-019-01063-3
   Campelo AM, 2020, INT J ENV RES PUB HE, V17, DOI 10.3390/ijerph17041144
   Chodosh J, 2005, ANN INTERN MED, V143, P427, DOI 10.7326/0003-4819-143-6-200509200-00007
   Clark P., 2020, WHAT EXACTLY IS PHYS
   de Vries NM, 2012, AGEING RES REV, V11, P136, DOI 10.1016/j.arr.2011.11.002
   Ding D, 2017, BRIT J SPORT MED, V51, P1392, DOI 10.1136/bjsports-2016-097385
   Doerksen S., 2016, GET FIT ACTIVE LIVIN
   Dudley D, 2017, QUEST, V69, P436, DOI 10.1080/00336297.2016.1268967
   Edwards LC, 2018, SPORTS MED, V48, P659, DOI 10.1007/s40279-017-0817-9
   Edwards LC, 2017, SPORTS MED, V47, P113, DOI 10.1007/s40279-016-0560-7
   Ferrucci L, 2016, J GERONTOL A-BIOL, V71, P1184, DOI 10.1093/gerona/glw043
   Frontera WR, 2000, J APPL PHYSIOL, V88, P1321
   Goldberg A, 2011, GAIT POSTURE, V33, P737, DOI 10.1016/j.gaitpost.2011.02.020
   Grembowski D, 2014, MED CARE, V52, pS7, DOI 10.1097/MLR.0000000000000045
   Holler P, 2019, BMC PUBLIC HEALTH, V19, DOI 10.1186/s12889-019-6719-z
   Huang Y, 2020, INT J ENV RES PUB HE, V17, DOI 10.3390/ijerph17186570
   Janssen I., 2011, HLTH REPORTS, V22, P7
   Joanna Briggs Institute, 2017, CRIT APPR TOOLS
   Jones G, 2016, J AGING PHYS ACTIV, V24, P341, DOI 10.1123/japa.2016-0005
   Jones GR, 2018, BMC GERIATR, V18, DOI 10.1186/s12877-017-0687-x
   Jurbala C, 2019, PHYS LITERACY ADULT
   Kahn EB, 2002, AM J PREV MED, V22, P73, DOI 10.1016/S0749-3797(02)00434-8
   Kastner M, 2018, CAN MED ASSOC J, V190, pE1004, DOI 10.1503/cmaj.171391
   Kim SH, 2017, RES AGING, V39, P657, DOI 10.1177/0164027516656040
   Kitchen A., 2014, PHYS LITERACY MOVEME, P1
   Liberati A, 2009, BMJ-BRIT MED J, V339, DOI [10.1016/j.ijsu.2010.02.007, 10.1136/bmj.b2535, 10.1136/bmj.g7647, 10.1136/bmj.b2700]
   Liu JD, 2019, ARCH GERONTOL GERIAT, V82, P286, DOI 10.1016/j.archger.2019.02.011
   Longmuir PE, 2016, RES Q EXERCISE SPORT, V87, P28, DOI 10.1080/02701367.2016.1124671
   Marko M, 2012, PHYS THER, V92, P1148, DOI 10.2522/ptj.20110239
   Matz-Costa C, 2018, J GERONTOL SOC WORK, V61, P792, DOI 10.1080/01634372.2018.1542371
   McMahon SK, 2019, GERONTOLOGIST, V59, P436, DOI 10.1093/geront/gnx210
   Melzer D, 2005, AGE AGEING, V34, P594, DOI 10.1093/ageing/afi188
   Monninghoff A, 2021, J MED INTERNET RES, V23, DOI 10.2196/26699
   Nielsen-Bohlman L., 2004, HLTH LITERACY PRESCR
   Ontario Physiotherapy Association, 2017, PHYS PRIM HLTH CAR
   Parekh AK, 2011, PUBLIC HEALTH REP, V126, P460, DOI 10.1177/003335491112600403
   Paterson BL, 2001, J NURS SCHOLARSHIP, V33, P21, DOI 10.1111/j.1547-5069.2001.00021.x
   Pender N., 2010, HLTH PROMOTION NURSI, V6th ed.
   Richardson J., 2021, FRAMING PHYS LITERAC
   Rimmer JH, 2004, AM J PREV MED, V26, P419, DOI 10.1016/j.amepre.2004.02.002
   Roberts KC, 2015, HEALTH PROMOT CHRON, V35, DOI 10.24095/hpcdp.35.6.01
   Roetert EP, 2019, STRENGTH COND J, V41, P89, DOI 10.1519/SSC.0000000000000430
   Roetert EP, 2018, BRIT J SPORT MED, V52, P1291, DOI 10.1136/bjsports-2017-098465
   Roetert EP, 2017, J PHYS EDUC RECREAT, V88, P57, DOI 10.1080/07303084.2017.1252554
   Roetert EP, 2014, J PHYS EDUC RECREAT, V85, P38, DOI 10.1080/07303084.2014.948353
   Roetert EP, 2015, J SPORT HEALTH SCI, V4, P108, DOI 10.1016/j.jshs.2015.03.002
   Ryan A, 2015, HEALTH QUAL LIFE OUT, V13, DOI 10.1186/s12955-015-0355-9
   Stathokostas L, 2017, CAN J AGING, V36, P67, DOI 10.1017/S0714980816000635
   Statistics Canada, 2014, GOV CAN ACT SEN REP
   Statistics Canada, 2019, TRACK PHYS ACT LEV C
   Steffen TM, 2002, PHYS THER, V82, P128, DOI 10.1093/ptj/82.2.128
   Thavorn K, 2017, BMJ OPEN, V7, DOI 10.1136/bmjopen-2017-017264
   Thomas J, 2008, BMC MED RES METHODOL, V8, DOI 10.1186/1471-2288-8-45
   Tremblay MS, 2011, APPL PHYSIOL NUTR ME, V36, P36, DOI 10.1139/H11-010
   Trost SG, 2002, MED SCI SPORT EXER, V34, P350, DOI 10.1097/00005768-200202000-00025
   Tseng E, 2018, J GEN INTERN MED, V33, P1990, DOI 10.1007/s11606-018-4619-z
   Whitehead L., 2013, B SPECIAL EDITION, V54, P52
   Whitehead M., 2001, European Journal of Physical Education, V6, P127
   Whitehead M, 2013, ICSSPE B, V65, P1
   Whittemore R, 2005, J ADV NURS, V52, P546, DOI 10.1111/j.1365-2648.2005.03621.x
NR 66
TC 0
Z9 0
U1 3
U2 3
PU TAYLOR & FRANCIS LTD
PI ABINGDON
PA 2-4 PARK SQUARE, MILTON PARK, ABINGDON OR14 4RN, OXON, ENGLAND
SN 0963-8288
EI 1464-5165
J9 DISABIL REHABIL
JI Disabil. Rehabil.
DI 10.1080/09638288.2021.2012841
EA DEC 2021
PG 12
WC Rehabilitation
WE Science Citation Index Expanded (SCI-EXPANDED); Social Science Citation Index (SSCI)
SC Rehabilitation
GA XQ3QC
UT WOS:000731461700001
PM 34913771
DA 2022-04-21
ER

PT J
AU Tao, XJ
   Goodway, J
   Wang, XZ
AF Tao, Xiaojuan
   Goodway, Jacqueline
   Wang, Xiaozan
TI Starting the Physical Literacy Journey: Strategies to Cultivate Chinese
   Preschoolers' Physical Literacy
SO JOURNAL OF SPORT & EXERCISE PSYCHOLOGY
LA English
DT Meeting Abstract
C1 [Tao, Xiaojuan; Wang, Xiaozan] East China Normal Univ, Shanghai, Peoples R China.
   [Goodway, Jacqueline] Ohio State Univ, Columbus, OH 43210 USA.
FU Chinese Scholarship CouncilChina Scholarship Council
FX Chinese Scholarship Council
NR 0
TC 0
Z9 0
U1 3
U2 5
PU HUMAN KINETICS PUBL INC
PI CHAMPAIGN
PA 1607 N MARKET ST, PO BOX 5076, CHAMPAIGN, IL 61820-2200 USA
SN 0895-2779
EI 1543-2904
J9 J SPORT EXERCISE PSY
JI J. Sport Exerc. Psychol.
PD AUG
PY 2020
VL 42
SU S
BP S25
EP S25
PG 1
WC Hospitality, Leisure, Sport & Tourism; Psychology, Applied; Psychology;
   Sport Sciences
WE Science Citation Index Expanded (SCI-EXPANDED); Social Science Citation Index (SSCI)
SC Social Sciences - Other Topics; Psychology; Sport Sciences
GA MX3JS
UT WOS:000557622200079
DA 2022-04-21
ER

PT J
AU Wang, FJ
   Cheng, CF
   Chen, MY
   Sum, KWR
AF Wang, Fong-Jia
   Cheng, Chih-Fu
   Chen, Mei-Yen
   Sum, Kim-Wai Raymond
TI Temporal Precedence of Physical Literacy and Basic Psychological Needs
   Satisfaction: A Cross-Lagged Longitudinal Analysis of University
   Students
SO INTERNATIONAL JOURNAL OF ENVIRONMENTAL RESEARCH AND PUBLIC HEALTH
LA English
DT Article
DE physical literacy; cross-lagged panel design; self-determination theory
ID SELF-DETERMINATION THEORY; INTRINSIC MOTIVATION; FIT INDEXES; EDUCATION;
   WELL; ASSOCIATIONS; SUPPORT; HEALTH; SPORT; MODEL
AB Purpose: Building on self-determination theory and extending research in the physical education context in terms of basic psychological needs satisfaction and physical literacy, this study examines the bidirectional effects of basic psychological needs satisfaction and physical literacy over time in a university physical literacy context. Method: Using a two-wave design, data were collected twice with an 18-week time lag from a sample of 549 university students. Utilizing full cross-lagged analyses, we examined the bidirectional effects between basic psychological needs satisfaction and physical literacy. Results: The results provide support for a positive relationship between physical literacy (Time 1) and basic psychological needs satisfaction (Time 2), but we cannot reject the possibility of a bidirectional relation, supporting our expectations. Conclusion: Overall, the study highlights the importance of a reciprocal relationship between physical literacy and basic psychological needs satisfaction.
C1 [Wang, Fong-Jia; Cheng, Chih-Fu] Natl Taiwan Normal Univ, Dept Phys Educ, 162,Sect 1,Heping E Rd, Taipei 106, Taiwan.
   [Chen, Mei-Yen] Natl Taiwan Normal, Grad Inst Sport Leisure & Hospitality Management, 162,Sect 1,Heping E Rd, Taipei 106, Taiwan.
   [Sum, Kim-Wai Raymond] Chinese Univ Hong Kong, Dept Sports Sci & Phys Educ, Shatin, G09 Kwok Sports Bldg, Hong Kong, Peoples R China.
RP Cheng, CF (corresponding author), Natl Taiwan Normal Univ, Dept Phys Educ, 162,Sect 1,Heping E Rd, Taipei 106, Taiwan.; Chen, MY (corresponding author), Natl Taiwan Normal, Grad Inst Sport Leisure & Hospitality Management, 162,Sect 1,Heping E Rd, Taipei 106, Taiwan.
EM arno1991324@gmail.com; jeff@ntnu.edu.tw; meiyen686@gmail.com;
   kwsum@cuhk.edu.hk
RI Fong-Jia, Wang/ABH-1800-2021; Sum, Raymond/ABA-1210-2020
OI Fong-Jia, Wang/0000-0002-6292-5434; Sum, Raymond/0000-0002-4051-9945
FU National Science Council, TaiwanMinistry of Science and Technology,
   Taiwan [MOST 106-2410-H-003-098-MY3, MOST 105-2410-H-003-059-MY3]
FX This study was supported by the National Science Council, Taiwan (MOST
   106-2410-H-003-098-MY3; MOST 105-2410-H-003-059-MY3).
CR Barkoukis V, 2010, BRIT J EDUC PSYCHOL, V80, P647, DOI 10.1348/000709910X487023
   BENTLER PM, 1990, PSYCHOL BULL, V107, P238, DOI 10.1037/0033-2909.88.3.588
   Burkholder GJ, 2003, STRUCT EQU MODELING, V10, P465, DOI 10.1207/S15328007SEM1003_8
   Byrne B.M., 2016, STRUCTURAL EQUATION
   Cairney J, 2019, SPORTS MED, V49, P371, DOI 10.1007/s40279-019-01063-3
   Castelli DM, 2014, PREV MED, V66, P95, DOI 10.1016/j.ypmed.2014.06.007
   Chen A, 2015, J SPORT HEALTH SCI, V4, P125, DOI 10.1016/j.jshs.2015.03.005
   Chen LH, 2014, CURR PSYCHOL, V33, P460, DOI 10.1007/s12144-014-9223-8
   Cheung GW, 2002, STRUCT EQU MODELING, V9, P233, DOI 10.1207/S15328007SEM0902_5
   Corbin CB, 2016, RES Q EXERCISE SPORT, V87, P14, DOI 10.1080/02701367.2016.1124722
   Cox A, 2008, J SPORT EXERCISE PSY, V30, P222, DOI 10.1123/jsep.30.2.222
   DECI EL, 1985, J RES PERS, V19, P109, DOI 10.1016/0092-6566(85)90023-6
   Diamantopoulos A., 2000, INTRO LISREL GUIDE U
   Dudley D, 2017, QUEST, V69, P436, DOI 10.1080/00336297.2016.1268967
   Edwards LC, 2017, SPORTS MED, V47, P113, DOI 10.1007/s40279-016-0560-7
   Fletcher T, 2012, STUD TEACH EDUC, V8, P19, DOI 10.1080/17425964.2012.657011
   Gunnell KE, 2013, PSYCHOL SPORT EXERC, V14, P599, DOI 10.1016/j.psychsport.2013.03.007
   Hastie PA, 2015, J SPORT HEALTH SCI, V4, P132, DOI 10.1016/j.jshs.2015.04.001
   Heppner WL, 2008, PSYCHOL SCI, V19, P1140, DOI 10.1111/j.1467-9280.2008.02215.x
   Higgs C, 2010, LITERACY, V6, P127
   Hoyle R.H., 1995, STRUCTURAL EQUATION
   Hu LT, 1999, STRUCT EQU MODELING, V6, P1, DOI 10.1080/10705519909540118
   Hyndman B, 2018, EUR PHYS EDUC REV, V24, P292, DOI 10.1177/1356336X17690312
   Jurbala P, 2015, QUEST, V67, P367, DOI 10.1080/00336297.2015.1084341
   Klein M, 2019, SOCIOL CAS, V55, P412
   Little TD, 1997, MULTIVAR BEHAV RES, V32, P53, DOI 10.1207/s15327906mbr3201_3
   Lonsdale C, 2011, MED SCI SPORT EXER, V43, P913, DOI 10.1249/MSS.0b013e3181ff56c6
   Lundvall S, 2015, J SPORT HEALTH SCI, V4, P113, DOI 10.1016/j.jshs.2015.02.001
   Marstand AF, 2018, J OCCUP ORGAN PSYCH, V91, P411, DOI 10.1111/joop.12192
   Martinent G, 2014, J SPORT SCI, V32, P1648, DOI 10.1080/02640414.2014.912757
   Ntoumanis N, 2001, BRIT J EDUC PSYCHOL, V71, P225, DOI 10.1348/000709901158497
   Ntoumanis N, 2009, THEORY RES EDUC, V7, P194, DOI 10.1177/1477878509104324
   Patall EA, 2008, PSYCHOL BULL, V134, P270, DOI 10.1037/0033-2909.134.2.270
   Ployhart RE, 2011, J BUS PSYCHOL, V26, P413, DOI 10.1007/s10869-011-9209-6
   Ryan RM, 2008, J HAPPINESS STUD, V9, P139, DOI 10.1007/s10902-006-9023-4
   Ryan RM, 2000, AM PSYCHOL, V55, P68, DOI 10.1037/0003-066X.55.1.68
   Standage M, 2012, J SPORT EXERCISE PSY, V34, P37, DOI 10.1123/jsep.34.1.37
   Sum RKW, 2018, J EXERC SCI FIT, V16, P26, DOI 10.1016/j.jesf.2018.03.002
   Taylor IM, 2010, J SPORT EXERCISE PSY, V32, P655, DOI 10.1123/jsep.32.5.655
   Tessier D, 2010, CONTEMP EDUC PSYCHOL, V35, P242, DOI 10.1016/j.cedpsych.2010.05.005
   Tremblay MS, 2012, CAN J PUBLIC HEALTH, V103, P164, DOI 10.1007/BF03403806
   Valentini N. C., 1999, Journal of Physical Education, Recreation & Dance, V70, P28
   Vlachopoulos S., 2012, HELLENIC J PSYCHOL, V9, P179
   Vlachopoulos SP, 2010, INT J SPORT EXERC PS, V8, P394, DOI 10.1080/1612197X.2010.9671960
   Whitehead M., 2001, European Journal of Physical Education, V6, P127
   Whitehead M., 2010, PHYS LITERACY LIFECO
   Whitehead M, 2007, SPORT ETHICS PHILOS, V1, P281, DOI 10.1080/17511320701676916
NR 47
TC 4
Z9 4
U1 11
U2 14
PU MDPI
PI BASEL
PA ST ALBAN-ANLAGE 66, CH-4052 BASEL, SWITZERLAND
EI 1660-4601
J9 INT J ENV RES PUB HE
JI Int. J. Environ. Res. Public Health
PD JUN
PY 2020
VL 17
IS 12
AR 4615
DI 10.3390/ijerph17124615
PG 12
WC Environmental Sciences; Public, Environmental & Occupational Health
WE Science Citation Index Expanded (SCI-EXPANDED); Social Science Citation Index (SSCI)
SC Environmental Sciences & Ecology; Public, Environmental & Occupational
   Health
GA MR9WP
UT WOS:000553939800001
PM 32604980
OA gold, Green Published
DA 2022-04-21
ER

PT J
AU Holler, P
   Jaunig, J
   Moser, O
   Tuttner, S
   Simi, H
   Wallner, D
   Amort, FM
   van Poppel, M
AF Holler, Peter
   Jaunig, Johannes
   Moser, Othmar
   Tuttner, Silvia
   Simi, Helmut
   Wallner, Dietmar
   Amort, Frank Michael
   van Poppel, Mireille
TI Primary Care and Physical Literacy: A Non-Randomized Controlled Pilot
   Study to Combat the High Prevalence of Physically Inactive Adults in
   Austria
SO INTERNATIONAL JOURNAL OF ENVIRONMENTAL RESEARCH AND PUBLIC HEALTH
LA English
DT Article
DE physical literacy; primary care; intervention; measurement; physical
   inactivity; physical activity; adults
ID EXTRINSIC MOTIVATION; DOSE-RESPONSE; EXERCISE; HEALTHY; LIFE;
   PARTICIPATION; QUESTIONNAIRE; DISEASE; QUALITY; TRENDS
AB The multidimensional concept of physical literacy is fundamental for lifelong physical activity engagement. However, physical literacy-based interventions are in their infancy, especially among adults. Therefore, the purpose of this pilot study was to assess the association of a physical literacy-based intervention with changes in self-reported physical literacy among inactive adults. A non-randomized controlled study (2 x 2 design) was conducted, comparing pre- vs. postintervention. Twenty-eight inactive healthy participants in the intervention group (89% female, 53 +/- 10 years) entered a physical literacy-based intervention once weekly for 14 weeks. The non-treated control group consisted of 22 inactive adults (96% female, 50 +/- 11 years). Physical literacy was evaluated with a questionnaire encompassing five domains: physical activity behavior, attitude/understanding, motivation, knowledge, and self-efficacy/confidence. ANOVA models were applied to evaluate changes by time and condition. Following the intervention, significant improvements were seen for overall physical literacy and in four out of five physical literacy domains, including physical activity behavior, attitude/understanding, knowledge, and self-efficacy/confidence (all p < 0.01, Cohen's d = 0.38-0.83). No changes by time x condition were found for motivation. The physical literacy-based intervention applied in this study may be a promising approach to help inactive adults to adopt an active lifestyle.
C1 [Holler, Peter; Tuttner, Silvia; Simi, Helmut; Wallner, Dietmar; Amort, Frank Michael] FH JOANNEUM Univ Appl Sci, Inst Hlth Management Tourism, A-8344 Bad Gleichenberg, Austria.
   [Holler, Peter; Simi, Helmut; Wallner, Dietmar] FH JOANNEUM Univ Appl Sci, Sport Sci Lab, A-8344 Bad Gleichenberg, Austria.
   [Holler, Peter; Jaunig, Johannes; van Poppel, Mireille] Karl Franzens Univ Graz, Inst Human Movement Sci Sport & Hlth, A-8010 Graz, Austria.
   [Moser, Othmar] Univ Bayreuth, Dept Sport Sci, Div Exercise Physiol & Metab, D-95447 Bayreuth, Germany.
   [Moser, Othmar] Med Univ Graz, Dept Internal Med, Div Endocrinol & Diabetol, A-8010 Graz, Austria.
RP Holler, P (corresponding author), FH JOANNEUM Univ Appl Sci, Inst Hlth Management Tourism, A-8344 Bad Gleichenberg, Austria.; Holler, P (corresponding author), FH JOANNEUM Univ Appl Sci, Sport Sci Lab, A-8344 Bad Gleichenberg, Austria.; Holler, P (corresponding author), Karl Franzens Univ Graz, Inst Human Movement Sci Sport & Hlth, A-8010 Graz, Austria.
EM peter.holler@fh-joanneum.at; johannes.jaunig@uni-graz.at;
   othmar.moser@uni-bayreuth.de; silvia.tuttner@fh-joanneum.at;
   helmut.simi@fh-joanneum.at; dietmar.wallner@fh-joanneum.at;
   frank.amort@fh-joanneum.at; mireille.van-poppel@uni-graz.at
OI Van Poppel, Mireille/0000-0001-5694-4324; Jaunig,
   Johannes/0000-0002-1179-6492
FU GESUNDHEITSFONDS STEIERMARK
FX This study was embedded in the project Primary Care und Physical
   Literacy, which was commissioned and entirely funded through the
   GESUNDHEITSFONDS STEIERMARK (http://www.gesundheitsfonds-steiermark.at;
   accessed on 13 August 2021). The funder had no role in study design,
   data collection, analysis and interpretation, decision to publish, or
   preparation of the manuscript.
CR Albani C, 2006, Z MED PSYCHOL, V15, P99
   Allender S, 2006, HEALTH EDUC RES, V21, P826, DOI 10.1093/her/cyl063
   Almond Len, 2013, ICSSPE, V65, P215
   [Anonymous], AUSTR HLTH TARGET NU
   BANDURA A, 1977, PSYCHOL REV, V84, P191, DOI 10.1037/0033-295X.84.2.191
   Bennett H, 2016, SPORTS MED, V46, P737, DOI 10.1007/s40279-015-0445-1
   Bremer E, 2020, INT J ENV RES PUB HE, V17, DOI 10.3390/ijerph17093129
   Burke S., 2005, INT REV SPORT EXER P, V2, P19
   Cairney J, 2019, SPORTS MED, V49, P371, DOI 10.1007/s40279-019-01063-3
   Carroll JK, 2011, TRANSL BEHAV MED, V1, P234, DOI 10.1007/s13142-011-0034-2
   Cohen J., 1988, STAT POWER ANAL BEHA
   Corbin CB, 2016, RES Q EXERCISE SPORT, V87, P14, DOI 10.1080/02701367.2016.1124722
   Cornish K, 2020, BMC PUBLIC HEALTH, V20, DOI 10.1186/s12889-020-09583-8
   Costa DSJ, 2015, QUAL LIFE RES, V24, P2057, DOI 10.1007/s11136-015-0954-2
   Courneya KS, 2008, MED SCI SPORT EXER, V40, P1180, DOI 10.1249/MSS.0b013e318168da45
   Craig CL, 2003, MED SCI SPORT EXER, V35, P1381, DOI 10.1249/01.MSS.0000078924.61453.FB
   Donnachie Craig, 2020, J Meas Phys Behav, V3, P67, DOI 10.1123/jmpb.2019-0018
   Dunn AL, 2001, MED SCI SPORT EXER, V33, pS587, DOI 10.1097/00005768-200106001-00027
   Edwards LC, 2018, SPORTS MED, V48, P659, DOI 10.1007/s40279-017-0817-9
   Edwards LC, 2017, SPORTS MED, V47, P113, DOI 10.1007/s40279-016-0560-7
   Faul F, 2007, BEHAV RES METHODS, V39, P175, DOI 10.3758/BF03193146
   Fitzgerald J.T., 1994, J AGING HEALTH, V6, P296, DOI [10.1177/089826439400600302, DOI 10.1177/089826439400600302]
   Francis CE, 2016, J PHYS ACT HEALTH, V13, P214, DOI 10.1123/jpah.2014-0597
   Frikkel J, 2020, BMC PALLIAT CARE, V19, DOI 10.1186/s12904-020-00542-z
   Garber CE, 2011, MED SCI SPORT EXER, V43, P1334, DOI 10.1249/MSS.0b013e318213fefb
   Gordon-Larsen P, 2004, AM J PREV MED, V27, P277, DOI 10.1016/j.amepre.2004.07.006
   Guay F, 2000, MOTIV EMOTION, V24, P175, DOI 10.1023/A:1005614228250
   Guthold R, 2020, LANCET CHILD ADOLESC, V4, P23, DOI 10.1016/S2352-4642(19)30323-2
   Holler P., 2018, PHYS INACTIVITY AUST
   Holler P, 2019, BMC PUBLIC HEALTH, V19, DOI 10.1186/s12889-019-6719-z
   Hyndman B, 2018, EUR PHYS EDUC REV, V24, P292, DOI 10.1177/1356336X17690312
   Kilpatrick M., 2002, Journal of Physical Education, Recreation & Dance, V73, P36
   Kukull WA, 2012, NEUROLOGY, V78, P1886, DOI 10.1212/WNL.0b013e318258f812
   Kwak L, 2006, HEALTH EDUC, V106, P21, DOI 10.1108/09654280610637175
   Kwan MYW, 2019, SAGE OPEN, V9, DOI 10.1177/2158244019850248
   L?llgen H., 2004, DTSCH Z SPORTMEDIZIN, V55, P299
   Lang JJ, 2018, BMC PUBLIC HEALTH, V18, DOI 10.1186/s12889-018-5896-5
   Latimer AE, 2010, INT J BEHAV NUTR PHY, V7, DOI 10.1186/1479-5868-7-36
   Lee IM, 2012, LANCET, V380, P219, DOI 10.1016/S0140-6736(12)61031-9
   Liu Y, 2021, EUR PHYS EDUC REV, V27, P96, DOI 10.1177/1356336X20925502
   Markland D, 2004, J SPORT EXERCISE PSY, V26, P191, DOI 10.1123/jsep.26.2.191
   Maruf FA, 2018, HIGH BLOOD PRESS CAR, V25, P53, DOI 10.1007/s40292-017-0235-y
   McAuley E., 1994, ACTIVE LIVING, P83
   National Research Council, 2006, IM 64
   Office of Diseases Prevention and Health Promotion IOX Assessement Association, 1983, HDB EV PHYS FITN PRO, V200, P253
   Osterreich F.G., 2020, AUSTR PHYS ACTIVITY
   Patel MX, 2003, ADV PSYCHIAT TREAT, V9, P229, DOI DOI 10.1192/APT.9.3.229
   PELLETIER LG, 1995, J SPORT EXERCISE PSY, V17, P35, DOI 10.1123/jsep.17.1.35
   Phillips EM, 2012, PM&R, V4, P818, DOI 10.1016/j.pmrj.2012.09.582
   Renner B., RISK HLTH BEHAV DOCU
   Rhodes R. E., 2014, ACSMS BEHAV ASPECTS, P71
   Rhodes RE, 2011, PREV MED, V53, P17, DOI 10.1016/j.ypmed.2011.06.002
   Rhodes RE, 2010, INT J BEHAV NUTR PHY, V7, DOI 10.1186/1479-5868-7-37
   Robinson DB, 2017, MEAS PHYS EDUC EXERC, V21, P40, DOI [10.1080/1091367x.2016.1249793, 10.1080/1091367X.2016.1249793]
   Ryan R.M., 1985, INTRINSIC MOTIVATION
   Sattelmair J, 2011, CIRCULATION, V124, P789, DOI 10.1161/CIRCULATIONAHA.110.010710
   Schuch FB, 2018, AM J PSYCHIAT, V175, P631, DOI 10.1176/appi.ajp.2018.17111194
   Song MK, 2013, NURS RES, V62, P45, DOI 10.1097/NNR.0b013e3182741948
   Stevens-Smith D.A., 2016, STRATEGIES, V29, P3, DOI [10.1080/08924562.2016.1205536, DOI 10.1080/08924562.2016.1205536]
   Stokols D, 1996, AM J HEALTH PROMOT, V10, P282, DOI 10.4278/0890-1171-10.4.282
   Streiner DL, 2003, J PERS ASSESS, V80, P99, DOI 10.1207/S15327752JPA8001_18
   Sykes K, 1995, Occup Health (Lond), V47, P20
   Sykes K, 2004, PHYSIOTHERAPY, V90, P183, DOI DOI 10.1016/J.PHYSIO.2004.03.008
   Tanaka H, 2001, J AM COLL CARDIOL, V37, P153, DOI 10.1016/S0735-1097(00)01054-8
   Taplin L., 2011, PHYS ED MATTERS, V6, P28
   Trost SG, 2002, AM J HEALTH BEHAV, V26, P95, DOI 10.5993/AJHB.26.2.2
   Tulloch H, 2013, CAN J DIABETES, V37, P367, DOI 10.1016/j.jcjd.2013.09.002
   Udoh A, 2018, INT J PHARM PRACT, V26, P550, DOI 10.1111/ijpp.12427
   van Doorslaer E, 2006, CAN MED ASSOC J, V174, P177, DOI 10.1503/cmaj.050584
   Warner M., 2021, PROSPECTS, V50, P165, DOI [10.1007/s11125-020-09519-5, DOI 10.1007/S11125-020-09519-5]
   Whitehead M., 2013, ICSSPE, V65, P52
   Whitehead M, 2013, ICSSPE B, V65, P1
   Whitehead M., 2010, PHYS LITERACY LIFECO
   Whitehead M., 2013, ICSSPE, V65, P73
NR 74
TC 0
Z9 0
U1 6
U2 8
PU MDPI
PI BASEL
PA ST ALBAN-ANLAGE 66, CH-4052 BASEL, SWITZERLAND
EI 1660-4601
J9 INT J ENV RES PUB HE
JI Int. J. Environ. Res. Public Health
PD AUG
PY 2021
VL 18
IS 16
AR 8593
DI 10.3390/ijerph18168593
PG 17
WC Environmental Sciences; Public, Environmental & Occupational Health
WE Science Citation Index Expanded (SCI-EXPANDED); Social Science Citation Index (SSCI)
SC Environmental Sciences & Ecology; Public, Environmental & Occupational
   Health
GA UG2SE
UT WOS:000689108000001
PM 34444341
OA gold, Green Published
DA 2022-04-21
ER

PT J
AU Belton, S
   Connolly, S
   Peers, C
   Goss, H
   Murphy, M
   Murtagh, E
   Kavanagh, J
   Corr, M
   Ferguson, K
   O'Brien, W
AF Belton, Sarahjane
   Connolly, Sinead
   Peers, Cameron
   Goss, Hannah
   Murphy, Marie
   Murtagh, Elaine
   Kavanagh, Jennifer
   Corr, Meabh
   Ferguson, Kyle
   O'Brien, Wesley
TI Are all domains created equal? An exploration of stakeholder views on
   the concept of physical literacy
SO BMC PUBLIC HEALTH
LA English
DT Article
DE Physical literacy; Children; Young people; Consensus statement; Physical
   education; Physical activity
ID EDUCATION; SPORT
AB Background: Developing physical literacy at population levels provides a transformative appeal for those working in sport, health, education, recreation and physical activity settings. Interdisciplinary approaches to development of policy in this area is recommended. The purpose of this study was to gather empirical data from key stakeholders working with young people in areas related to physical literacy across the Republic of Ireland and Northern Ireland, to capture their current understanding and awareness of the physical literacy to help inform the development of the first all-island consensus statement for physical literacy.
   Methods: A total of 1,241 participants (52% male), from a range of stakeholder groups (health, physical activity, sport, recreation and education) completed a researcher developed physical literacy questionnaire. A one-way MANOVA was carried out to investigate differences across stakeholder grouping in terms of perceived importance of three domains of physical literacy. Overlap of independent confidence intervals was analysed to determine importance of the physical literacy domains within stakeholder grouping.
   Results: A majority (63%) of respondents indicated they were aware of an existing definition of physical literacy, but this varied by stakeholder group (e.g. 86% for higher education, versus 47% of coaches). Participants working in higher education (69%), or working as physical education specialists (67%), were more likely to rate themselves as experts or near experts in physical literacy, while coaches, education generalists, and decision makers were more likely rate themselves as having no expertise (9%, 12% and 12% respectively). Non-specialist teachers and physical education teachers rated the importance of all domains of physical literacy significantly higher than decision makers, and significantly higher than coaches in the cognitive and affective domains. All stakeholders significantly rated the importance of the physical/psychomotor domain of physical literacy higher than the affective or cognitive domains of physical literacy.
   Conclusions: Differences observed across stakeholder groups underline the importance of developing a shared vision for physical literacy, and the need to clarify and gain consensus on a definition of the term and its domains. Engaging and understanding the voice of stakeholders is critical in ensuring the relevance, ownership of and commitment to physical literacy statement operationalisation.
C1 [Belton, Sarahjane; Goss, Hannah] Dublin City Univ, Sch Hlth & Human Performance, Dublin 9, Ireland.
   [Connolly, Sinead; Ferguson, Kyle] Ulster Univ, Sch Sport, Coleraine, Londonderry, North Ireland.
   [Peers, Cameron] Dublin City Univ, Fac Sci & Hlth, Dublin 9, Ireland.
   [Murphy, Marie] Ulster Univ, Sport & Exercise Sci Res Inst, Coleraine, Londonderry, North Ireland.
   [Murtagh, Elaine] Univ Limerick, Hlth Res Inst, Dept Phys Educ & Sport Sci, Limerick, Ireland.
   [Kavanagh, Jennifer] Univ Coll Dublin, Sch Publ Hlth Physiotherapy & Sports Sci, Dublin 9, Ireland.
   [Corr, Meabh] Kildare & Wicklow Educ & Training Board, Wicklow, Ireland.
   [O'Brien, Wesley] Univ Coll Cork, Sch Educ, Cork, Ireland.
   [O'Brien, Wesley] Univ Coll Cork, Sports Studies & Phys Educ Programme, Cork, Ireland.
RP Belton, S (corresponding author), Dublin City Univ, Sch Hlth & Human Performance, Dublin 9, Ireland.
EM sarahjane.belton@dcu.ie
OI Goss, Hannah/0000-0002-4264-6673
FU Republic of Ireland; Department for Communities (Northern Ireland)
FX The all-island physical literacy project was commissioned by Sport
   Ireland, and Sport Northern Ireland through funding provided by the
   dormant accounts fund (Republic of Ireland) and the Department for
   Communities (Northern Ireland).
CR Almond L., 2014, SCI SPORT, V29, pS60, DOI [10.1016/j.scispo.2014.08.121, DOI 10.1016/J.SCISPO.2014.08.121]
   Bailey R, 2022, SPORT SOC, V25, P163, DOI 10.1080/17430437.2020.1777104
   Braun V, 2021, QUAL RES PSYCHOL, V18, P328, DOI 10.1080/14780887.2020.1769238
   Braun V, 2019, QUAL RES SPORT EXERC, V11, P589, DOI 10.1080/2159676X.2019.1628806
   Bray JH., 1985, MULTIVARIATE ANAL VA, DOI [10.4135/9781412985222, DOI 10.4135/9781412985222]
   Chen A, 2015, J SPORT HEALTH SCI, V4, P105, DOI 10.1016/j.jshs.2015.04.002
   Chroinin DN, 2012, EUR PHYS EDUC REV, V18, P220, DOI 10.1177/1356336X12440016
   Cohen J., 1988, STAT POWER ANAL BEHA
   Cumming G, 2014, PSYCHOL SCI, V25, P7, DOI 10.1177/0956797613504966
   Cumming G, 2009, STAT MED, V28, P205, DOI 10.1002/sim.3471
   Dudley D, 2017, QUEST, V69, P436, DOI 10.1080/00336297.2016.1268967
   Dudley DA, 2015, PHYS EDUC-US, V72, P236
   Durden-Myers E. J., 2018, RES DIFFERENCE SPORT, P128
   Edwards LC, 2019, J TEACH PHYS EDUC, V38, P126, DOI 10.1123/jtpe.2018-0275
   Edwards LC, 2018, SPORTS MED, V48, P659, DOI 10.1007/s40279-017-0817-9
   Edwards LC, 2017, SPORTS MED, V47, P113, DOI 10.1007/s40279-016-0560-7
   Fairclough SJ, 2013, BMC PUBLIC HEALTH, V13, DOI 10.1186/1471-2458-13-626
   Field A., 2009, DISCOVERING STAT USI
   Foulkes J. D., 2020, HONEST FORMATIVE RES, P1
   Giblin S, 2014, SPORTS MED, V44, P1177, DOI 10.1007/s40279-014-0205-7
   Gibson I, 2019, HEALTH EDUC J, V78, P570, DOI 10.1177/0017896919829775
   Goss HR, 2021, PHYS EDUC SPORT PEDA, DOI 10.1080/17408989.2021.1911979
   Hyndman B, 2018, EUR PHYS EDUC REV, V24, P292, DOI 10.1177/1356336X17690312
   Jurbala P, 2015, QUEST, V67, P367, DOI 10.1080/00336297.2015.1084341
   Keegan RJ, 2019, J TEACH PHYS EDUC, V38, P105, DOI 10.1123/jtpe.2018-0264
   Landi D., 2021, CURRIC STUD HLTH PHY, V12, P106, DOI [10.1080/25742981.2021.1908835, DOI 10.1080/25742981.2021.1908835]
   Liu Y, 2021, EUR PHYS EDUC REV, V27, P96, DOI 10.1177/1356336X20925502
   Longmuir PE, 2018, BMC PUBLIC HEALTH, V18, DOI 10.1186/s12889-018-5902-y
   Longmuir PE, 2016, RES Q EXERCISE SPORT, V87, P28, DOI 10.1080/02701367.2016.1124671
   Longmuir PE, 2015, BMC PUBLIC HEALTH, V15, DOI 10.1186/s12889-015-2106-6
   Lynch T, 2016, COGENT EDUC, V3, DOI 10.1080/2331186X.2016.1217820
   Mandigo J., 2009, PHYS HLTH ED J, V75, P27
   Martins J., 2021, PROSPECTS, V50, P13, DOI [10.1007/s11125-020-09466-1, DOI 10.1007/S11125-020-09466-1]
   Pot N, 2018, J TEACH PHYS EDUC, V37, P246, DOI 10.1123/jtpe.2018-0133
   Reja U., 2003, ADV METHODOLOGY STAT, V19, P159
   Robinson DB, 2018, J TEACH PHYS EDUC, V37, P288, DOI 10.1123/jtpe.2018-0135
   Said H, 2019, ICESSHUM, V335, P430, DOI [10.2991/icesshum-19.2019.70, DOI 10.2991/ICESSHUM-19.2019.70]
   Shearer C, 2018, J TEACH PHYS EDUC, V37, P237, DOI 10.1123/jtpe.2018-0136
   Shortt CA, 2019, J TEACH PHYS EDUC, V38, P91, DOI 10.1123/jtpe.2018-0202
   Smith B, 2018, INT REV SPORT EXER P, V11, P101, DOI [10.1080/1750984x.2017.1317357, 10.1080/1750984X.2017.1317357]
   Sport New Zealand, 2015, PHYS LITERACY APPROA, P20
   Stevens SR., 2021, CURRIC STUD HLTH PHY, V12, P123, DOI [10.1080/25742981.2021.1901598, DOI 10.1080/25742981.2021.1901598]
   Tabachnick B, 2013, USING MULTIVARIATE S, V6
   Tompsett C., 2014, J FIT RES, V3, P53
   Tremblay MS, 2018, BMC PUBLIC HEALTH, V18, DOI 10.1186/s12889-018-5903-x
   Warner M., 2021, PROSPECTS, V50, P165, DOI [10.1007/s11125-020-09519-5, DOI 10.1007/S11125-020-09519-5]
   Weinfurt K, MULTIVARIATE ANAL VA
   Whitehead M., 2001, European Journal of Physical Education, V6, P127
   Whitehead M, 2013, ICSSPE B, V65, P1
   Whitehead M., 2019, PHYS LITERACY WORLD, DOI [10.4324/9780203702697, DOI 10.4324/9780203702697]
   Whitehead M., 2010, PHYS LITERACY LIFECO
   Whitehead M, 2007, SPORT ETHICS PHILOS, V1, P281, DOI 10.1080/17511320701676916
   Woodson CB, 2019, CONSERV LETT, V12, DOI 10.1111/conl.12609
   Young LS, 2020, SPORT EDUC SOC, V25, P946, DOI 10.1080/13573322.2019.1677586
NR 54
TC 0
Z9 0
U1 3
U2 3
PU BMC
PI LONDON
PA CAMPUS, 4 CRINAN ST, LONDON N1 9XW, ENGLAND
EI 1471-2458
J9 BMC PUBLIC HEALTH
JI BMC Public Health
PD MAR 15
PY 2022
VL 22
IS 1
AR 501
DI 10.1186/s12889-022-12931-5
PG 15
WC Public, Environmental & Occupational Health
WE Science Citation Index Expanded (SCI-EXPANDED)
SC Public, Environmental & Occupational Health
GA ZT0EQ
UT WOS:000768830800002
PM 35287646
OA Green Published, gold
DA 2022-04-21
ER

PT J
AU Durden-Myers, EJ
   Green, NR
   Whitehead, ME
AF Durden-Myers, Elizabeth J.
   Green, Nigel R.
   Whitehead, Margaret E.
TI Implications for Promoting Physical Literacy
SO JOURNAL OF TEACHING IN PHYSICAL EDUCATION
LA English
DT Article
DE assessment; curriculum; pedagogy; physical education
ID SPORT-CONFIDENCE; EDUCATION; MODEL; IMPLEMENTATION; MOTIVATION;
   CURRICULUM; PEDAGOGY; PROGRAM
AB This study considers the implications for teachers of physical education of adopting physical literacy as the focus of their work. These implications arise from the philosophical underpinning of the concept, from the definition of physical literacy and are in line with the mission of the International Physical Literacy Association. In the first section of this study, recommendations stemming from the philosophical roots of the concept will be outlined in brief. The other three sections will demonstrate how this philosophical basis and the definition of physical literacy should inform, first, lesson and unit content; second, teaching approaches; and, finally, curriculum planning. Unpacking the implications and what physical literacy looks like in practice is essential if teachers are to begin to incorporate physical literacy within their practice.
C1 [Durden-Myers, Elizabeth J.; Green, Nigel R.] Liverpool John Moores Univ, Fac Educ Hlth & Community, Liverpool, Merseyside, England.
   [Whitehead, Margaret E.] Univ Bedfordshire, Luton, Beds, England.
RP Durden-Myers, EJ (corresponding author), Liverpool John Moores Univ, Fac Educ Hlth & Community, Liverpool, Merseyside, England.
EM liz@scholary.com
RI Durden-Myers, Liz/AAG-4019-2020
OI Durden-Myers, Liz/0000-0001-7705-1138
CR BANDURA A, 1977, PSYCHOL REV, V84, P191, DOI 10.1037/0033-295X.84.2.191
   Bressan E.S., 1982, J TEACH PHYS EDUC, V2, P38, DOI DOI 10.1123/JTPE.2.1.38
   Burkitt I., 1999, BODIES THOUGHT EMBOD
   Cale L., 2011, SPORT PEDAGOGY INTRO, P53
   Chen A, 2017, J TEACH PHYS EDUC, V36, P313, DOI 10.1123/jtpe.2017-0033
   Curtner-Smith M. D, 2006, ED SOC, V4, P75, DOI [10.1080/1357332990040106, DOI 10.1080/1357332990040106]
   Davies A, 2007, AHEAD CURVE POWER AS, P31
   Deci E. L., 1991, NEBR SYM MOTIV, P237
   Edwards LC, 2017, SPORTS MED, V47, P113, DOI 10.1007/s40279-016-0560-7
   Feltz D., 1998, ADV SPORT EXERCISE P, P65
   FORREST G, 2006, TEACHING GAMES UNDER
   Gallagher S., 2012, PHENOMENOLOGY
   Gibbs R.W., 2006, EMBODIMENT COGNITIVE, V1st
   HARTER S, 1978, HUM DEV, V21, P34, DOI 10.1159/000271574
   hazel Barnes, 1957, BEING NOTHINGNESS
   Hellison D., 2011, TEACHING PERSONAL SO, V3rd ed.
   Jess M, 2011, SPORT EDUC SOC, V16, P179, DOI 10.1080/13573322.2011.540424
   Levins R., 1987, DIALECTICAL BIOL
   Magyar TM, 2003, PSYCHOL SPORT EXERC, V4, P175, DOI 10.1016/S1469-0292(01)00037-1
   MAUDE P, 2010, PHYS LITERACY LIFECO, P100
   Maude P, 2010, PHYS CHILDREN ACTIVE
   Ministry of Education, 1999, HLTH PHYS ED NZ CURR
   Mouratidis A, 2008, J SPORT EXERCISE PSY, V30, P240, DOI 10.1123/jsep.30.2.240
   O'Sullivan, 2006, HDB PHYS ED
   Oliver KL, 2010, RES Q EXERCISE SPORT, V81, P38, DOI 10.1080/02701367.2010.10599626
   Pascual C, 2011, RES Q EXERCISE SPORT, V82, P499, DOI 10.1080/02701367.2011.10599783
   Penney D, 2009, SPORT EDUC SOC, V14, P421, DOI 10.1080/13573320903217125
   Pot N, INT SPORTS STUDIES J
   Pot N, 2018, J TEACH PHYS EDUC, V37, P246, DOI 10.1123/jtpe.2018-0133
   Rovegno I., 2006, HDB PHYS ED, DOI DOI 10.4135/9781848608009.N14
   Ryan R.M., 1985, INTRINSIC MOTIVATION
   Siedentop D, 2002, J TEACH PHYS EDUC, V21, P409, DOI 10.1123/jtpe.21.4.409
   Standage M, 2003, J EDUC PSYCHOL, V95, P97, DOI 10.1037/0022-0663.95.1.97
   Standal OF, 2011, SPORT ETHICS PHILOS, V5, P256, DOI 10.1080/17511321.2011.602580
   Taplin, 2013, J SPORT SCI PHYS ED, V65, P57
   VEALEY RS, 1986, J SPORT EXERCISE PSY, V8, P221, DOI 10.1123/jsp.8.3.221
   Whitehead M., 2010, PHYS LITERACY THROUG
   Whitehead M., 2013, DEBATES PHYS ED, P22
   Whitehead M., 2015, LEARNING TEACH PHYS, P171
   Zachopoulou E, 2006, INT J EARLY YEARS ED, V14, P279, DOI 10.1080/09669760600880043
NR 40
TC 20
Z9 20
U1 14
U2 42
PU HUMAN KINETICS PUBL INC
PI CHAMPAIGN
PA 1607 N MARKET ST, PO BOX 5076, CHAMPAIGN, IL 61820-2200 USA
SN 0273-5024
EI 1543-2769
J9 J TEACH PHYS EDUC
JI J. Teach. Phys. Educ.
PD JUL
PY 2018
VL 37
IS 3
SI SI
BP 262
EP 271
DI 10.1123/jtpe.2018-0131
PG 10
WC Education & Educational Research; Sport Sciences
WE Science Citation Index Expanded (SCI-EXPANDED); Social Science Citation Index (SSCI)
SC Education & Educational Research; Sport Sciences
GA GR1YI
UT WOS:000442352000006
OA Green Accepted, Green Submitted
DA 2022-04-21
ER

PT J
AU Sum, KWR
   Wallhead, T
   Ha, SCA
   Sit, HPC
AF Sum, K. W. R.
   Wallhead, T.
   Ha, S. C. A.
   Sit, H. P. C.
TI Effects of physical education continuing professional development on
   teachers' physical literacy and self-efficacy and students' learning
   outcomes
SO INTERNATIONAL JOURNAL OF EDUCATIONAL RESEARCH
LA English
DT Article
DE Continuing professional development (CPD); Physical literacy; Physical
   activity (PA); Self-efficacy; Motivation; Randomized controlled trial;
   Physical education (PE) teacher
ID MOTIVATION
AB The purpose of this project is to use a randomized controlled trial to examine the effects of continuing professional development (CPD) on teachers' physical literacy and self-efficacy and students' physical literacy and physical activity (PA) participation. Seventy teacher participants will be randomly allocated into the CPD intervention and control groups. A total of 50-h of CPD will be completed by teachers during an eight-month period. Teachers will complete physical literacy and self-efficacy questionnaires prior to, and at the end of the CPD program. Following the completion of the PD program, teachers will deliver an 8-month curriculum intervention in schools focused on developing student physical literacy. Prior to, and following the curriculum intervention students will complete questionnaires on their physical literacy, motivation and enjoyment of PA and measured daily PA levels. Teachers' physical literacy and self-efficacy can be regarded as major determinants of effective physical education teaching, which in turn, influences students' physical literacy and PA participation.
C1 [Sum, K. W. R.; Ha, S. C. A.; Sit, H. P. C.] Chinese Univ Hong Kong, Dept Sports Sci & Phys Educ, G09,Kwok Sports Bldg, Shatin, Hong Kong, Peoples R China.
   [Wallhead, T.] Univ Wyoming, Div Kinesiol & Hlth, Laramie, WY 82071 USA.
RP Sum, KWR (corresponding author), Chinese Univ Hong Kong, Dept Sports Sci & Phys Educ, G09,Kwok Sports Bldg, Shatin, Hong Kong, Peoples R China.
EM kwsum@cuhk.edu.hk; wallhead@uwyo.edu; sauchingha@cuhk.edu.hk;
   sithp@cuhk.edu.hk
RI Wallhead, Tristan/AAD-2075-2022; Sum, Raymond/ABA-1210-2020; Sit,
   Cindy/P-6770-2018
OI Sum, Raymond/0000-0002-4051-9945; Sit, Cindy/0000-0001-9992-7866
CR Armour K., 2015, WHAT IS EFFECTIVE CP, DOI [10.1080/13573322.2015.1083000, DOI 10.1080/13573322.2015.1083000]
   Armstrong N, 1996, NEW DIRECTIONS PHYS
   BANDURA A, 1977, PSYCHOL REV, V84, P191, DOI 10.1037/0033-295X.84.2.191
   Buns M., 2010, 11822 GRAD THES DISS
   Chinese Ministry of Education, 2002, PRIM SEC PHYS ED CUR
   Committee on Professional Development of Teachers and Principals, 2013, LEARN PROF TEACH COM
   DECI EL, 1991, NEBR SYM MOTIV, V38, P237
   Education Bureau, 2013, OV LEARN TOP 6 STAND
   Education Bureau, 2014, FIG STAT
   Evenson KR, 2008, J SPORT SCI, V26, P1557, DOI 10.1080/02640410802334196
   Guay F, 2000, MOTIV EMOTION, V24, P175, DOI 10.1023/A:1005614228250
   HA AS, 2010, ED RES J, V25, P47
   Ha ASC, 2004, SPORT EDUC SOC, V9, P421, DOI 10.1080/13573320412331302467
   Hassandra M, 2003, PSYCHOL SPORT EXERC, V4, P211, DOI 10.1016/S1469-0292(02)00006-7
   Hastie PA, 2015, J SPORT HEALTH SCI, V4, P132, DOI 10.1016/j.jshs.2015.04.001
   HUI S, 2004, J PHYS ACT HEALTH, V1, P56
   Humphries CA, 2012, MEAS PHYS EDUC EXERC, V16, P284, DOI 10.1080/1091367X.2012.716726
   Ko B, 2006, J TEACH PHYS EDUC, V25, P397, DOI 10.1123/jtpe.25.4.397
   Leisure and Cultural Services Department of Hong Kong, 2012, HLTH EX ALL CAMP PHY
   Makopoulou K, 2011, PHYS EDUC SPORT PEDA, V16, P417, DOI 10.1080/17408989.2010.548060
   Martin J. J., 2008, PHYS EDUC SPORT PEDA, V13, P171, DOI DOI 10.1080/17408980701345683
   Martin JJ, 2004, RES Q EXERCISE SPORT, V75, P288, DOI 10.1080/02701367.2004.10609161
   Maude P., 2001, CONCLUSION PHYS CHIL, P130
   McKean M, 2013, SPORTS MED DOPING ST, V3, pE135, DOI DOI 10.4172/2161-0673.1000E135
   Motl RW, 2001, AM J PREV MED, V21, P110, DOI 10.1016/S0749-3797(01)00326-9
   National Center for Health Statistics, 2012, HLTH US 2011 SPEC FE
   Ntoumanis N, 2005, J EDUC PSYCHOL, V97, P444, DOI 10.1037/0022-0663.97.3.444
   Nunnally J.C., 1978, PSYCHOMETRIC THEORY
   Physical Activity Guidelines Advisory Committee, 2008, PHYS ACT GUID ADV CO
   Roberts G.C., 2001, ADV MOTIVATION SPORT, P263
   Ross J. A., 1994, ANN M CAN ASS CURR S, P45
   Ryan RM, 2000, CONTEMP EDUC PSYCHOL, V25, P54, DOI 10.1006/ceps.1999.1020
   Sallis JF, 2012, RES Q EXERCISE SPORT, V83, P125, DOI 10.1080/02701367.2012.10599842
   Siedentop D., 1994, SPORT ED QUALITY PE
   Sum RKW, 2016, PLOS ONE, V11, DOI 10.1371/journal.pone.0155610
   Tinning R, 2010, INT STUD PHYS EDUC Y, P1
   Trudeau F, 2008, INT J BEHAV NUTR PHY, V5, DOI 10.1186/1479-5868-5-10
   U.K. Department of Health, 2004, REP CHIEF MED OFF LE
   U.S. Department of Health and Human Services, 2010, SURG GEN VIS HLTH FI
   United Nations Educational Scientific and Cultural Organization [UNESCO], 2015, QUAL PHYS ED GUID PO
   Van den Berghe L, 2014, PHYS EDUC SPORT PEDA, V19, P97, DOI 10.1080/17408989.2012.732563
   Whitehead M., 2001, European Journal of Physical Education, V6, P127
   Whitehead M, 2007, PHYS LITERACY ITS IM
   Whitehead M., 2010, PHYS LITERACY LIFECO
   [No title captured]
NR 45
TC 24
Z9 24
U1 4
U2 39
PU ELSEVIER SCI LTD
PI OXFORD
PA THE BOULEVARD, LANGFORD LANE, KIDLINGTON, OXFORD OX5 1GB, OXON, ENGLAND
SN 0883-0355
J9 INT J EDUC RES
JI Int. J. Educ. Res.
PY 2018
VL 88
BP 1
EP 8
DI 10.1016/j.ijer.2018.01.001
PG 8
WC Education & Educational Research
WE Social Science Citation Index (SSCI)
SC Education & Educational Research
GA GC4MY
UT WOS:000429759800001
DA 2022-04-21
ER

PT J
AU Zhao, YP
   Cai, J
   Wang, L
   Zhao, L
AF Zhao, Yaping
   Cai, Jie
   Wang, Lei
   Zhao, Liang
TI Big Data and Learning Analytics Model for Promoting Physical Literacy in
   College Students in China
SO JOURNAL OF HEALTHCARE ENGINEERING
LA English
DT Article
ID SYSTEM DYNAMICS
AB Physical literacy has gained much popularity in educational circles who are working on the improvement of curriculum and overall standard of education. It involves a holistic lifelong comprehensive learning approach that includes movements and physical activities. Overall, it has positive effects on physical, psychological, social, and cognitive health of individuals, so physical literacy exemplifies the dedication to raise a healthier, more active generation. Numerous factors interacting between humanities and social sciences affect the promotion of physical literacy, so such a study will be interdisciplinary which will consider across all social and individual factors. The current research proposes a system dynamic "SD" model to promote students' physical literacy by building a complete causal loop diagram of the model to illustrate the general system. Based on the casual loop diagram, the system is then presented as four subsystems. The model is simulated by allocating 14 different changes of indexes in the physical literacy promotion system to find better allocations for optimal effectiveness in promoting physical literacy. Simulations are carried out by using the Apache Spark architecture utilizing "Big Data" tools for effective, speedy, and reliable analysis and results. The study proposes that different physical literacy indexes in different grades require attention; the optimal promotion of physical literacy can be achieved by increasing the physical knowledge of lower-grade students and increasing the physical attitude of higher-grade students. The model can be used to make decisions about efficient physical literacy management and physical literacy promotion planning.
C1 [Zhao, Yaping; Zhao, Liang] Shandong Sport Univ, Jinan, Peoples R China.
   [Cai, Jie] Shandong Univ Finance & Econ, Jinan, Peoples R China.
   [Wang, Lei] Shandong Univ, Sch Phys Educ, Jinan, Peoples R China.
RP Zhao, YP (corresponding author), Shandong Sport Univ, Jinan, Peoples R China.
EM zhaoyaping@sdpei.edu.cn
OI zhao, ya ping/0000-0002-3053-7568; cai, jie/0000-0002-5774-708X
CR Barisa A, 2020, J ENVIRON MANAGE, V269, DOI 10.1016/j.jenvman.2020.110842
   BenDor TK, 2012, SUSTAINABILITY-BASEL, V4, P1013, DOI 10.3390/su4051013
   Cairney J, 2019, SPORTS MED, V49, P371, DOI 10.1007/s40279-019-01063-3
   Chen S., 2021, J CAPITAL U PHYS ED, V33, P67
   Dhawan R, 2011, SYST DYNAM REV, V27, P313, DOI 10.1002/sdr.455
   Du J., 2020, DIABETES KNOWLEDGE G, V24, P2971
   Duan Z.Z., 2018, J XIAN U FINANCE EC, V3, P54
   Edwards LC, 2018, SPORTS MED, V48, P659, DOI 10.1007/s40279-017-0817-9
   Edwards LC, 2017, SPORTS MED, V47, P113, DOI 10.1007/s40279-016-0560-7
   Ennis CD, 2015, J SPORT HEALTH SCI, V4, P119, DOI 10.1016/j.jshs.2015.03.001
   Ercan T, 2016, J CLEAN PROD, V133, P1260, DOI 10.1016/j.jclepro.2016.06.051
   FORRESTER JW, 1958, HARVARD BUS REV, V36, P37
   Gass S.I., 2001, ENCY OPERATIONS RES, P94, DOI [10.1007/1-4020-0611-x_120, DOI 10.1007/1-4020-0611-X_120]
   Giblin S, 2014, SPORTS MED, V44, P1177, DOI 10.1007/s40279-014-0205-7
   Gunnell KE, 2018, BMC PUBLIC HEALTH, V18, DOI 10.1186/s12889-018-5899-2
   Hong XJ, 2021, J HEALTHC ENG, V2021, DOI 10.1155/2021/6393560
   JungHwanCho H.C., 2014, KOREAN J MEASUREMENT, V16, P1, DOI [10.21797/ksme.2014.16.3.001, DOI 10.21797/KSME.2014.16.3.001]
   Lang JJ, 2018, BMC PUBLIC HEALTH, V18, DOI 10.1186/s12889-018-5896-5
   Ma RS, 2020, INT J ENV RES PUB HE, V17, DOI 10.3390/ijerph17217874
   Mudjahidin, 2019, PROCEDIA COMPUT SCI, V161, P968, DOI 10.1016/j.procs.2019.11.206
   Ohya M., 1995, OPEN SYSTEMS INFORM, V3, P357, DOI [10.1007/bf02228998, DOI 10.1007/BF02228998]
   Olaya C., 2007, SSRN ELECT J, DOI [10.2139/ssrn.2764107, DOI 10.2139/SSRN.2764107]
   Perelson AS, 2002, NAT REV IMMUNOL, V2, P28, DOI 10.1038/nri700
   Roetert EP, 2017, J PHYS EDUC RECREAT, V88, P57, DOI 10.1080/07303084.2017.1252554
   Savelsbergh G.J.P., 2018, MOVEMENT SPORT SCI S, P31, DOI [https://doi.org/10.1051/sm/2019004, DOI 10.1051/SM/2019004, 10.1051/sm/2019004]
   Shahid R., 2014, THESIS CANADA U CALG, DOI [10.11575/PRISM/26580, DOI 10.11575/PRISM/26580]
   Shao ZY, 2020, INT J ENV RES PUB HE, V17, DOI 10.3390/ijerph17239091
   Spengler J. O., 2015, PHYS LITERACY GLOBAL
   Wang H, 2011, J SPORT ADULT ED, V27, P79
   Wang N, 2020, STUDY WUSHU, V8, P88
   Whitehead M., 2010, PHYS LITERACY LIFECO
   Yang M.T., 2005, THESIS CHINA FUJIAN
   Zhang Y.C., 2021, J NANJING SPORTS I, V20, P54
   Zhao Y.P., 2019, THESIS CHINA SHANDON
   Zhou H.R., 2020, LOGISTICS TECHNOLOGY, V6, P26
NR 35
TC 0
Z9 0
U1 16
U2 18
PU HINDAWI LTD
PI LONDON
PA ADAM HOUSE, 3RD FLR, 1 FITZROY SQ, LONDON, W1T 5HF, ENGLAND
SN 2040-2295
EI 2040-2309
J9 J HEALTHC ENG
JI J. Healthc. Eng.
PD SEP 6
PY 2021
VL 2021
AR 8587351
DI 10.1155/2021/8587351
PG 11
WC Health Care Sciences & Services
WE Science Citation Index Expanded (SCI-EXPANDED)
SC Health Care Sciences & Services
GA US2XG
UT WOS:000697297900002
PM 34527213
OA gold, Green Published
DA 2022-04-21
ER

PT J
AU Li, M
   Yang, TT
AF Li, M.
   Yang, T. T.
TI Embodiment and physical literacy: forward to construct an embodiment
   model for physical literacy training
SO BASIC & CLINICAL PHARMACOLOGY & TOXICOLOGY
LA English
DT Meeting Abstract
C1 [Li, M.; Yang, T. T.] Shandong Univ Sci & Technol, PE Dept, Qingdao, Peoples R China.
FU research foundation for the introduction of talents of Shandong
   University of ScienceTechnology [2017RCJJ092]
FX This work was supported by the research foundation for the introduction
   of talents of Shandong University of Science&Technology. (Grants No.
   2017RCJJ092).
NR 0
TC 0
Z9 0
U1 0
U2 7
PU WILEY
PI HOBOKEN
PA 111 RIVER ST, HOBOKEN 07030-5774, NJ USA
SN 1742-7835
EI 1742-7843
J9 BASIC CLIN PHARMACOL
JI Basic Clin. Pharmacol. Toxicol.
PD SEP
PY 2018
VL 123
SU 3
SI SI
MA 106
BP 62
EP 63
PG 2
WC Pharmacology & Pharmacy; Toxicology
WE Science Citation Index Expanded (SCI-EXPANDED)
SC Pharmacology & Pharmacy; Toxicology
GA GS0UR
UT WOS:000443223500107
DA 2022-04-21
ER

PT J
AU Liu, Y
   Chen, SL
AF Liu, Yang
   Chen, Senlin
TI Physical literacy in children and adolescents: Definitions, assessments,
   and interventions
SO EUROPEAN PHYSICAL EDUCATION REVIEW
LA English
DT Article
DE Lifetime physical activity; physical education; physically literate;
   school
ID FITNESS KNOWLEDGE; EDUCATION; EXERCISE; ADULTS; YOUTH; FOUNDATIONS;
   MOTIVATION; PASSPORT; SELF
AB Physical literacy has become a focus in school physical education and youth sports programs. Despite the global attention, physical literacy remains an elusive concept in regards to its definition, assessment, and interventions. In this article, we review the existing scholarship on physical literacy definitions, assessments, and interventions. We first present the historic evolution of physical literacy and the various definitions, followed by a synthesis of its underlying components. We next summarize the current physical literacy assessments along with a commentary on the challenges to accurately and feasibly assess the concept. Following this we describe the characteristics and efficacy of the existing physical literacy-related interventions in children and adolescents. The article concludes with an interpretive discussion of the findings to stimulate future efforts of research, practice, and policy for fosteringphysically literateindividuals.
C1 [Liu, Yang; Chen, Senlin] Louisiana State Univ, Sch Kinesiol, 175C Huey P Long Field House, Baton Rouge, LA 70803 USA.
RP Liu, Y (corresponding author), Louisiana State Univ, Sch Kinesiol, 175C Huey P Long Field House, Baton Rouge, LA 70803 USA.
EM yliu149@lsu.edu
OI Liu, Yang/0000-0001-6550-5219
CR Allan V, 2017, QUEST, V69, P515, DOI 10.1080/00336297.2017.1320294
   Almond L., 2014, SCI SPORT, V29, P60
   [Anonymous], 2004, PLUR LIT ITS IMPL PO
   Arnold P., 1979, MEANING MOVEMENT SPO
   Barnett LM, 2019, J TEACH PHYS EDUC, V38, P119, DOI 10.1123/jtpe.2018-0219
   Belanger K, 2018, BMC PUBLIC HEALTH, V18, DOI 10.1186/s12889-018-5897-4
   Belanger M, 2016, BMC PUBLIC HEALTH, V16, DOI 10.1186/s12889-016-2973-5
   Berkman ND, 2010, J HEALTH COMMUN, V15, P9, DOI 10.1080/10810730.2010.499985
   Best D., 1978, PHILOS HUMAN MOVEMEN
   Bluechardt, 2008, DEV PHYS LITERACY GU
   Brassington GS, 2002, AM J PREV MED, V23, P80, DOI 10.1016/S0749-3797(02)00477-4
   Cairney John., 2016, ANN REV SPORTS MED, V3, P1073
   Castelli DM, 2015, J SPORT HEALTH SCI, V4, P156, DOI 10.1016/j.jshs.2015.04.003
   Castelli DM, 2014, PREV MED, V66, P95, DOI 10.1016/j.ypmed.2014.06.007
   Chen A, 2015, J SPORT HEALTH SCI, V4, P125, DOI 10.1016/j.jshs.2015.03.005
   Chen SL, 2017, J TEACH PHYS EDUC, V36, P142, DOI 10.1123/jtpe.2016-0137
   Chen WY, 2017, BMC PUBLIC HEALTH, V17, DOI 10.1186/s12889-017-4105-2
   Chen WY, 2016, J SPORT HEALTH SCI, V5, P231, DOI 10.1016/j.jshs.2015.04.005
   Collins D, 2010, EUR PHYS EDUC REV, V16, P7, DOI 10.1177/1356336X10369196
   Corbin C., 2014, FITNESS FOR LIFE
   Corbin CB, 2016, RES Q EXERCISE SPORT, V87, P14, DOI 10.1080/02701367.2016.1124722
   Cote J., 2016, SPORT PSYCHOL CANADI, V3rd ed., P256
   *DCMS STRAT UN, 2002, GAM PLAN STRAT DEL G
   Demetriou Yolanda, 2018, J Funct Morphol Kinesiol, V3, DOI 10.3390/jfmk3030037
   DiLorenzo TM, 1998, PREV MED, V27, P470, DOI 10.1006/pmed.1998.0307
   Dudley DA, 2015, PHYS EDUC-US, V72, P236
   Dyson B, 2011, MEAS PHYS EDUC EXERC, V15, P100, DOI 10.1080/1091367X.2011.568364
   Early Years Physical Literacy Research Team, 2017, PHYS LIT OBS TOOL PL
   Edwards LC, 2018, SPORTS MED, V48, P659, DOI 10.1007/s40279-017-0817-9
   Edwards LC, 2017, SPORTS MED, V47, P113, DOI 10.1007/s40279-016-0560-7
   Ennis CD, 2015, J SPORT HEALTH SCI, V4, P119, DOI 10.1016/j.jshs.2015.03.001
   George AM, 2016, SPORTS, V4, DOI 10.3390/sports4010003
   Gibbs HD, 2018, J NUTR EDUC BEHAV, V50, P247, DOI 10.1016/j.jneb.2017.10.008
   Giblin S, 2014, SPORTS MED, V44, P1177, DOI 10.1007/s40279-014-0205-7
   Hartmann C, 2015, PSYCHOL HEALTH, V30, P924, DOI 10.1080/08870446.2015.1006223
   Hastie PA, 2017, J TEACH PHYS EDUC, V36, P3, DOI 10.1123/jtpe.2016-0182
   Hastie PA, 2017, J TEACH PHYS EDUC, V36, P119, DOI 10.1123/jtpe.2016-0151
   Hastie PA, 2015, J SPORT HEALTH SCI, V4, P132, DOI 10.1016/j.jshs.2015.04.001
   Healthy Active Living and Obesity Research Group, 2014, CAN ASS PHYS LIT MAN
   Holfelder B, 2014, PSYCHOL SPORT EXERC, V15, P382, DOI 10.1016/j.psychsport.2014.03.005
   Holler P, 2019, BMC PUBLIC HEALTH, V19, DOI 10.1186/s12889-019-6719-z
   Houser NE, 2019, METHOD PROTOCOL, V2, DOI 10.3390/mps2020027
   HUSSERL E, 1991, CARTESIAN MEDITATION
   Hyndman B, 2018, EUR PHYS EDUC REV, V24, P292, DOI 10.1177/1356336X17690312
   Johnstone Avril, 2017, Prev Med Rep, V7, P58, DOI 10.1016/j.pmedr.2017.05.002
   Jurbala P, 2015, QUEST, V67, P367, DOI 10.1080/00336297.2015.1084341
   Keegan RJ, 2019, J TEACH PHYS EDUC, V38, P105, DOI 10.1123/jtpe.2018-0264
   Kiez TK, 2015, THESIS
   Kiwi Sport, NAT KIWISPORT REP 20
   Kozera T. R., 2017, THESIS
   Lavery S, 2017, C P PARC, P30
   Lee J, 2018, COLLOID INTERFAC, V2, DOI 10.3390/colloids2020018
   Lodewyk KR, 2017, PHYS EDUC-US, V74, P441, DOI 10.18666/TPE-2017-V74-I3-7459
   Longmuir PE, 2015, BMC PUBLIC HEALTH, V15, DOI 10.1186/s12889-015-2106-6
   Lounsbery MAF, 2015, J SPORT HEALTH SCI, V4, P139, DOI 10.1016/j.jshs.2015.02.002
   Lundvall S, 2015, J SPORT HEALTH SCI, V4, P113, DOI 10.1016/j.jshs.2015.02.001
   Mandigo J., 2009, PHYS HLTH ED J, V75, P27
   Mandigo J, 2019, J TEACH PHYS EDUC, V38, P136, DOI 10.1123/jtpe.2018-0028
   Mateus N, 2015, REV PSICOL DEPORTE, V24, P73
   McClelland K, 2013, THESIS
   McCloy C.H., 1957, PHYS EDUC, V14, P126
   McCloy C. H., 1957, PHYS EDUC, V14, P83
   McGrane B, 2018, J PHYS ACT HEALTH, V15, P89, DOI 10.1123/jpah.2016-0474
   Merriam-Webster, LITERACY
   Morison R, 1969, MOVEMENT APPROACH ED
   Muller-Riemenschneider F, 2008, PREV MED, V47, P354, DOI 10.1016/j.ypmed.2008.07.006
   National Association for Sport and Physical Education, 2011, PE METR ASS NAT STAN
   National Association for Sport and Physical Education, 2010, PE METR ASS NAT STAN
   OBrien W., 2013, ADV PHYS ED, V3, P145, DOI DOI 10.4236/APE.2013.34024
   Otte M.F., 2016, SCI J ED, V4, P159
   Patriksson G, 2013, PHYS LITERACY INACTI
   Penney D, 2000, SPORT EDUC SOC, V5, P71, DOI 10.1080/135733200114442
   Personal Sport Record, 60MKC TOOLS
   PHE Canada, PHYS LIT
   PHE Canada, PASSP LIF
   Roetert EP, 2014, J PHYS EDUC RECREAT, V85, P38, DOI 10.1080/07303084.2014.948353
   Rogers J. E., 1930, J ED, V112, P367, DOI [10.1177/002205743011201506, DOI 10.1177/002205743011201506]
   SHAPE America, 2014, NAT STAND GRAD LEV O
   Sheehan D, 2010, PHE J, V76, P12
   Sheehan D, 2016, INT J SPORT MANAG RE, V25, P10, DOI 10.5199/ijsmart-1791-874X-25b
   Silverman S, 2015, PHILOS THEORY, V37, P705
   Society of Health and Physical Educators (SHAPE) America, PHYS LIT
   Sport Australia, PHYS LIT
   Sport for Life Society, 2015, CAN PHYS LIT CONS ST
   Sport for Life Society, 2014, PHYS LIT YOUTH PLAY
   Sport for Life Society, 2016, LONG TERM ATHLETE DE
   Sports Council, 1991, CAS SPORT PUBL LEAFL
   Springer JB, 2013, AM J HEALTH PROMOT, V27, P284, DOI 10.4278/ajhp.110211-QUAL-62
   Sum KWR, 2018, INT J EDUC RES, V88, P1, DOI 10.1016/j.ijer.2018.01.001
   Sum RKW, 2016, PLOS ONE, V11, DOI 10.1371/journal.pone.0155610
   Telama R, 2014, MED SCI SPORT EXER, V46, P955, DOI 10.1249/MSS.0000000000000181
   The Aspen Institute, 2015, PHYS LIT US MOD STRA
   The Aspen Institute, 2015, PHYS LITERACY GLOBAL
   Thompson A, 2012, PHYS EDUC-US, V69, P71
   Tremblay M., 2010, PHYS HLTH ED J, V76, P26
   Tremblay MS, 2018, BMC PUBLIC HEALTH, V18, DOI 10.1186/s12889-018-5903-x
   United Nations Educational Scientific and Cultural Organization [UNESCO], 2015, QUAL PHYS ED GUID PO
   Wainwright N, 2018, PHYS EDUC SPORT PEDA, V23, P431, DOI 10.1080/17408989.2018.1455819
   Wall J, 1994, CHILDREN MOVEMENT PH
   Wallis C, 2015, CONCEPTS MEANING DEF
   Wasserkampf A, 2014, HEALTH EDUC RES, V29, P941, DOI 10.1093/her/cyu060
   Welk G., 2010, FITNESSGRAM ACTIVITY, V4th
   Whitehead M., 2001, European Journal of Physical Education, V6, P127
   Whitehead M, 2013, ICSSPE B, V65, P22
   Whitehead M., 2013, J SPORT SCI PHYS ED, V65, P28
   Whitehead M, 1993, INT ASS PHYS ED SPOR
   Whitehead M., 2010, PHYS LITERACY LIFECO
   Whitehead M, 2005, PRIM PHYS ED C ROEH
   Whitehead M, 2007, SPORT ETHICS PHILOS, V1, P281, DOI 10.1080/17511320701676916
   Whitehead ME, 2018, J TEACH PHYS EDUC, V37, P252, DOI 10.1123/jtpe.2018-0139
   Williams JF, 1942, PRINCIPLES PHYS ED
   Youth Sport Trust, START MOV DEV PHYS L
   Zhu W, 2011, MEAS PHYS EDUC EXERC, V15, P87, DOI 10.1080/1091367X.2011.568363
NR 113
TC 11
Z9 11
U1 21
U2 71
PU SAGE PUBLICATIONS LTD
PI LONDON
PA 1 OLIVERS YARD, 55 CITY ROAD, LONDON EC1Y 1SP, ENGLAND
SN 1356-336X
EI 1741-2749
J9 EUR PHYS EDUC REV
JI Eur. Phys. Educ. Rev.
PD FEB
PY 2021
VL 27
IS 1
BP 96
EP 112
AR 1356336X20925502
DI 10.1177/1356336X20925502
EA JUN 2020
PG 17
WC Education & Educational Research
WE Social Science Citation Index (SSCI)
SC Education & Educational Research
GA PM8JX
UT WOS:000539903700001
DA 2022-04-21
ER

PT J
AU Roetert, EP
   Ortega, C
AF Roetert, E. Paul
   Ortega, Catherine
TI Physical Literacy for the Older Adult
SO STRENGTH AND CONDITIONING JOURNAL
LA English
DT Article
DE aging; exercise recommendations; life span activity; older adults;
   physical literacy
ID TELEVISION VIEWING TIME; SITTING TIME; HEALTH; MORTALITY; EDUCATION;
   ASSOCIATION; STATEMENT; EXERCISE; STUDENTS
AB THIS ARTICLE INTRODUCES THE CONSTRUCT OF PHYSICAL LITERACY PARTICULARLY AS IT RELATES TO THE OLDER ADULT. MOST ARTICLES PERTAINING TO PHYSICAL LITERACY IN THE SCIENTIFIC LITERATURE HAVE SHARED INFORMATION RELATIVE TO THE SECTORS OF YOUTH SPORTS AND CHILDHOOD EDUCATION. HOWEVER, THE DEFINITION OF PHYSICAL LITERACY HIGHLIGHTS THE IMPORTANCE OF TAKING RESPONSIBILITY FOR ENGAGEMENT IN PHYSICAL ACTIVITIES FOR THE FULL LIFE SPAN. THEREFORE, THE FOCUS OF THIS ARTICLE IS ON THE OLDER ADULT, AN OFTEN OVERLOOKED AUDIENCE, AND ADDRESSES SPECIFIC SAMPLE EXERCISES THAT CAN HELP START THAT AUDIENCE ON THE PATH OF PHYSICAL LITERACY. GUIDELINES FOR THE STRENGTH AND CONDITIONING PRACTITIONER ARE PROVIDED.
C1 [Roetert, E. Paul] Univ Florida, Coll Hlth & Human Performance, Gainesville, FL 32611 USA.
   [Ortega, Catherine] UT Hlth Sci Ctr San Antonio, Dept Phys Therapy, San Antonio, TX USA.
RP Roetert, EP (corresponding author), Univ Florida, Coll Hlth & Human Performance, Gainesville, FL 32611 USA.
EM eproetert@gmail.com
CR American College of Sports Medicine, 2014, ACSMS GUIDELINES EXE
   Baltes PB, SUCCESSFUL AGING PER
   BANDURA A, 1977, PSYCHOL REV, V84, P191, DOI 10.1037/0033-295X.84.2.191
   Barreiro JA, 2017, STRENGTH COND J, V39, P11
   Biswas A, 2015, ANN INTERN MED, V162, P123, DOI 10.7326/M14-1651
   Brustio PR, 2018, GERIATR NURS, DOI 10.1016/
   Buckley JP, 2015, BRIT J SPORT MED, V49, P1357, DOI 10.1136/bjsports-2015-094618
   Cairney John., 2016, ANN REV SPORTS MED, V3, P1073
   Canadian Sport for Life (CS4L), 2014, PHYS HLTH ED J, V80, P38
   Castelli DM, 2015, J SPORT HEALTH SCI, V4, P156, DOI 10.1016/j.jshs.2015.04.003
   Diaz KM, 2017, ANN INTERN MED, V167, P465, DOI 10.7326/M17-0212
   DiPietro L, 2017, EXERC SPORT SCI REV, V45, P126, DOI 10.1249/JES.0000000000000110
   Dudley D, 2017, QUEST, V69, P436, DOI 10.1080/00336297.2016.1268967
   Dudley DA, 2015, PHYS EDUC-US, V72, P236
   Durden-Myers EJ, 2018, J TEACH PHYS EDUC, V37, P234, DOI 10.1123/jtpe.2018-0130
   Edwards LC, 2018, SPORTS MED, V48, P659, DOI 10.1007/s40279-017-0817-9
   Ekelund U, 2016, LANCET, V388, P1302, DOI 10.1016/S0140-6736(16)30370-1
   Ekstrom RA, 2007, J ORTHOP SPORT PHYS, V37, P754, DOI 10.2519/jospt.2007.2471
   Ennis CD, 2015, J SPORT HEALTH SCI, V4, P119, DOI 10.1016/j.jshs.2015.03.001
   Faigenbaum AD, 2017, STRENGTH COND J, V39, P27
   Fielding RA, 2017, PLOS ONE, V12, DOI 10.1371/journal.pone.0182155
   Flanagan S, 2003, MED SCI SPORT EXER, V35, P635, DOI 10.1249/01.MSS.0000058364.47973.06
   Green NR, 2018, J TEACH PHYS EDUC, V37, P272, DOI 10.1123/jtpe.2018-0129
   Guskiewicz KM, 1996, J SPORT REHABIL, V5, P45, DOI 10.1123/jsr.5.1.45
   Haff GG., 2016, ESSENTIALS STRENGTH
   Harasemiw O, 2018, RES AGING, V40, P715, DOI 10.1177/0164027517734587
   Hunter GR, 2004, SPORTS MED, V34, P329, DOI 10.2165/00007256-200434050-00005
   Inoue S, 2012, J EPIDEMIOL, V22, P50, DOI 10.2188/jea.JE20110054
   International Physical Literacy Association, 2017, DEF PHYS LIT
   Jones G, 2016, J AGING PHYS ACTIV, V24, P341, DOI 10.1123/japa.2016-0005
   Jones GR, 2018, BMC GERIATR, V18, DOI 10.1186/s12877-017-0687-x
   Jurbala P, 2015, QUEST, V67, P367, DOI 10.1080/00336297.2015.1084341
   Katzmarzyk PT, 2012, BMJ OPEN, V2, DOI 10.1136/bmjopen-2012-000828
   Kisner C, 2018, THERAPEUTIC EXERCISE
   Kohl HW, 2012, LANCET, V380, P294, DOI 10.1016/S0140-6736(12)60898-8
   Kohrt WM, 1997, J BONE MINER RES, V12, P1253, DOI 10.1359/jbmr.1997.12.8.1253
   Lear SA, 2017, LANCET, V390, P2643, DOI 10.1016/S0140-6736(17)31634-3
   Lloyd RS, 2016, J STRENGTH COND RES, V30, P1491, DOI 10.1519/JSC.0000000000001387
   Longmuir PE, 2016, RES Q EXERCISE SPORT, V87, P28, DOI 10.1080/02701367.2016.1124671
   Lundvall S, 2015, J SPORT HEALTH SCI, V4, P113, DOI 10.1016/j.jshs.2015.02.001
   MacDonald LC, 2015, J PHYS EDUC RECREAT, V86, P23, DOI 10.1080/07303084.2015.1064707
   de Rezende LFM, 2016, AM J PREV MED, V51, P253, DOI 10.1016/j.amepre.2016.01.022
   Masuki S, 2017, EXERC SPORT SCI REV, V45, P154, DOI 10.1249/JES.0000000000000113
   Owen N, 2010, EXERC SPORT SCI REV, V38, P105, DOI 10.1097/JES.0b013e3181e373a2
   Paine R, 2013, INT J SPORTS PHYS TH, V8, P617
   Patel AV, 2018, AM J EPIDEMIOL, V187, P2151, DOI 10.1093/aje/kwy125
   Pesce C, 2012, J SPORT EXERCISE PSY, V34, P766, DOI 10.1123/jsep.34.6.766
   Robinson DB, 2017, MEAS PHYS EDUC EXERC, V21, P40, DOI [10.1080/1091367x.2016.1249793, 10.1080/1091367X.2016.1249793]
   Roetert EP, 2018, BRIT J SPORT MED, V52, P1291, DOI 10.1136/bjsports-2017-098465
   Roetert EP, 2017, J PHYS EDUC RECREAT, V88, P57, DOI 10.1080/07303084.2017.1252554
   Roetert EP, 2014, J PHYS EDUC RECREAT, V85, P38, DOI 10.1080/07303084.2014.948353
   Roetert EP, 2015, J SPORT HEALTH SCI, V4, P108, DOI 10.1016/j.jshs.2015.03.002
   Silverman S, 2015, J SPORT HEALTH SCI, V4, P150, DOI 10.1016/j.jshs.2015.03.003
   Spengler J. O., 2015, PHYS LITERACY GLOBAL
   Stevens-Smith D.A., 2016, STRATEGIES, V29, P3, DOI [10.1080/08924562.2016.1205536, DOI 10.1080/08924562.2016.1205536]
   The Aspen Institute, 2015, PHYS LIT US MOD STRA
   Tkatch R, 2017, GERIATR NURS, V38, P485, DOI 10.1016/j.gerinurse.2017.02.009
   Veerman JL, 2012, BRIT J SPORT MED, V46, P927, DOI [10.1136/bjsports-2011-085662, 10.1136/bjsm.2011.085662]
   Whitehead M., 2001, European Journal of Physical Education, V6, P127
   Whitehead M., 1990, J PHILOS ED, V24, P3, DOI DOI 10.1111/J.1467-9752.1990.TB00219.X
NR 60
TC 3
Z9 3
U1 6
U2 22
PU LIPPINCOTT WILLIAMS & WILKINS
PI PHILADELPHIA
PA TWO COMMERCE SQ, 2001 MARKET ST, PHILADELPHIA, PA 19103 USA
SN 1524-1602
EI 1533-4295
J9 STRENGTH COND J
JI Strength Cond. J.
PD APR
PY 2019
VL 41
IS 2
BP 89
EP 99
DI 10.1519/SSC.0000000000000430
PG 11
WC Sport Sciences
WE Science Citation Index Expanded (SCI-EXPANDED); Social Science Citation Index (SSCI)
SC Sport Sciences
GA IQ4AV
UT WOS:000480694300012
DA 2022-04-21
ER

PT J
AU Sum, KWR
   Li, MH
   Choi, SM
   Huang, Y
   Ma, RS
AF Sum, Kim-Wai Raymond
   Li, Ming-Hui
   Choi, Siu-Ming
   Huang, Yan
   Ma, Rui-Si
TI In/Visible Physical Education and the Public Health Agenda of Physical
   Literacy Development in Hong Kong
SO INTERNATIONAL JOURNAL OF ENVIRONMENTAL RESEARCH AND PUBLIC HEALTH
LA English
DT Article
DE physical literacy; physical education; public health; Hong Kong
ID REPORT CARD; CONFUCIANISM; VALIDATION; CHILDREN
AB In this article, we will explore the recent development of physical literacy in the Hong Kong context and how the concept and operation of physical literacy implicitly exist at different levels of the Hong Kong education system. The Physical Education profession will be introduced. The development of physical literacy in terms of research and operationalization in primary, secondary, and tertiary education will then be discussed. We will go on to explore the challenges of extending the impact of physical literacy to the field of public health in Hong Kong. The article will end with a closing remark adopting the Chinese philosophies of Confucianism and Taoism to justify the belief that physical literacy is both implicitly and invisibly rooted in the Hong Kong Chinese culture.
C1 [Sum, Kim-Wai Raymond; Li, Ming-Hui; Choi, Siu-Ming; Huang, Yan; Ma, Rui-Si] Chinese Univ Hong Kong, Dept Sports Sci & Phys Educ, Hong Kong, Peoples R China.
   [Ma, Rui-Si] Jinan Univ, Sch Phys Educ, Guangzhou 510632, Guangdong, Peoples R China.
RP Sum, KWR (corresponding author), Chinese Univ Hong Kong, Dept Sports Sci & Phys Educ, Hong Kong, Peoples R China.
EM kwsum@cuhk.edu.hk; venuslmh@link.cuhk.edu.hk;
   choisiuming@link.cuhk.edu.hk; Hayleyhy@link.cuhk.edu.hk;
   penny@link.cuhk.edu.hk
RI Choi, Siu Ming/AAY-3451-2021; Sum, Raymond/ABA-1210-2020
OI Choi, Siu Ming/0000-0002-0716-699X; Sum, Raymond/0000-0002-4051-9945;
   Li, Minghui/0000-0003-4116-3685; Ma, Ruisi/0000-0002-0460-7243
CR Berryman JW, 2010, CURR SPORT MED REP, V9, P195, DOI 10.1249/JSR.0b013e3181e7d86d
   Blair SN, 2009, BRIT J SPORT MED, V43, P1
   Cairney J, 2019, SPORTS MED, V49, P371, DOI 10.1007/s40279-019-01063-3
   Centers for Disease Control and Prevention, 2010, STAT IND REP PHYS AC
   Choi S.M., 2020, J TEACH PHYS ED, V1, P1
   Choi S.M., HIGH ED
   Choi SM, 2018, PLOS ONE, V13, DOI 10.1371/journal.pone.0203105
   Committee on Professional Development of Teachers and Principals, 2019, REP TASK FORC PROF D
   Curriculum Development Council, 2017, PHYS ED KEY LEARN AR
   Dania A, 2020, EUR PHYS EDUC REV, V26, P903, DOI 10.1177/1356336X20904079
   Dudley D., 2019, SPECIAL ISSUE PHYS L
   Dudley D, 2018, J PHYS EDUC RECREAT, V89, P7, DOI 10.1080/07303084.2018.1418998
   Edwards LC, 2018, SPORTS MED, V48, P659, DOI 10.1007/s40279-017-0817-9
   Green NR, 2018, J TEACH PHYS EDUC, V37, P272, DOI 10.1123/jtpe.2018-0129
   Hardman K., 2000, European Physical Education Review, V6, P203, DOI 10.1177/1356336X000063001
   Huang WY, 2019, J EXERC SCI FIT, V17, P14, DOI 10.1016/j.jesf.2018.10.003
   Huang WY, 2016, J PHYS ACT HEALTH, V13, pS169, DOI 10.1123/jpah.2016-0302
   Hue MT, 2007, PASTOR CARE EDUC, V25, P38, DOI 10.1111/j.1468-0122.2007.00406.x
   Hue MT, 2008, BRIT J GUID COUNS, V36, P303, DOI 10.1080/03069880802088929
   Li M.H., J SPORTS SCI
   Li MH, 2020, BMC PUBLIC HEALTH, V20, DOI 10.1186/s12889-020-8318-4
   Li MH, 2019, J SPORT SCI MED, V18, P82
   Lloyd RS, 2015, J STRENGTH COND RES, V29, P1439, DOI 10.1519/JSC.0000000000000756
   Longmuir PE, 2015, BMC PUBLIC HEALTH, V15, DOI 10.1186/s12889-015-2106-6
   Lounsbery MAF, 2015, J SPORT HEALTH SCI, V4, P139, DOI 10.1016/j.jshs.2015.02.002
   McKenzie TL, 2007, QUEST, V59, P346
   McLennan N., 2015, QUALITY PHYS ED GUID
   National Physical Education Service of the National Recreation Association, 1938, J HLTH PHYS ED, V9, P424, DOI DOI 10.1080/23267240.1938.10619844
   Petrie K, 2011, EUR PHYS EDUC REV, V17, P325, DOI 10.1177/1356336X11416729
   Shen V, 2014, DAO COMPAN CHIN PHIL, V3, P245, DOI 10.1007/978-90-481-2936-2_11
   Sum KWR, 2018, INT J EDUC RES, V88, P1, DOI 10.1016/j.ijer.2018.01.001
   Sum K.W.R., PROSPECTS
   Sum RKW, 2018, J EXERC SCI FIT, V16, P26, DOI 10.1016/j.jesf.2018.03.002
   Sum RKW, 2016, PLOS ONE, V11, DOI 10.1371/journal.pone.0155610
   Sum RKW, 2014, TEACH TEACH, V20, P453, DOI 10.1080/13540602.2014.881643
   Sum RKW, 2013, EUR PHYS EDUC REV, V19, P62, DOI 10.1177/1356336X12465509
   The Aspen Institute, 2015, PHYS LIT US MOD STRA
   Topping C., 2019, PHYS LITERACY WORLD, P181
   Uys M, 2014, J PHYS ACT HEALTH, V11, pS205
   Whitehead M., 2001, European Journal of Physical Education, V6, P127
   Whitehead M., 2019, PHYS LIT WORLD, P8
   Whitehead M., 2010, PHYS LITERACY LIFECO, P10
   Whitehead M., 2019, PHYS LITERACY WORLD
   Whitehead M.E., 2010, PHYS LITERACY LIFECO, P3
   Whitehead ME, 2018, J TEACH PHYS EDUC, V37, P252, DOI 10.1123/jtpe.2018-0139
NR 45
TC 2
Z9 2
U1 10
U2 20
PU MDPI
PI BASEL
PA ST ALBAN-ANLAGE 66, CH-4052 BASEL, SWITZERLAND
EI 1660-4601
J9 INT J ENV RES PUB HE
JI Int. J. Environ. Res. Public Health
PD MAY
PY 2020
VL 17
IS 9
AR 3304
DI 10.3390/ijerph17093304
PG 9
WC Environmental Sciences; Public, Environmental & Occupational Health
WE Science Citation Index Expanded (SCI-EXPANDED); Social Science Citation Index (SSCI)
SC Environmental Sciences & Ecology; Public, Environmental & Occupational
   Health
GA LR5OY
UT WOS:000535745400328
PM 32397451
OA Green Published, gold
DA 2022-04-21
ER

PT J
AU Hyndman, B
   Pill, S
AF Hyndman, Brendon
   Pill, Shane
TI What's in a concept? A Leximancer text mining analysis of physical
   literacy across the international literature
SO EUROPEAN PHYSICAL EDUCATION REVIEW
LA English
DT Article
DE Physical education; physical literacy; data analysis; text mining;
   teaching; education
ID EDUCATION; SPORT; FIT
AB Physical literacy is developing as a contested concept with definitional blurring across international contexts, confusing both practitioners and researchers. This paper serves the dual purpose of reporting on an interrogation of concepts associated with physical literacy in academic writing and exploring the use of a text mining data analysis tool. The Leximancer text mining software was applied to 49 research papers relating to physical literacy from 2001-2016, sourced from academic repositories and scholarly search engines. The findings from the text mining analysis revealed that the concept of physical literacy is used in a variety of contexts, specifically in connection with education', activity', fitness', health', concept', competence', understanding', roles', curriculum' and assessment'. The concept with the most relevance connected to physical literacy is education', the very term that is commonly being replaced by literacy'. A number of concepts were identified from the text mining analysis that were not explicitly mentioned within the definitions of physical literacy, including educational components such as curriculum', teaching' and assessment'. It was also revealed that many of the strongest relational concepts from the text mining of the physical literacy literature were of a physical domain, with less relevance and connection to concepts of cognitive, social and emotional domains. The study fills an important gap in the literature by showing that while a multiplicity of conceptions of physical literacy exists, the concept gives dominance to the physical domain and the marginalisation of cognitive and affective domains in various constructions of physical literacy.
C1 [Hyndman, Brendon] Southern Cross Univ, Sch Educ, HPE, Lismore, NSW, Australia.
   [Pill, Shane] Flinders Univ S Australia, Sch Educ, Adelaide, SA, Australia.
RP Hyndman, B (corresponding author), Southern Cross Univ, Sch Educ, POB 157, Lismore, NSW, Australia.
EM brendon.hyndman@scu.edu.au
RI Pill, Shane/R-6117-2019; Pill, Shane/AAD-7679-2019
OI Pill, Shane/0000-0003-3970-6724
CR Alagul O, 2012, PROCD SOC BEHV, V47, P1135, DOI 10.1016/j.sbspro.2012.06.791
   Almond L., 2014, SCI SPORT, V29, pS60, DOI [10.1016/j.scispo.2014.08.121, DOI 10.1016/J.SCISPO.2014.08.121]
   Almond L, 2013, J SPORT SCI PHYS ED, V65, P36
   [Anonymous], 2008, LEXIMANCER WHY NOT J
   Arnold P., 1979, MEANING MOVEMENT SPO
   Barrett J, 2013, PHYS HLTH ED J, V79, P12
   Beamish W, 2006, INT J WHOLE SCH, V2
   Bluechardt, 2008, DEV PHYS LITERACY GU
   Castelli DM, 2015, J SPORT HEALTH SCI, V4, P156, DOI 10.1016/j.jshs.2015.04.003
   Castelli DM, 2014, PREV MED, V66, P95, DOI 10.1016/j.ypmed.2014.06.007
   Chen A, 2015, J SPORT HEALTH SCI, V4, P125, DOI 10.1016/j.jshs.2015.03.005
   Clennett A, 2006, TEACHING HLTH PHYS E
   Coates J, 2011, EUR PHYS EDUC REV, V17, P167, DOI 10.1177/1356336X11413183
   Corbin CB, 2016, RES Q EXERCISE SPORT, V87, P14, DOI 10.1080/02701367.2016.1124722
   Couturier L, 2014, NATL STANDARDS GRADE
   Crofts K, 2010, QUAL RES ACCOUNT MAN, V7, P180, DOI 10.1108/11766091011050859
   Daggett S, 2010, ED VOICE, V3, P42
   Delaney BJ, 2012, PHYS ACTIVITY PHYS L
   Denzin N. K., 2011, SAGE HDB QUALITATIVE
   Dudley DA, 2015, PHYS EDUC-US, V72, P236
   Ejedafiru E. F., 2014, International Journal of Humanities and Social Science, V4, P160
   Ennis CD, 2015, J SPORT HEALTH SCI, V4, P119, DOI 10.1016/j.jshs.2015.03.001
   Fisher R, 2008, ASSESS EVAL HIGH EDU, V33, P191, DOI 10.1080/02602930701292514
   Furlong M. J., 2009, HDB POSITIVE PSYCHOL
   George AM, 2016, SPORTS, V4, DOI 10.3390/sports4010003
   Giblin S, 2014, SPORTS MED, V44, P1177, DOI 10.1007/s40279-014-0205-7
   Green K., 1998, SPORT, V3, P125, DOI DOI 10.1080/1357332980030201
   Grimbeek P., 2005, STIMULATING ACTION P, P101
   Grimbeek P., 2004, ED WEAVING RES PRACT, V2, P122
   Hardman K, 2011, 6 FIEP EUR C PHYS ED, P15
   Hastie PA, 2015, J SPORT HEALTH SCI, V4, P132, DOI 10.1016/j.jshs.2015.04.001
   Haughey, 2008, IMPROVING PHYS LITER
   Haydn-Davies D, 2008, BRIT J TEACHING PHYS, V36, P45
   Higgs C, 2010, LITERACY, V6, P127
   Hyndman B, 2017, EDUC 3-13, V45, P613, DOI 10.1080/03004279.2016.1152282
   Hyndman BP, 2016, AUST J TEACH EDUC, V41, P99, DOI 10.14221/ajte.2016v41n5.7
   ICSSPE, 2013, J SPORT SCI PHYS ED, V65, P1
   Jurbala P, 2015, QUEST, V67, P367, DOI 10.1080/00336297.2015.1084341
   Kamimaeda N, 2007, LEARN ORGAN, V14, P263, DOI 10.1108/09696470710739426
   Keegan R, 2013, PHYS LITERACY ACTIVI
   Killingbeck M., 2007, Physical Education Matters, V2, P20
   Kirk, 2010, PHYS ED FUTURES
   Kirk D., 1996, ACHPER Healthy Lifestyles Journal, P25
   KIRK D., 1988, PHYS ED CURRICULUM S
   KIRK D, 1993, ANN C AUSTR ASS RES
   Kirk D, 2006, QUEST, V58, P255, DOI 10.1080/00336297.2006.10491882
   Kirk D, 2013, EDUC PHILOS THEORY, V45, P973, DOI 10.1080/00131857.2013.785352
   Ladda S, 2014, J PHYS EDUC RECREAT, V85, P3, DOI 10.1080/07303084.2014.897562
   LOCKE LF, 1992, QUEST, V44, P361, DOI 10.1080/00336297.1992.10484062
   Longmuir PE, 2016, RES Q EXERCISE SPORT, V87, P28, DOI 10.1080/02701367.2016.1124671
   Longmuir PE, 2015, BMC PUBLIC HEALTH, V15, DOI 10.1186/s12889-015-2106-6
   Lounsbery MAF, 2015, J SPORT HEALTH SCI, V4, P139, DOI 10.1016/j.jshs.2015.02.002
   Lundvall S, 2015, J SPORT HEALTH SCI, V4, P113, DOI 10.1016/j.jshs.2015.02.001
   Macdonald D, 1997, J TEACH PHYS EDUC, V16, P155, DOI 10.1123/jtpe.16.2.155
   Macdonald D, 2013, ICSSPE B J SPORT SCI, V65, P351
   Mancuso C, 2006, J ASSEMBLY EXPANDED, V12, P5
   Mandigo, 2013, PHYS HLTH ED, V78, P18
   Mandigo J, 2007, PHYS LITERACY CONCEP
   Mandigo J, 2015, PHYS LITERACY GLOBAL
   Mandigo J., 2009, PHYS HLTH ED J, V75, P27
   Mateus N, 2015, REV PSICOL DEPORTE, V24, P73
   McKean M, 2013, J SPORTS MED DOPING, V3, pe15
   Metzler M.W., 2011, INSTRUCTIONAL MODELS, V3rd ed.
   [National Association for Sport and Physical Education (NASPE) National Association for Sport and Physical Education (NASPE)], 2004, NAT STAND PHYS ED
   O'Brien W., 2015, INTERVENTION MOJ PUB, V2, p[1, 6], DOI DOI 10.15406/mojph.2015.02.00041
   Patriksson G, 2013, PHYS LITERACY INACTI
   Penney D., 1998, European Physical Education Review, V4, P117, DOI 10.1177/1356336X9800400203
   Penney D, 2000, SPORT EDUC SOC, V5, P71, DOI 10.1080/135733200114442
   Pill S., 2007, ACHPER Healthy Lifestyles Journal, V54, P5
   Pill S. A., 2012, THESIS
   Ragoonaden K., 2012, PHYS HLTH ED ACAD J, V4, P1
   Ridley D., 2012, LIT REV STEP BY STEP
   Roetert EP, 2014, J PHYS EDUC RECREAT, V85, P38, DOI 10.1080/07303084.2014.948353
   Roetert EP, 2015, J SPORT HEALTH SCI, V4, P108, DOI 10.1016/j.jshs.2015.03.002
   Rooney D, 2006, P 56 ANN C INT COMM
   SHAPE America, 2016, GRAD LEV OUTC K 12 P
   Sheehan D, 2010, PHE J, V76, P12
   Silverman S, 2015, J SPORT HEALTH SCI, V4, P150, DOI 10.1016/j.jshs.2015.03.003
   Singleton, 2013, PHYS HLTH ED J, V79, P6
   Sprake A, 2015, EUR PHYS EDUC REV, V21, P394, DOI 10.1177/1356336X15577221
   Stanec A, 2011, REV PHENEPS, V3
   Stolz S, 2010, JUSTIFYING JUSTIFICA
   Streit WK, 1950, J AM ASS HLTH PHYS E, V21, P136
   Sun HC, 2015, J SPORT HEALTH SCI, V4, P145, DOI 10.1016/j.jshs.2015.03.006
   Swabey K, 2006, THESIS
   Tinning R., 1993, LEARNING TEACH PHYS
   Tremblay M., 2010, PHYS HLTH ED J, V76, P26
   UK Sport, 2002, GAM PLAN STRAT DEL G
   Whitehead M., 2001, European Journal of Physical Education, V6, P127
   WHITEHEAD M, 2004, PREOL C THESS GREEC
   Whitehead M, 2013, ICSSPE B, V65, P1
   Whitehead M., 2010, PHYS LITERACY LIFECO
   Whitehead M, 2005, PRIM PHYS ED C ROEH
   Whitehead M, 2007, SPORT ETHICS PHILOS, V1, P281, DOI 10.1080/17511320701676916
   World Health Organisation, 2014, PHYS ACT YOUNG PEOPL
NR 95
TC 43
Z9 43
U1 12
U2 48
PU SAGE PUBLICATIONS LTD
PI LONDON
PA 1 OLIVERS YARD, 55 CITY ROAD, LONDON EC1Y 1SP, ENGLAND
SN 1356-336X
EI 1741-2749
J9 EUR PHYS EDUC REV
JI Eur. Phys. Educ. Rev.
PD AUG
PY 2018
VL 24
IS 3
BP 292
EP 313
DI 10.1177/1356336X17690312
PG 22
WC Education & Educational Research
WE Social Science Citation Index (SSCI)
SC Education & Educational Research
GA GN5LL
UT WOS:000439100800002
DA 2022-04-21
ER

PT J
AU Reilly, KC
   Burke, SM
AF Reilly, Kristen C.
   Burke, Shauna M.
TI WHAT DOES PHYSICAL LITERACY MEAN TO YOU? AN EXPLORATION OF PARENTS'
   UNDERSTANDING AND PERCEPTIONS OF PHYSICAL LITERACY
SO ANNALS OF BEHAVIORAL MEDICINE
LA English
DT Meeting Abstract
C1 [Reilly, Kristen C.; Burke, Shauna M.] Western Univ, Fac Hlth Sci, London, ON, Canada.
EM kreill2@uwo.ca
NR 0
TC 0
Z9 0
U1 0
U2 6
PU OXFORD UNIV PRESS INC
PI CARY
PA JOURNALS DEPT, 2001 EVANS RD, CARY, NC 27513 USA
SN 0883-6612
EI 1532-4796
J9 ANN BEHAV MED
JI Ann. Behav. Med.
PD MAR
PY 2017
VL 51
SU 1
MA B069
BP S1018
EP S1019
PG 2
WC Psychology, Multidisciplinary
WE Social Science Citation Index (SSCI)
SC Psychology
GA ER6VO
UT WOS:000398947201190
DA 2022-04-21
ER

PT J
AU Tremblay, MS
   Longmuir, PE
AF Tremblay, Mark S.
   Longmuir, Patricia E.
TI Conceptual Critique of Canada's Physical Literacy Assessment Instruments
   Also Misses the Mark
SO MEASUREMENT IN PHYSICAL EDUCATION AND EXERCISE SCIENCE
LA English
DT Letter
DE physical literacy; assessment; measurement
C1 [Tremblay, Mark S.; Longmuir, Patricia E.] Childrens Hosp Eastern Ontario, Res Inst, Hlth Act Living & Obes Res Grp, Ottawa, ON, Canada.
RP Tremblay, MS (corresponding author), Childrens Hosp Eastern Ontario, Res Inst, 401 Smyth Rd, Ottawa, ON K1H 8L1, Canada.
EM mtremblay@cheo.on.ca
RI Tremblay, Mark/AAF-2981-2019; Tremblay, Mark/ABI-5477-2020
CR Canadian Sport for Life (CS4L), 2014, PHYS HLTH ED J, V80, P38
   Francis CE, 2016, J PHYS ACT HEALTH, V13, P214, DOI 10.1123/jpah.2014-0597
   Longmuir PE, 2015, BMC PUBLIC HEALTH, V15, DOI 10.1186/s12889-015-2106-6
   [Ontario Society of Physical Activity Promoters in Public Health Physical and Health Education (PHE) Canada Canadian Parks and Recreation Association ParticipACTION Sport for Life Society the Healthy Active Living and Obesity (HALO) Research Group at the Childrens Hospital of Eastern Ontario Research Institute], 2015, CAN PHYS LIT CONS ST
   Physical Health Education Canada, 2014, PHYS HLTH ED J, V80, P18
   Robinson DB, 2017, MEAS PHYS EDUC EXERC, V21, P40, DOI [10.1080/1091367x.2016.1249793, 10.1080/1091367X.2016.1249793]
   Tremblay MS, 2012, CAN J PUBLIC HEALTH, V103, P164, DOI 10.1007/BF03403806
   Whitehead M., 2010, PHYS LITERACY LIFECO
   Whitehead M., 2013, DEBATES PHYS ED
NR 9
TC 6
Z9 6
U1 1
U2 15
PU ROUTLEDGE JOURNALS, TAYLOR & FRANCIS LTD
PI ABINGDON
PA 2-4 PARK SQUARE, MILTON PARK, ABINGDON OX14 4RN, OXON, ENGLAND
SN 1091-367X
EI 1532-7841
J9 MEAS PHYS EDUC EXERC
JI Meas. Phys. Educ. Exerc. Sci.
PY 2017
VL 21
IS 3
BP 174
EP 176
DI 10.1080/1091367X.2017.1333002
PG 3
WC Education & Educational Research; Hospitality, Leisure, Sport & Tourism;
   Sport Sciences
WE Social Science Citation Index (SSCI)
SC Education & Educational Research; Social Sciences - Other Topics; Sport
   Sciences
GA FQ6WY
UT WOS:000418506000008
DA 2022-04-21
ER

PT J
AU Bopp, T
   Vadeboncoeur, JD
   Stellefson, M
   Weinsz, M
AF Bopp, Trevor
   Vadeboncoeur, Joshua D.
   Stellefson, Michael
   Weinsz, Melissa
TI Moving Beyond the Gym: A Content Analysis of YouTube as an Information
   Resource for Physical Literacy
SO INTERNATIONAL JOURNAL OF ENVIRONMENTAL RESEARCH AND PUBLIC HEALTH
LA English
DT Article
DE physical literacy; activity; social media; online resource; Internet;
   HONcode; YouTube
ID WORLD-WIDE-WEB; SOCIAL MEDIA; HEALTH INFORMATION; EDUCATION; INTERNET;
   RELIABILITY; TECHNOLOGY; QUALITY; PINTEREST; FACEBOOK
AB The Internet, and particularly YouTube, has been found to be and continues to develop as a resourceful educational space for health-related information. Understanding physical literacy as a lifelong health-related outcome and facilitator of an active lifestyle, we sought to assess the content, exposure, engagement, and information quality of uploaded physical literacy videos on YouTube. Two researchers collected 300 YouTube videos on physical literacy and independently coded each video's: title, media source of upload, content topics related to physical literacy, content delivery style, and adherence to adapted Health on the Net Foundation Code of Conduct (HONcode) principles of information quality. Physical literacy videos that focused on physical activity and behaviors were the strongest predictor of high quality ratings, followed closely by videos covering affective domains (motivation, confidence, and self-esteem) of physical literacy. The content delivery method was also important, with videos utilizing presentations and testimonials containing high quality information about physical activity. Thus, providers of physical literacy and health-related online video content should be aware of and adhere to the expected quality standards. As health information expectations and ethical standards increase, the Internet, and specifically YouTube, has the potential to enhance video resources, virtual networking opportunities, as well as the sharing, dissemination, accumulation, and enrichment of physical literacy information for all.
C1 [Bopp, Trevor; Vadeboncoeur, Joshua D.; Weinsz, Melissa] Univ Florida, Dept Sport Management, Gainesville, FL 32611 USA.
   [Stellefson, Michael] East Carolina Univ, Dept Hlth Educ & Promot, Greenville, NC 27858 USA.
RP Bopp, T (corresponding author), Univ Florida, Dept Sport Management, Gainesville, FL 32611 USA.
EM tbopp@ufl.edu
OI Bopp, Trevor/0000-0002-6320-6028; Stellefson,
   Michael/0000-0003-1717-4114
CR Akagi C, 2008, AM J HEALTH EDUC, V39, P58, DOI 10.1080/19325037.2008.10599015
   Alfrey L, 2012, PHYS EDUC SPORT PEDA, V17, P477, DOI 10.1080/17408989.2011.594429
   Armour K. M., 2019, YOUNG PEOPLE SOCIAL, P86
   Armour KM, 2017, DIGITAL TECHNOLOGIES AND LEARNING IN PHYSICAL EDUCATION: PEDAGOGICAL CASES, P1
   Atkinson NL, 2009, J MED INTERNET RES, V11, DOI 10.2196/jmir.1035
   Awidi IT, 2019, COMPUT EDUC, V129, P106, DOI 10.1016/j.compedu.2018.10.018
   Barker S, 2010, WILD ENVIRON MED, V21, P298, DOI 10.1016/j.wem.2010.08.016
   Barrot JS, 2018, J COMPUT ASSIST LEAR, V34, P863, DOI 10.1111/jcal.12295
   Bernstam EV, 2005, INT J MED INFORM, V74, P13, DOI 10.1016/j.ijmedinf.2004.10.001
   Cale L., 2019, YOUNG PEOPLE SOCIAL, P212
   Cale L, 2016, EUR PHYS EDUC REV, V22, P526, DOI 10.1177/1356336X15623774
   Casey A, 2017, SPORT EDUC SOC, V22, P288, DOI 10.1080/13573322.2016.1226792
   Centers for Disease Control and Prevention, HLTH SCH PHYS ACT FA
   Centers for Disease Control and Prevention, HLTH PLAC PHYS ACT
   Centers for Disease Control and Prevention, HLTH SCH CHILDH OB F
   Corbin CB, 2016, RES Q EXERCISE SPORT, V87, P14, DOI 10.1080/02701367.2016.1124722
   Dogtiev A., BUSINESS APPS YOUTUB
   Dudley D.A., 2019, YOUNG PEOPLE SOCIAL, P147
   Durden-Myers EJ, 2018, J TEACH PHYS EDUC, V37, P262, DOI 10.1123/jtpe.2018-0131
   Edwards LC, 2017, SPORTS MED, V47, P113, DOI 10.1007/s40279-016-0560-7
   Espinosa L.F., 2015, THEOR PRACT LANG STU, V5, P2206, DOI [10.17507/tpls.0511.03, DOI 10.17507/TPLS.0511.03]
   Fahy E., 2014, AUSTRALAS MED J, V7, P4, DOI [10.21767/AMJ.2014.1900, DOI 10.21767/AMJ.2014.1900]
   Ferraro KF, 2003, AM SOCIOL REV, V68, P707, DOI 10.2307/1519759
   Flemons M, 2018, J TEACH PHYS EDUC, V37, P299, DOI 10.1123/jtpe.2018-0128
   Frith, 2017, SOCIAL MEDIA CHILDRE
   Gabarron E, 2013, INTERACT J MED RES, V2, P101, DOI 10.2196/ijmr.2465
   Gadbois S, 2019, SPORT PSYCHOL, V33, P97, DOI 10.1123/tsp.2018-0032
   Gagnon K, 2015, PHYS THER, V95, P406, DOI 10.2522/ptj.20130227
   Garcia-Granero M., LINS CONCORDANCE COR
   Goodyear V., 2019, YOUNG PEOPLE SOCIAL, P1
   Goodyear VA, 2019, SPORT EDUC SOC, V24, P673, DOI 10.1080/13573322.2017.1423464
   Hanif F, 2009, INFORM HEALTH SOC CA, V34, P231, DOI 10.3109/17538150903359030
   HaydnDavies D., 2010, PHYS LITERACY, P185
   Herrington S, 2015, CURR OBES REP, V4, P477, DOI 10.1007/s13679-015-0179-2
   Highfield T, 2016, COMMUN RES PRACT, V2, P47, DOI 10.1080/22041451.2016.1155332
   Hylton K., 2013, ICSSPE B J SPORT SCI, V65, P223
   IBM, 2017, IBM SPSS STAT WINDOW
   International Physical Literacy Association, HOM
   Keelan J, 2007, JAMA-J AM MED ASSOC, V298, P2482, DOI 10.1001/jama.298.21.2482
   Kite J, 2016, PLOS ONE, V11, DOI 10.1371/journal.pone.0162765
   Lacy S, 1996, JOURNALISM MASS COMM, V73, P963, DOI 10.1177/107769909607300414
   Laversin S, 2011, STUD HEALTH TECHNOL, V169, P654, DOI 10.3233/978-1-60750-806-9-654
   Lenhart A., 2015, TEENS SOCIAL MEDIA T
   LIN LI, 1989, BIOMETRICS, V45, P255, DOI 10.2307/2532051
   Liu, 2010, J ED TECHNOLOGY DEV, V3, P8
   Lounsbery MAF, 2015, J SPORT HEALTH SCI, V4, P139, DOI 10.1016/j.jshs.2015.02.002
   Lundvall S, 2015, J SPORT HEALTH SCI, V4, P113, DOI 10.1016/j.jshs.2015.02.001
   Lynch T, 2016, COGENT EDUC, V3, DOI 10.1080/2331186X.2016.1217820
   Madathil KC, 2015, HEALTH INFORM J, V21, P173, DOI 10.1177/1460458213512220
   Maina A., SMALL BUSINESS TREND
   Malina RM, 2014, RES Q EXERCISE SPORT, V85, P157, DOI 10.1080/02701367.2014.897592
   McHugh ML, 2012, BIOCHEM MEDICA, V22, P276, DOI 10.11613/bm.2012.031
   Meric F, 2002, BMJ-BRIT MED J, V324, P577, DOI 10.1136/bmj.324.7337.577
   Murdoch E., 2010, PHYS LITERACY LIFECO, P175
   Murugiah K, 2011, RESUSCITATION, V82, P332, DOI 10.1016/j.resuscitation.2010.11.015
   Paige SR, 2017, AM J HEALTH EDUC, V48, P264, DOI 10.1080/19325037.2017.1316693
   Paige SR, 2015, AM J HEALTH EDUC, V46, P241, DOI 10.1080/19325037.2015.1044586
   Parvizi M., 2017, ORAL SURG, V10, pe35, DOI [10.1111/ors.12263, DOI 10.1111/ORS.12263]
   Petruscu P., GOOGLE ORGANIC CLICK
   Pletneva N, 2011, STUD HEALTH TECHNOL, V169, P73, DOI 10.3233/978-1-60750-806-9-73
   Robinson LE, 2015, SPORTS MED, V45, P1273, DOI 10.1007/s40279-015-0351-6
   Roetert EP, 2015, J SPORT HEALTH SCI, V4, P108, DOI 10.1016/j.jshs.2015.03.002
   Sagas M., 2013, WHAT DOES SCI SAY AT
   Shaw JM, 2015, DIGIT HEALTH, V1, DOI 10.1177/2055207615588395
   Silverman S, 2015, J SPORT HEALTH SCI, V4, P150, DOI 10.1016/j.jshs.2015.03.003
   Sood A, 2011, UROLOGY, V77, P558, DOI 10.1016/j.urology.2010.07.536
   Stellefson Michael, 2019, J Diabetes Sci Technol, V13, P428, DOI 10.1177/1932296819839099
   Stellefson M, 2014, CHRON RESP DIS, V11, P61, DOI 10.1177/1479972314525058
   Stellrecht E, 2012, J CONS HLTH INTERNET, V16, P403, DOI 10.1080/15398285.2012.723987
   Stoddart A., 2017, PHENEX J, V8, P1
   Sun HC, 2017, ROU R PHYS ACT HEAL, P26
   Syed-Abdul S, 2013, J MED INTERNET RES, V15, DOI 10.2196/jmir.2237
   Third A., 2017, YOUNG ONLINE CHILDRE
   Tichavakunda A. A, 2018, J NEGRO EDUC, V87, P110, DOI [10.7709/jnegroeducation.87.2.0110, DOI 10.7709/JNEGROEDUCATION.87.2.0110]
   Wartella E, 2016, MEDIA COMMUN, V4, P13, DOI 10.17645/mac.v4i3.515
   Whitehead M, 2013, ICSSPE J SPORT SCI P, V65, P22
   Whitehead M., 2010, PHYS LITERACY LIFECO
   Whitehead M, 2007, SPORT ETHICS PHILOS, V1, P281, DOI 10.1080/17511320701676916
   Wimble M, 2016, TELEMED E-HEALTH, V22, P809, DOI 10.1089/tmj.2015.0267
   Yildirim M., 2018, INT J HIGH ED, V7, P129, DOI [10.5430/ijhe.v7n6p129, DOI 10.5430/IJHE.V7N6P129]
   Zhang Ni, 2015, Hawaii J Med Public Health, V74, P136
NR 81
TC 9
Z9 9
U1 4
U2 16
PU MDPI
PI BASEL
PA ST ALBAN-ANLAGE 66, CH-4052 BASEL, SWITZERLAND
EI 1660-4601
J9 INT J ENV RES PUB HE
JI Int. J. Environ. Res. Public Health
PD SEP 2
PY 2019
VL 16
IS 18
AR 3335
DI 10.3390/ijerph16183335
PG 18
WC Environmental Sciences; Public, Environmental & Occupational Health
WE Science Citation Index Expanded (SCI-EXPANDED); Social Science Citation Index (SSCI)
SC Environmental Sciences & Ecology; Public, Environmental & Occupational
   Health
GA JC3KV
UT WOS:000489178500109
PM 31510001
OA Green Published, gold
DA 2022-04-21
ER

PT J
AU Tremblay, MS
   Costas-Bradstreet, C
   Barnes, JD
   Bartlett, B
   Dampier, D
   Lalonde, C
   Leidl, R
   Longmuir, P
   McKee, M
   Patton, R
   Way, R
   Yessis, J
AF Tremblay, Mark S.
   Costas-Bradstreet, Christa
   Barnes, Joel D.
   Bartlett, Brett
   Dampier, Diana
   Lalonde, Chantal
   Leidl, Reg
   Longmuir, Patricia
   McKee, Melanie
   Patton, Rhonda
   Way, Richard
   Yessis, Jennifer
TI Canada's Physical Literacy Consensus Statement: process and outcome
SO BMC PUBLIC HEALTH
LA English
DT Article
DE Physical literacy; Definition; Consensus; Health; Sedentary behaviour;
   Physical activity; Motivation; Confidence; Physical competence
ID SCHOOL-AGED CHILDREN; HEALTH INDICATORS; SEDENTARY BEHAVIOR; CONCEPTUAL
   CRITIQUE; SLEEP DURATION; YOUTH; CHILDHOOD; OBESITY; ASSOCIATIONS;
   GUIDELINES
AB Background: Healthy movement behaviours of Canadian children and youth have been found to be suboptimal; this is associated with declines in physical fitness, increases in obesity, and elevated chronic disease risk. Physical literacy is an evolving construct representing foundational domains upon which physically active lifestyles are based. Many sectors and organizations in Canada are embracing physical literacy in their programs, practices, policies, and research; however, the use of inconsistent definitions and conceptualizations of physical literacy had been identified by stakeholders as hindering promotion and advancement efforts.
   Methods: With leadership from ParticipACTION, organizations from the physical activity, public health, sport, physical education, and recreation sectors collaborated to create a physical literacy consensus definition and position statement for use by all Canadian organizations and individuals. The process involved an environmental scan, survey of related evidence, stakeholder consultations, and creation of a Steering Committee. From this background work a consensus statement was drafted, shared with stakeholders, revised, and ratified.
   Results: Canada's Physical Literacy Consensus Statement was launched in June 2015 at the International Physical Literacy Conference in Vancouver, British Columbia. To further promote the Consensus Statement, the Sport for Life Society developed and simultaneously released the "Vancouver Declaration", which contained additional guidance on physical literacy. Both the Consensus Statement and the Declaration endorsed the International Physical Literacy Association's definition of physical literacy, namely "the motivation, confidence, physical competence, knowledge and understanding to value and take responsibility for engagement in physical activities for life".
   Conclusions: Sector partners hope that the Consensus Statement, with its standardized definition, brings greater harmony, synergy, and consistency to physical literacy efforts in Canada and internationally. Going forward, the impact of this initiative on the sector, and the more distal goal of increasing habitual physical activity levels, should be assessed.
C1 [Tremblay, Mark S.; Barnes, Joel D.; Longmuir, Patricia] Childrens Hosp Eastern Ontario, Res Inst, Hlth Act Living & Obes Res Grp, 401 Smyth Rd, Ottawa, ON K1H 8L1, Canada.
   [Costas-Bradstreet, Christa] CCB Consulting, Burlington, ON L7L 3A3, Canada.
   [Costas-Bradstreet, Christa; Bartlett, Brett; Dampier, Diana] ParticipACTION, Toronto, ON M5S 1M2, Canada.
   [Lalonde, Chantal] Ontario Soc Phys Act Promoters Publ Hlth, Eastern Ontario Hlth Unit, Cornwall, ON K6H 7E9, Canada.
   [Leidl, Reg] Phys & Hlth Educ Canada, Ottawa, ON K1H 7X7, Canada.
   [McKee, Melanie] Stranmillis Univ Coll, Belfast BT9 5DY, Antrim, North Ireland.
   [Patton, Rhonda; Yessis, Jennifer] Univ Waterloo, Propel Ctr Populat Hlth Impact, Waterloo, ON N2L 3G1, Canada.
   [Way, Richard] Sport Life Soc, Victoria, BC V8P 3S1, Canada.
RP Tremblay, MS (corresponding author), Childrens Hosp Eastern Ontario, Res Inst, Hlth Act Living & Obes Res Grp, 401 Smyth Rd, Ottawa, ON K1H 8L1, Canada.
EM mtremblay@cheo.on.ca
RI Tremblay, Mark/AAF-2981-2019; Tremblay, Mark/ABI-5477-2020
FU RBC; PHAC
FX This study was made possible in part by the RBC Learn to Play Project
   with funding from RBC and PHAC, and publication costs for this
   manuscript were included in this funding.
CR Belanger K, 2018, BMC PUBLIC HEALTH, V18, DOI 10.1186/s12889-018-5897-4
   Canada's Physical Literacy Consensus Statement, 2016, CANADAS PHYS LITERAC
   Canadian Ministers of Health/ Healthy Living and Sport Physical Activity and Recreation, 2016, HEALTH CAN 2015 COMP
   Carson V, 2016, APPL PHYSIOL NUTR ME, V41, pS240, DOI 10.1139/apnm-2015-0630
   Carson V, 2016, APPL PHYSIOL NUTR ME, V41, pS294, DOI 10.1139/apnm-2016-0026
   Chaput JP, 2016, APPL PHYSIOL NUTR ME, V41, pS266, DOI 10.1139/apnm-2015-0627
   Colley Rachel C, 2011, Health Rep, V22, P15
   Corbin CB, 2016, RES Q EXERCISE SPORT, V87, P14, DOI 10.1080/02701367.2016.1124722
   Dudley D, 2017, QUEST, V69, P436, DOI 10.1080/00336297.2016.1268967
   Edwards LC, 2017, SPORTS MED, V47, P113, DOI 10.1007/s40279-016-0560-7
   Giblin S, 2014, SPORTS MED, V44, P1177, DOI 10.1007/s40279-014-0205-7
   Inchley J., 2017, ADOLESCENT OBESITY R
   Kohl HW, 2012, LANCET, V380, P294, DOI 10.1016/S0140-6736(12)60898-8
   Lang JJ, 2018, BMC PUBLIC HEALTH, V18, DOI 10.1186/s12889-018-5896-5
   Lobstein T, 2004, OBES REV S1, V5, P4, DOI DOI 10.1111/J.1467-789X.2004.00133.X
   Matricciani L, 2012, SLEEP MED REV, V16, P203, DOI 10.1016/j.smrv.2011.03.005
   Ng M, 2014, LANCET, V384, P766, DOI 10.1016/S0140-6736(14)60460-8
   ParticipACTION, 2016, HE 2016 PART REP CAR
   ParticipACTION, 2015, 2015 PART REP CARD P
   Patton R, 2015, LEARN PLAY PHYS LITE
   Poitras VJ, 2016, APPL PHYSIOL NUTR ME, V41, pS197, DOI 10.1139/apnm-2015-0663
   Rao DP, 2016, HEALTH PROMOT CHRON, V36, P194, DOI 10.24095/hpcdp.36.9.03
   Roberts KC, 2017, HEALTH PROMOT CHRON, V37, P252, DOI 10.24095/hpcdp.37.8.04
   Robinson DB, 2017, MEAS PHYS EDUC EXERC, V21, P40, DOI [10.1080/1091367x.2016.1249793, 10.1080/1091367X.2016.1249793]
   Roetert EP, 2015, J SPORT HEALTH SCI, V4, P108, DOI 10.1016/j.jshs.2015.03.002
   Saunders TJ, 2016, APPL PHYSIOL NUTR ME, V41, pS283, DOI 10.1139/apnm-2015-0626
   Spence JC, 2015, CAN J PUBLIC HEALTH, V106, pE470, DOI [10.17269/cjph.106.5041, 10.17269/CJPH.106.5041]
   Spengler J. O., 2015, PHYS LITERACY GLOBAL
   Telama R, 2005, AM J PREV MED, V28, P267, DOI 10.1016/j.amepre.2004.12.003
   Tomkinson Grant R, 2007, Med Sport Sci, V50, P46, DOI 10.1159/000101075
   Tremblay MS, 2017, MEAS PHYS EDUC EXERC, V21, P174, DOI 10.1080/1091367X.2017.1333002
   Tremblay MS, 2016, J PHYS ACT HEALTH, V13, pS343, DOI 10.1123/jpah.2016-0594
   Tremblay MS, 2016, APPL PHYSIOL NUTR ME, V41, pIII, DOI [10.1139/apnm-2016-0203, 10.1139/apnm-2016-0151]
   Tremblay MS, 2012, CAN J PUBLIC HEALTH, V103, P164, DOI 10.1007/BF03403806
   Tremblay MS, 2012, APPL PHYSIOL NUTR ME, V37, P357, DOI [10.1139/h2012-018, 10.1139/H2012-026, 10.1139/H2012-018, 10.1139/h2012-026]
   Tremblay Mark S, 2010, Health Rep, V21, P7
   Tremblay MS, 2016, MAJOR INITIATIVES RE
   Warburton DER, 2010, INT J BEHAV NUTR PHY, V7, DOI 10.1186/1479-5868-7-39
   Whitehead M., 2001, European Journal of Physical Education, V6, P127
   Whitehead M, 2013, ICSSPE J SPORT SCI P, V65, P22
   Whitehead M, 2010, ROUTLEDGE STUDIES PH
   Yang X, 2006, MED SCI SPORT EXER, V38, P919, DOI 10.1249/01.mss.0000218121.19703.f7
NR 42
TC 45
Z9 45
U1 11
U2 22
PU BMC
PI LONDON
PA CAMPUS, 4 CRINAN ST, LONDON N1 9XW, ENGLAND
EI 1471-2458
J9 BMC PUBLIC HEALTH
JI BMC Public Health
PD OCT 2
PY 2018
VL 18
SU 2
AR 1034
DI 10.1186/s12889-018-5903-x
PG 18
WC Public, Environmental & Occupational Health
WE Science Citation Index Expanded (SCI-EXPANDED); Social Science Citation Index (SSCI)
SC Public, Environmental & Occupational Health
GA HL8VG
UT WOS:000459020100001
PM 30285701
OA Green Published, gold
DA 2022-04-21
ER

PT J
AU Caldwell, HAT
   Di Cristofaro, NA
   Cairney, J
   Bray, SR
   MacDonald, MJ
   Timmons, BW
AF Caldwell, Hilary A. T.
   Di Cristofaro, Natascja A.
   Cairney, John
   Bray, Steven R.
   MacDonald, Maureen J.
   Timmons, Brian W.
TI Physical Literacy, Physical Activity, and Health Indicators in
   School-Age Children
SO INTERNATIONAL JOURNAL OF ENVIRONMENTAL RESEARCH AND PUBLIC HEALTH
LA English
DT Article
DE youth; aerobic fitness-body composition; blood pressure; quality of
   life; mediation
ID PEDSQL(TM)-4.0; RELIABILITY; VALIDATION; YOUTH; RISK
AB It has been theorized that physical literacy is associated with physical activity and health. The purpose of this study is to investigate the associations between physical literacy and health, and if this relationship is mediated by moderate-to-vigorous physical activity (MVPA). Two hundred and twenty-two children (113 girls, 10.7 +/- 1.0 years old) participated in this cross-sectional study. A physical literacy composite score was computed from measures of PLAYfun, PLAYparent, and PLAYself. Physical activity was measured over seven days with accelerometers, expressed as MVPA (min/day). Health indicators included: body composition (percent body fat), aerobic fitness (treadmill time and 60s heart rate recovery), resting systolic blood pressure, and quality of life. Physical literacy was significantly associated (p< 0.001) with percent body fat (R-2= 0.23), treadmill time (R-2= 0.21), 60 s heart rate recovery (R-2= 0.36), systolic blood pressure (R-2= 0.11), and quality of life (R-2= 0.11). The relationships between physical literacy and aerobic fitness, but not other health indicators, were directly mediated by MVPA. Higher physical literacy in children is associated with favorable health indicators, and the relationships between physical literacy and aerobic fitness were influenced by MVPA. Future work should examine these relationships longitudinally and determine if changes in physical literacy leads to changes in health.
C1 [Caldwell, Hilary A. T.; Di Cristofaro, Natascja A.; Timmons, Brian W.] McMaster Univ, Dept Pediat, Child Hlth & Exercise Med Program, Hamilton, ON L8S 4L8, Canada.
   [Caldwell, Hilary A. T.; Bray, Steven R.; MacDonald, Maureen J.; Timmons, Brian W.] McMaster Univ, Dept Kinesiol, Hamilton, ON L8S 4L8, Canada.
   [Cairney, John] Univ Queensland, Sch Human Hlth & Nutr Sci, St Lucia, Qld 4072, Australia.
RP Timmons, BW (corresponding author), McMaster Univ, Dept Pediat, Child Hlth & Exercise Med Program, Hamilton, ON L8S 4L8, Canada.; Timmons, BW (corresponding author), McMaster Univ, Dept Kinesiol, Hamilton, ON L8S 4L8, Canada.
EM caldweha@mcmaster.ca; dalimona@mcmaster.ca; j.cairney@uq.edu.au;
   sbray@mcmaster.ca; macdonmj@mcmaster.ca; timmonbw@mcmaster.ca
RI Timmons, Brian Timmons/AAX-1154-2021; Cairney, John/AAQ-9703-2020
OI Timmons, Brian Timmons/0000-0002-4063-9656; Cairney,
   John/0000-0003-2856-3967; MacDonald, Maureen/0000-0001-9851-3610; Bray,
   Steven/0000-0003-0658-3772
FU Canadian Institutes for Health Research (CIHR)Canadian Institutes of
   Health Research (CIHR) [MOP 137026]; North America Society for Pediatric
   Exercise Medicine Marco Cabrera Student Research Award Program; Tier II
   Canada Research Chair in Child Health and Exercise Medicine; Ontario
   Graduate ScholarshipOntario Graduate Scholarship
FX This research was funded by Canadian Institutes for Health Research
   (CIHR Award#: MOP 137026) and the North America Society for Pediatric
   Exercise Medicine Marco Cabrera Student Research Award Program. BWT is
   supported by a Tier II Canada Research Chair in Child Health and
   Exercise Medicine. H.A.T.C. was supported by an Ontario Graduate
   Scholarship.
CR [Anonymous], 2013, SPORT LIFE PHYS LITE
   Baxter-Jones ADG, 2005, PEDIATR EXERC SCI, V17, P18, DOI 10.1123/pes.17.1.18
   Belanger K, 2018, BMC PUBLIC HEALTH, V18, DOI 10.1186/s12889-018-5897-4
   Bremer E, 2020, RES Q EXERCISE SPORT, V91, P179, DOI 10.1080/02701367.2019.1652723
   BRUCE RA, 1973, AM HEART J, V85, P546, DOI 10.1016/0002-8703(73)90502-4
   Cairney J, 2019, J TEACH PHYS EDUC, V38, P84, DOI 10.1123/jtpe.2018-0270
   Cairney J, 2019, SPORTS MED, V49, P371, DOI 10.1007/s40279-019-01063-3
   Cairney J, 2018, MED SCI SPORT EXER, V50, P855, DOI 10.1249/MSS.0000000000001494
   Caldwell HAT, 2020, PLOS ONE, V15, DOI 10.1371/journal.pone.0230447
   Colley RC, 2017, HEALTH REP, V28, P8
   CUMMING GR, 1978, AM J CARDIOL, V41, P69, DOI 10.1016/0002-9149(78)90134-0
   Dudley D, 2017, QUEST, V69, P436, DOI 10.1080/00336297.2016.1268967
   Edwards LC, 2017, SPORTS MED, V47, P113, DOI 10.1007/s40279-016-0560-7
   Evenson KR, 2008, J SPORT SCI, V26, P1557, DOI 10.1080/02640410802334196
   Flynn JT, 2017, PEDIATRICS, V140, DOI [10.1542/peds.2017-1904, 10.1542/peds.2018-1739]
   Gunnell KE, 2018, BMC PUBLIC HEALTH, V18, DOI 10.1186/s12889-018-5899-2
   Hayes A.F, 2017, INTRO MEDITATION
   International Physical Literacy Association, 2015, CONS STAT PHYS LIT
   International Physical Literacy Association, CAN PHYS LIT CONS ST
   Kriemler S, 2009, EUR J CLIN NUTR, V63, P619, DOI 10.1038/ejcn.2008.19
   Kuczmarski RJ, 2002, VITAL HLTH STAT, V11, P246, DOI DOI 10.1097/00008486-200203000-00006
   Kwan MYW, 2019, SAGE OPEN, V9, DOI 10.1177/2158244019850248
   Lang JJ, 2018, BMC PUBLIC HEALTH, V18, DOI 10.1186/s12889-018-5896-5
   Longmuir PE, 2015, BMC PUBLIC HEALTH, V15, DOI 10.1186/s12889-015-2106-6
   MacDonald DJ, 2018, BMC PUBLIC HEALTH, V18, DOI 10.1186/s12889-018-5893-8
   Mirwald RL, 2002, MED SCI SPORT EXER, V34, P689, DOI 10.1097/00005768-200204000-00020
   Nilsson A, 2001, MED SCI SPORT EXER, V33, pS252, DOI 10.1097/00005768-200105001-01416
   Nystrom CD, 2018, BMC PUBLIC HEALTH, V18, DOI 10.1186/s12889-018-5898-3
   Poitras VJ, 2016, APPL PHYSIOL NUTR ME, V41, pS197, DOI 10.1139/apnm-2015-0663
   Psaty BM, 2001, ARCH INTERN MED, V161, P1183, DOI 10.1001/archinte.161.9.1183
   Rich C, 2013, PLOS ONE, V8, DOI 10.1371/journal.pone.0067206
   Simhaee D, 2013, PEDIATR CARDIOL, V34, P1431, DOI 10.1007/s00246-013-0667-7
   Sorof JM, 2001, PEDIATR NEPHROL, V16, P517, DOI 10.1007/s004670100586
   Stearns JA, 2019, MEAS PHYS EDUC EXERC, V23, P47, DOI 10.1080/1091367X.2018.1500368
   Timmons BW, 2012, BMC PUBLIC HEALTH, V12, DOI 10.1186/1471-2458-12-284
   Tremblay MS, 2018, BMC PUBLIC HEALTH, V18, DOI 10.1186/s12889-018-5903-x
   Tremblay MS, 2018, BMC PUBLIC HEALTH, V18, DOI 10.1186/s12889-018-5891-x
   Trost SG, 2011, MED SCI SPORT EXER, V43, P1360, DOI 10.1249/MSS.0b013e318206476e
   Varni JW, 2003, AMBUL PEDIATR, V3, P329, DOI 10.1367/1539-4409(2003)003<0329:TPAAPP>2.0.CO;2
   Varni JW, 2001, MED CARE, V39, P800, DOI 10.1097/00005650-200108000-00006
   Whitehead M., 2010, PHYS LITERACY LIFECO
NR 41
TC 9
Z9 9
U1 7
U2 22
PU MDPI
PI BASEL
PA ST ALBAN-ANLAGE 66, CH-4052 BASEL, SWITZERLAND
EI 1660-4601
J9 INT J ENV RES PUB HE
JI Int. J. Environ. Res. Public Health
PD AUG
PY 2020
VL 17
IS 15
AR 5367
DI 10.3390/ijerph17155367
PG 12
WC Environmental Sciences; Public, Environmental & Occupational Health
WE Science Citation Index Expanded (SCI-EXPANDED); Social Science Citation Index (SSCI)
SC Environmental Sciences & Ecology; Public, Environmental & Occupational
   Health
GA MZ5MN
UT WOS:000559168300001
PM 32722472
OA Green Published, gold
DA 2022-04-21
ER

PT J
AU Edwards, LC
   Bryant, AS
   Morgan, K
   Cooper, SM
   Jones, AM
   Keegan, RJ
AF Edwards, Lowri C.
   Bryant, Anna S.
   Morgan, Kevin
   Cooper, Stephen-Mark
   Jones, Anwen M.
   Keegan, Richard J.
TI A Professional Development Program to Enhance Primary School Teacher's
   Knowledge and Operationalization of Physical Literacy
SO JOURNAL OF TEACHING IN PHYSICAL EDUCATION
LA English
DT Article
DE PE-CPD; physical education; primary education
ID EDUCATION TEACHERS; PERCEPTIONS; QUALITY
AB Introduction: Despite increases in research and implementation, physical literacy continues to be largely misinterpreted by practitioners. The purpose of this study was to devise, implement, and evaluate a professional development program that works in a primary school environment to enhance their knowledge and operationalization of physical literacy. Methods: Following a 3-month needs assessment phase, data were collected from structured observations, reflections, and semistructured interviews with the teachers, before, during, and after an introductory workshop and 6-month physical literacy intervention. Thematic analysis was used to evaluate perceptions of program effectiveness. Results: The needs assessment phase identified notable differences between teachers' classroom and physical education practice. Results of the physical literacy workshop and intervention detailed an increase in teachers' knowledge of, and operationalization of, physical literacy. Discussion/Conclusions: Applying established principles of effective professional development in a contextually sensitive manner was viewed as effective in enhancing primary school teacher's knowledge and practice regarding physical literacy.
C1 [Edwards, Lowri C.; Bryant, Anna S.; Morgan, Kevin; Cooper, Stephen-Mark; Jones, Anwen M.] Cardiff Metropolitan Univ, Cardiff Sch Sport & Hlth Sci Sport, Cardiff, S Glam, Wales.
   [Keegan, Richard J.] Univ Canberra, Fac Hlth, Res Inst Sport & Exercise Sci, Canberra, ACT, Australia.
RP Edwards, LC (corresponding author), Cardiff Metropolitan Univ, Cardiff Sch Sport & Hlth Sci Sport, Cardiff, S Glam, Wales.
EM LCEdwards@cardiffmet.ac.uk
RI Keegan, Richard/V-1752-2019
OI Keegan, Richard/0000-0003-4253-4492
FU Coleg Cymraeg Cenedlaethol (Welsh National College)
FX This research was funded by the Coleg Cymraeg Cenedlaethol (Welsh
   National College).
CR Armour K, 2017, SPORT EDUC SOC, V22, P799, DOI 10.1080/13573322.2015.1083000
   Armour KM, 2004, SPORT EDUC SOC, V9, P95, DOI 10.1080/1357332042000175836
   Atencio M, 2012, PHYS EDUC SPORT PEDA, V17, P127, DOI 10.1080/17408989.2011.565469
   Bailey RW, 2000, SERONO SYMP, P73
   Bannon C., 2013, ICSSPE B J SPORT SCI, V65, P199
   Barbazette J., 2005, TRAINING NEEDS ASSES
   Bernstein B.B., 1977, CLASS CODES CONTROL, V3
   Blair R, 2008, PERSPECT EDUC, V26, P105
   Braun V., 2006, QUAL RES PSYCHOL, V3, P77, DOI [10.1191/1478088706qp063oa, DOI 10.1191/1478088706QP063OA]
   Brito N., 2009, TARGETED SCH SELF EV
   Bunker D., 1982, B PHYS ED, V18, P58
   Cale L, 2018, J TEACH PHYS EDUC, V37, P280, DOI 10.1123/jtpe.2018-0134
   Capel S., 2016, LEARNING TEACH SECON, V7th
   Department for Education and Skills, 2002, LIT PHYS ED KEY STAG
   Duda, 1998, ADV SPORT EXERCISE P, P471
   Dudley D, 2017, QUEST, V69, P436, DOI 10.1080/00336297.2016.1268967
   Duncombe R., 2003, BRIT ED RES ASS C ED
   Durden-Myers EJ, 2018, J TEACH PHYS EDUC, V37, P262, DOI 10.1123/jtpe.2018-0131
   Edwards L., 2015, GWERDDON, V20, P44
   Edwards LC, 2018, SPORTS MED, V48, P659, DOI 10.1007/s40279-017-0817-9
   Edwards LC, 2017, SPORTS MED, V47, P113, DOI 10.1007/s40279-016-0560-7
   Green S., 2002, STUD EV ED C JOH S A
   Hardman K., 2010, PHYS ED THE FUTURE A
   Harris J, 2012, PHYS EDUC SPORT PEDA, V17, P367, DOI 10.1080/17408989.2011.582489
   Holdsworth S., 2008, INT J SUSTAINABILITY, V9, P131, DOI DOI 10.1108/14676370810856288
   Hunzicker J, 2011, PROF DEV EDUC, V37, P177, DOI 10.1080/19415257.2010.523955
   International Physical Literacy Association, 2016, PHYS LIT DEF
   Jerome L., 2015, EFFECTIVE MEDIUM TER
   Jess M, 2017, EDUC 3-13, V45, P645, DOI 10.1080/03004279.2016.1155072
   Keegan RJ, 2019, J TEACH PHYS EDUC, V38, P105, DOI 10.1123/jtpe.2018-0264
   Kirk K, 2012, J PEDAGOG DEV, V2, P38
   Larouche R, 2015, J SPORT MED PHYS FIT, V55, P527
   Lincoln Y.S., 1985, NATURALISTIC INQUIRY
   McLennan N., 2015, QUALITY PHYS ED GUID
   Morgan K, 2019, PHYS EDUC SPORT PEDA, V24, P43, DOI 10.1080/17408989.2018.1533543
   Murdoch E., 2010, PHYS LITERACY LIFECO, P175
   National Curriculum for Physical Education, 2008, PHYS ED NAT CURR WAL
   O'sullivan M.C., 2002, TEACH DEV, V6, DOI [10.1080/13664530200200164, DOI 10.1080/13664530200200164]
   Paine L., 2014, COMPLETE GUIDE PRIMA
   Patton M.Q., 2014, QUALITATIVE RES EVAL
   Penney D, 2009, SPORT EDUC SOC, V14, P421, DOI 10.1080/13573320903217125
   Phillips P, 2008, AUST J TEACH EDUC, V33, P37, DOI 10.14221/ajte.2008v33n1.3
   Pot N, 2018, J TEACH PHYS EDUC, V37, P246, DOI 10.1123/jtpe.2018-0133
   Robinson DB, 2018, J TEACH PHYS EDUC, V37, P288, DOI 10.1123/jtpe.2018-0135
   Shearer C, 2018, J TEACH PHYS EDUC, V37, P237, DOI 10.1123/jtpe.2018-0136
   Sloan S, 2010, EUR PHYS EDUC REV, V16, P267, DOI 10.1177/1356336X10382976
   Spengler J. O., 2015, PHYS LITERACY GLOBAL
   Taplin L., 2013, ICSSPE J SPORT SCI P, V65, P257
   Thymms P., 2012, WORKING DIFFICULT CH
   Unit, 1988, LEARNING DOING GUIDE
   Vickerman P., 2015, LEARNING TEACH PHYS, P156
   Welk GJ, 2005, PSYCHOL SPORT EXERC, V6, P51, DOI 10.1016/j.psychsport.2003.10.006
   Whitehead M., 2013, J SPORT SCI PHYS ED, P73
   Whitehead M., 2010, PHYS LITERACY LIFECO
   Zeedyk MS, 2003, SCHOOL PSYCHOL INT, V24, P67, DOI 10.1177/0143034303024001010
NR 55
TC 11
Z9 11
U1 10
U2 33
PU HUMAN KINETICS PUBL INC
PI CHAMPAIGN
PA 1607 N MARKET ST, PO BOX 5076, CHAMPAIGN, IL 61820-2200 USA
SN 0273-5024
EI 1543-2769
J9 J TEACH PHYS EDUC
JI J. Teach. Phys. Educ.
PD APR
PY 2019
VL 38
IS 2
SI SI
BP 126
EP 135
DI 10.1123/jtpe.2018-0275
PG 10
WC Education & Educational Research; Sport Sciences
WE Science Citation Index Expanded (SCI-EXPANDED); Social Science Citation Index (SSCI)
SC Education & Educational Research; Sport Sciences
GA HS1MP
UT WOS:000463626700007
DA 2022-04-21
ER

PT J
AU Allan, V
   Turnnidge, J
   Cote, J
AF Allan, Veronica
   Turnnidge, Jennifer
   Cote, Jean
TI Evaluating Approaches to Physical Literacy Through the Lens of Positive
   Youth Development
SO QUEST
LA English
DT Article
DE Athlete development; developmental assets; physical literacy; positive
   youth development; youth sport
ID SPORT; ADOLESCENTS; MOTIVATION; PROGRAMS; HEALTHY; MODEL; PLAY; SELF
AB The potential of physical activity and sport programs to promote positive youth development PYD) is well-recognized among youth sport researchers and practitioners. More recently, physical literacy has gained traction among sport organizations as an important component of long-term athlete development. With conceptual roots in academic writing, two approaches to physical literacy emerged: a holistic approach, encompassing cohesive developmental processes and outcomes; and a performance-driven approach, focused largely on physical competencies and performance. This article will evaluate the dual approaches to physical literacy through the lens of PYD. By pairing the theoretical foundation of the holistic approach with the attention to measurement in the performance-driven approach, we subsequently propose an integrated approach to physical literacy grounded firmly in sport and physical activity PYD research. Guided by this approach, we offer key insights and practical recommendations for the implementation of programs that seek to foster both physical literacy and PYD.
C1 [Allan, Veronica; Turnnidge, Jennifer; Cote, Jean] Queens Univ, Sch Kinesiol & Hlth Studies, 28 Div St, Kingston, ON K7L 3N6, Canada.
RP Allan, V (corresponding author), Queens Univ, Sch Kinesiol & Hlth Studies, 28 Div St, Kingston, ON K7L 3N6, Canada.
EM 7vra@queensu.ca
RI Cote, Jean/D-6344-2014
CR Bluechardt, 2008, DEV PHYS LITERACY GU
   Bruner MW, 2010, PSYCHOL SPORT EXERC, V11, P133, DOI 10.1016/j.psychsport.2009.05.008
   Coakley J., 2007, SPORT SOC ISSUES CON
   Cote J, 1999, SPORT PSYCHOL, V13, P395, DOI 10.1123/tsp.13.4.395
   Cote J., 2014, SCI SPORT, V29, pS63, DOI [https://doi.org/10.1016/j.scispo.2014.08.133, DOI 10.1016/J.SCISPO.2014.08.133, 10.1016/j.scispo.2014.08.133]
   Cote J., 2012, OXFORD HDB SPORT PER, P435
   Cote J., 2016, SPORT PSYCHOL CANADI, V3rd ed., P256
   Cote J., 2010, SPORT COACHING PROFE, P63
   Cote J., 2008, POSITIVE YOUTH DEV S
   Cote J, 2015, ROUT INT HANDB, P305
   Cote J, 2014, KINESIOL SLOVEN, V20, P14
   Cox RH, 2003, J SPORT EXERCISE PSY, V25, P519, DOI 10.1123/jsep.25.4.519
   Eccles J. S, 2002, COMMUNITY PROGRAMS P, DOI 10.17226/10022
   Francis CE, 2016, J PHYS ACT HEALTH, V13, P214, DOI 10.1123/jpah.2014-0597
   Fraser-Thomas J. L., 2005, Physical Education and Sport Pedagogy, V10, P19, DOI 10.1080/1740898042000334890
   Hancock D, 2014, INT J SPORT POLICY, V8, P1, DOI DOI 10.1080/19406940.2014.919338
   Hansen DM, 2007, J APPL DEV PSYCHOL, V28, P360, DOI 10.1016/j.appdev.2007.04.006
   Hidi S, 2006, EDUC PSYCHOL-US, V41, P111, DOI 10.1207/s15326985ep4102_4
   Higgs Colin., 2010, PHYS HLTH ED J, V76, P6
   Holt N. L., 2016, POSITIVE YOUTH DEV S
   Holt NL, 2017, INT REV SPORT EXER P, V10, P1, DOI 10.1080/1750984X.2016.1180704
   International Physical Literacy Association, 2016, PHYS LIT CAN DESCR M
   Jowett S, 2004, SCAND J MED SCI SPOR, V14, P245, DOI 10.1111/j.1600-0838.2003.00338.x
   Kavussanu M, 2006, J APPL SPORT PSYCHOL, V18, P326, DOI 10.1080/10413200600944108
   Kavussanu M, 2009, J SPORT EXERCISE PSY, V31, P97, DOI 10.1123/jsep.31.1.97
   Larson R, 2005, J COMMUNITY PSYCHOL, V33, P57, DOI 10.1002/jcop.20035
   Larson RW, 1999, PSYCHOL BULL, V125, P701, DOI 10.1037/0033-2909.125.6.701
   Lerner RM, 2005, J EARLY ADOLESCENCE, V25, P17, DOI 10.1177/0272431604272461
   Lerner RM, 2000, CHILD DEV, V71, P11, DOI 10.1111/1467-8624.00113
   Little R. R., 1993, I CHILDR YOUTH FAM F
   Lloyd RJ, 2011, PHENOMENOL PRACT, V5, P70, DOI 10.29173/pandpr19846
   Mandigo J., 2005, PHYS HLTH ED J, V75, P27
   Morrison R, 1969, MOVEMENT APPROACH ED
   Pearce N. J., 2006, APPL DEV SCI, V10, P121, DOI [10.1207/s1532480xads1003_2, DOI 10.1207/S1532480XADS1003_2]
   Pellegrini AD, 2007, DEV REV, V27, P261, DOI 10.1016/j.dr.2006.09.001
   Roetert EP, 2014, J PHYS EDUC RECREAT, V85, P38, DOI 10.1080/07303084.2014.948353
   Roth J, 1998, J RES ADOLESCENCE, V8, P423, DOI 10.1207/s15327795jra0804_2
   Ryan RM, 2000, AM PSYCHOL, V55, P68, DOI 10.1037/0003-066X.55.1.68
   Sport for Life Society, 2017, WHAT IS PHYS LIT
   Sport for Life Society, 2017, PHYS LIT RES
   Sport for Life Society, 2016, PHYS LIT
   Sport for Life Society, 2014, LONG TERM ATH DEV RE
   Tremblay M., 2010, PHYS HLTH ED J, V76, P26
   Turnnidge J, 2016, POSITIVE YOUTH DEVELOPMENT THROUGH SPORT, 2ND EDITION, P137
   Vierimaa M, 2012, INT J SPORTS SCI COA, V7, P601, DOI 10.1260/1747-9541.7.3.601
   Whitehead M., 2001, European Journal of Physical Education, V6, P127
   Whitehead M, 2013, ICSSPE B, V65, P1
   Whitehead M, 2007, SPORT ETHICS PHILOS, V1, P281, DOI 10.1080/17511320701676916
NR 48
TC 14
Z9 14
U1 10
U2 31
PU ROUTLEDGE JOURNALS, TAYLOR & FRANCIS LTD
PI ABINGDON
PA 2-4 PARK SQUARE, MILTON PARK, ABINGDON OX14 4RN, OXON, ENGLAND
SN 0033-6297
EI 1543-2750
J9 QUEST
JI Quest
PY 2017
VL 69
IS 4
BP 515
EP 530
DI 10.1080/00336297.2017.1320294
PG 16
WC Education & Educational Research; Sport Sciences
WE Science Citation Index Expanded (SCI-EXPANDED); Social Science Citation Index (SSCI)
SC Education & Educational Research; Sport Sciences
GA FT5CQ
UT WOS:000423172000007
DA 2022-04-21
ER

PT J
AU Rosenberg, D
AF Rosenberg, Danny
TI Antecedents of Physical Literacy: George Herbert Mead and the Genesis of
   the Self in Play and Games
SO QUEST
LA English
DT Article
DE Physical literacy; self; universality; George Herbert Mead; play; games
AB Physical literacy has gained worldwide prominence over the last decade by re-conceptualizing primarily the meaning of physical education. British educator Margaret Whitehead is the most famous proponent of this expression and expositor of its philosophical foundation and value. As such, physical literacy rejects dualism, is buttressed by monism, phenomenology, and existentialism, and provides insights regarding perception, embodiment, and human existence. Two aspects of physical literacy, relevant to this inquiry, are the development of a sense of self and the notion of universality. Both these concepts were addressed by George Herbert Mead over 80 years ago in relation to the genesis of the self in play and the "generalized other" in games as expounded in his seminal work, Mind, Self, & Society. A comparison of the concept of physical literacy and Mead's thought on the development of the self in physical activity will reveal that the antecedents of physical literacy offer it a useful critique.
C1 [Rosenberg, Danny] Brock Univ, Kinesiol, St Catharines, ON L2S 3A1, Canada.
RP Rosenberg, D (corresponding author), Brock Univ, Kinesiol, St Catharines, ON L2S 3A1, Canada.
EM drosenberg@brocku.ca
CR Arnold P., 1979, MEANING MOVEMENT SPO
   Berger PL., 1963, INVITATION SOCIOLOGY
   Corbin CB, 2016, RES Q EXERCISE SPORT, V87, P14, DOI 10.1080/02701367.2016.1124722
   Descartes R., 1960, DISCOURSE METHOD
   Ennis CD, 2015, J SPORT HEALTH SCI, V4, P119, DOI 10.1016/j.jshs.2015.03.001
   Giblin S, 2014, SPORTS MED, V44, P1177, DOI 10.1007/s40279-014-0205-7
   HANSEN DA, 1976, INVITATION CRITICAL
   Kirk D, 2013, EDUC PHILOS THEORY, V45, P973, DOI 10.1080/00131857.2013.785352
   Kretchmar R. S., 2005, PRACTICAL PHILOS SPO, V2nd
   Mandigo, 2013, PHYS HLTH ED, V78, P18
   Mead G. H., 1999, PLAY SCH SOC
   Mead G. H., 1964, SELECTED WRITINGS GH, P142
   Mead G. H., 1964, SELECTED WRITINGS GH, P289
   Mead G. H., 1968, GH MEAD ESSAYS HIS S, P27
   Mead GH, 1962, MIND SELF SOC STANDP
   Miller David., 1973, GH MEAD SELF LANGUAG
   Nathanson M., 1973, SOCIAL DYNAMICS GH M
   Plato, 1961, COLLECTED DIALOGUES
   Singleton, 2013, PHYS HLTH ED J, V79, P6
   Whitehead M., 2001, European Journal of Physical Education, V6, P127
   Whitehead M., 2013, INT COUNC SPORT SCI, V65
   Whitehead M., 2007, NAT DIS ASS IR DUBL
   Whitehead M., 2010, PHYS LITERACY LIFECO
   Whitehead M.E., 2010, PHYS LITERACY LIFECO, P3
   Whitehead M, 2007, SPORT ETHICS PHILOS, V1, P281, DOI 10.1080/17511320701676916
NR 25
TC 0
Z9 0
U1 1
U2 13
PU ROUTLEDGE JOURNALS, TAYLOR & FRANCIS LTD
PI ABINGDON
PA 2-4 PARK SQUARE, MILTON PARK, ABINGDON OX14 4RN, OXON, ENGLAND
SN 0033-6297
EI 1543-2750
J9 QUEST
JI Quest
PD OCT 2
PY 2019
VL 71
IS 4
BP 463
EP 478
DI 10.1080/00336297.2019.1570855
PG 16
WC Education & Educational Research; Sport Sciences
WE Science Citation Index Expanded (SCI-EXPANDED); Social Science Citation Index (SSCI)
SC Education & Educational Research; Sport Sciences
GA JO7HC
UT WOS:000497745800009
DA 2022-04-21
ER

PT J
AU Cornish, K
   Fox, G
   Fyfe, T
   Koopmans, E
   Pousette, A
   Pelletier, CA
AF Cornish, Katie
   Fox, Gloria
   Fyfe, Trina
   Koopmans, Erica
   Pousette, Anne
   Pelletier, Chelsea A.
TI Understanding physical literacy in the context of health: a rapid
   scoping review
SO BMC PUBLIC HEALTH
LA English
DT Review
DE Physical activity; Physical education; Fundamental movement skills;
   Health promotion; Population health; Integrated knowledge translation;
   Exercise
ID PRIMARY-CARE; ACTIVITY PROMOTION; INTERVENTIONS; CHILDREN
AB BackgroundPhysical literacy is a multidimensional concept that describes a holistic foundation for physical activity engagement. Understanding the utilization and effectiveness of physical literacy in the context of health and the health care setting will support clinical and population health programming. The purpose of this rapid scoping review was to: 1) map the conceptualization of physical literacy as it relates to health; 2) identify and describe the utilization of physical literacy in the context of health and engagement of health care providers; and 3) better understand the relationship between physical literacy, physical activity, and health.MethodsFollowing established scoping review methods adapted for a rapid review approach, we searched electronic databases Medline OVID, CINAHL Ebsco, PsycInfo Ebsco, Web of Science ISI, and ERIC Ebsco from conception until September 2019. Tabulation coding was used to identify the key themes across included articles and synthesize findings. The review follows an integrated knowledge translation approach based on a partnership between the health system, community organizations, and researchers.ResultsFollowing removal of duplicates, our search identified 475 articles for title and abstract screening. After full text review, 17 articles were included (12 original research papers and five conceptual or review papers). There was near consensus among included papers with 16 of 17 using the Whiteheadian definition of physical literacy. There was limited involvement of health care providers in the concept of physical literacy. Physical literacy was connected to the following health indicators: BMI and body weight, waist circumference, cardiorespiratory fitness, physical activity, and sedentary behaviour. The primary demographic focus of included studies was children and there was a conceptual focus on the physical domain of physical literacy.ConclusionsDespite growing popularity, the empirical evidence base linking physical literacy and health outcomes is limited and the relationship remains theoretical. Physical literacy may present a novel and holistic framework for health-enhancing physical activity interventions that consider factors vital to sustained participation in physical activity across the life course. Future work should continue to explore the nature and direction of the relationship between physical activity and physical literacy to identify appropriate focused approaches for health promotion.
C1 [Cornish, Katie; Koopmans, Erica] Univ Northern British Columbia, Hlth Res Inst, Prince George, BC, Canada.
   [Fox, Gloria] Northern Hlth, Populat & Prevent Publ Hlth, Prince George, BC, Canada.
   [Fyfe, Trina] Univ Northern British Columbia, Northern Med Program, Prince George, BC, Canada.
   [Pousette, Anne] Univ British Columbia, Promot Wellness Northern British Columbia WINBC, Prince George, BC, Canada.
   [Pousette, Anne] Univ British Columbia, Northern Med Program, Prince George, BC, Canada.
   [Pousette, Anne] Univ Hosp Northern British Columbia, Northern Hlth, Prince George, BC, Canada.
   [Pelletier, Chelsea A.] Univ Northern British Columbia, Sch Hlth Sci, 3333 Univ Way, Prince George, BC V2N 4Z9, Canada.
RP Pelletier, CA (corresponding author), Univ Northern British Columbia, Sch Hlth Sci, 3333 Univ Way, Prince George, BC V2N 4Z9, Canada.
EM chelsea.pelletier@unbc.ca
OI Pelletier, Chelsea/0000-0002-8009-8014; Koopmans,
   Erica/0000-0003-2001-7128
CR Abou-Setta AM, 2016, PLOS ONE, V11, DOI 10.1371/journal.pone.0165903
   Almond Len, 2013, ICSSPE, V65, P215
   Arksey H., 2005, INT J SOCIAL RES MET, V8, P19, DOI 10.1080/1364557032000119616
   Aspen Institute Sports & Society Program, 2015, PHYS LIT US MOD STRA
   Australian Sports Commission, 2020, PHYS LIT
   Belanger K, 2018, BMC PUBLIC HEALTH, V18, DOI 10.1186/s12889-018-5897-4
   Braun V., 2006, QUAL RES PSYCHOL, V3, P77, DOI [10.1191/1478088706qp063oa, DOI 10.1191/1478088706QP063OA]
   Cairney J, 2019, SPORTS MED, V49, P371, DOI 10.1007/s40279-019-01063-3
   Canadian Assessment of Physical Literacy, 2020, CAN ASS PHYS LIT
   Choi SM, 2018, PLOS ONE, V13, DOI 10.1371/journal.pone.0203105
   Comeau ME, 2017, INT J ENV RES PUB HE, V14, DOI 10.3390/ijerph14091010
   Demetriou Y, 2015, EDUC RES REV-NETH, V16, P19, DOI 10.1016/j.edurev.2015.07.002
   Dudley D, 2017, QUEST, V69, P436, DOI 10.1080/00336297.2016.1268967
   Edwards LC, 2018, SPORTS MED, V48, P659, DOI 10.1007/s40279-017-0817-9
   Edwards LC, 2017, SPORTS MED, V47, P113, DOI 10.1007/s40279-016-0560-7
   Fortnum K, 2018, MENT HEALTH PHYS ACT, V15, P95, DOI 10.1016/j.mhpa.2018.10.001
   Gagliardi AR, 2016, IMPLEMENT SCI, V11, DOI 10.1186/s13012-016-0389-3
   Ganann R, 2010, IMPLEMENT SCI, V5, P10, DOI 10.1186/1748-5908-5-56
   Gibson I, 2019, HEALTH EDUC J, V78, P570, DOI 10.1177/0017896919829775
   Haggis C, 2013, BMC PUBLIC HEALTH, V13, DOI 10.1186/1471-2458-13-892
   Holler P, 2019, BMC PUBLIC HEALTH, V19, DOI 10.1186/s12889-019-6719-z
   International Physical Literacy Association, 2019, IPLA
   Jefferies P, 2019, FRONT PUBLIC HEALTH, V7, DOI 10.3389/fpubh.2019.00346
   Khangura S, 2014, INT J TECHNOL ASSESS, V30, P20, DOI 10.1017/S0266462313000664
   Khangura S, 2012, SYST REV, V1, DOI 10.1186/2046-4053-1-10
   Kwan MYW, 2019, SAGE OPEN, V9, DOI 10.1177/2158244019850248
   Lang JJ, 2018, BMC PUBLIC HEALTH, V18, DOI 10.1186/s12889-018-5896-5
   Levac D, 2010, IMPLEMENT SCI, V5, DOI 10.1186/1748-5908-5-69
   Lobelo F, 2018, CIRCULATION, V137, pE495, DOI 10.1161/CIR.0000000000000559
   Lobelo F, 2014, BRIT J SPORT MED, V48, P1627, DOI 10.1136/bjsports-2013-093080
   Longmuir PE, 2018, BMC PUBLIC HEALTH, V18, DOI 10.1186/s12889-018-5902-y
   Longmuir PE, 2017, J SPORT HEALTH SCI, V6, P231, DOI 10.1016/j.jshs.2015.11.004
   Lubans DR, 2010, SPORTS MED, V40, P1019, DOI 10.2165/11536850-000000000-00000
   MacDonald DJ, 2018, BMC PUBLIC HEALTH, V18, DOI 10.1186/s12889-018-5893-8
   Millington B, 2015, J AGING STUD, V35, P160, DOI 10.1016/j.jaging.2015.08.005
   Moher D, 2015, SYST REV, V4, DOI [10.1186/2046-4053-4-1, 10.1186/s13643-015-0087-2]
   Moreno-Peral P, 2015, PLOS ONE, V10, DOI 10.1371/journal.pone.0125004
   Numminen O, 2020, NURS OPEN, V7, P7, DOI 10.1002/nop2.367
   Nystrom CD, 2018, BMC PUBLIC HEALTH, V18, DOI 10.1186/s12889-018-5898-3
   ParticipACTION, 2020, HOM PAG PARTICIPATIO
   Petrella RJ, 2007, ARCH INTERN MED, V167, P1774, DOI 10.1001/archinte.167.16.1774
   Physical Literacy, 2020, PLAY TOOLS
   Physical Literacy for Life, 2020, PHYS LIT PHYS LIT
   Pohl D, 2019, EPILEPSY BEHAV, V90, P260, DOI 10.1016/j.yebeh.2018.05.010
   Public Health Agency of Canada, 2018, COMM VIS INCR PHYS A
   Robinson DB, 2017, MEAS PHYS EDUC EXERC, V21, P40, DOI [10.1080/1091367x.2016.1249793, 10.1080/1091367X.2016.1249793]
   Rubio-Valera M, 2014, PLOS ONE, V9, DOI 10.1371/journal.pone.0089554
   Sanchez A, 2015, PREV MED, V76, pS56, DOI 10.1016/j.ypmed.2014.09.012
   Sandelowski M, 2000, RES NURS HEALTH, V23, P334, DOI 10.1002/1098-240X(200008)23:4<334::AID-NUR9>3.0.CO;2-G
   Saunders TJ, 2018, BMC PUBLIC HEALTH, V18, DOI 10.1186/s12889-018-5892-9
   SHAPE America, 2020, PHYS LIT
   2015, CAN PHYS LIT CONS ST
   Sport for Life Society, 2020, PHYS LIT SPORT LIF
   Sport for Life Society, 2020, PHYS LIT COMM BRIT C
   Stevens Z, 2014, PRIM HEALTH CARE RES, V15, P190, DOI 10.1017/S1463423613000017
   The Aspen Institute, 2015, PHYS LITERACY GLOBAL, P1
   Tremblay MS, 2018, BMC PUBLIC HEALTH, V18, DOI 10.1186/s12889-018-5903-x
   Tricco AC., 2017, RAPID REV STRENGTHEN
   Tricco AC, 2018, ANN INTERN MED, V169, P467, DOI 10.7326/M18-0850
   Tricco AC, 2016, BMC MED RES METHODOL, V16, DOI 10.1186/s12874-016-0116-4
   Tricco AC, 2015, BMC MED, V13, DOI 10.1186/s12916-015-0465-6
   UK Coaching, 2013, PRIM SCH PHYS LIT FR
   Volkwein-Caplan K, 2013, ICSSPE B J SPORT SCI, V65, P392
   Wandell PE, 2018, FAM PRACT, V35, P383, DOI 10.1093/fampra/cmx137
   Warburton DER, 2017, CURR OPIN CARDIOL, V32, P541, DOI 10.1097/HCO.0000000000000437
   Ward K, 2020, J AGING PHYS ACTIV, V28, P854, DOI 10.1123/japa.2019-0393
   Whitehead M., 2001, European Journal of Physical Education, V6, P127
   Whitehead M, 2013, ICSSPE B, V65, P1
   Whitehead M, 2010, PHYS LITERACY LIFECO, P258
   Williams TL, 2018, QUAL RES SPORT EXERC, V10, P441, DOI 10.1080/2159676X.2017.1405363
   Young LS, 2020, SPORT EDUC SOC, V25, P946, DOI 10.1080/13573322.2019.1677586
NR 71
TC 13
Z9 13
U1 18
U2 46
PU BMC
PI LONDON
PA CAMPUS, 4 CRINAN ST, LONDON N1 9XW, ENGLAND
EI 1471-2458
J9 BMC PUBLIC HEALTH
JI BMC Public Health
PD OCT 19
PY 2020
VL 20
IS 1
AR 1569
DI 10.1186/s12889-020-09583-8
PG 19
WC Public, Environmental & Occupational Health
WE Science Citation Index Expanded (SCI-EXPANDED); Social Science Citation Index (SSCI)
SC Public, Environmental & Occupational Health
GA OI4XG
UT WOS:000583282800001
PM 33076887
OA Green Published, gold
DA 2022-04-21
ER

PT J
AU Blain, DO
   Curran, T
   Standage, M
AF Blain, Dylan O.
   Curran, Thomas
   Standage, Martyn
TI Psychological and Behavioral Correlates of Early Adolescents' Physical
   Literacy
SO JOURNAL OF TEACHING IN PHYSICAL EDUCATION
LA English
DT Article
DE engagement; exercise; physical education; well-being
ID SUBJECTIVE VITALITY; SELF-DETERMINATION; NEED SATISFACTION; AUTONOMY
   SUPPORT; HEALTH; EDUCATION; MOTIVATION; CHILDREN; ENGAGEMENT; EXERCISE
AB Purpose: Physical literacy is understood to be important for adolescents' behavioral and psychological wellness. Yet, to date, limited empirical data exist to support such reasoning. Addressing this gap, the present study examined relationships between physical literacy and early adolescents' physical education engagement, leisure-time exercise behavior, and psychological wellbeing. Methods: The physical literacy level of 187 early adolescents (M-age = 12.84, SD = 0.55, girls = 99) was measured using the Canadian Assessment for Physical Literacy. One week later, data pertaining to standardized measures of engagement in physical education, leisure-time exercise behavior, and psychological well-being were collected. Results: Structural equation modeling revealed that physical literacy was positively correlated with physical education engagement, leisure-time exercise, positive affect, and vitality, whereas it was negatively correlated with negative affect. Conclusion: The findings from this work substantiate the contention that physical literacy has manifold benefits for early adolescents' behavioral and psychological wellness.
C1 [Blain, Dylan O.; Standage, Martyn] Univ Bath, Dept Hlth, Ctr Motivat & Hlth Behav Change, Bath, Avon, England.
   [Blain, Dylan O.] Univ Wales Trinity St David, Inst Management & Hlth, Carmarthen, Dyfed, Wales.
   [Curran, Thomas] London Sch Econ & Polit Sci, Dept Psychol & Behav Sci, London, England.
RP Blain, DO (corresponding author), Univ Bath, Dept Hlth, Ctr Motivat & Hlth Behav Change, Bath, Avon, England.; Blain, DO (corresponding author), Univ Wales Trinity St David, Inst Management & Hlth, Carmarthen, Dyfed, Wales.
EM d.blain@uwtsd.ac.uk
RI Standage, Martyn/O-5545-2015
OI Standage, Martyn/0000-0002-9683-8590
CR ANDERSON JC, 1988, PSYCHOL BULL, V103, P411, DOI 10.1037/0033-2909.103.3.411
   Anderson R.E., 2014, MULTIVARIATE DATA AN, V7th
   Arbuckle J.L., 2013, AMOSTM 22 USERS GUID
   Belanger K, 2018, BMC PUBLIC HEALTH, V18, DOI 10.1186/s12889-018-5897-4
   Biddle SJH, 2011, INT J BEHAV NUTR PHY, V8, DOI 10.1186/1479-5868-8-1
   Biddle SJH, 2011, INT REV SPORT EXER P, V4, P25, DOI 10.1080/1750984X.2010.548528
   Bostic TJ, 2000, SOC INDIC RES, V52, P313, DOI 10.1023/A:1007136110218
   Boyer C, 2013, PEDIATR EXERC SCI, V25, P407, DOI 10.1123/pes.25.3.407
   Brener ND, 2013, MMWR RECOMM REP, V62, P1
   Canadian Society for Exercise Physiology, 2013, CAN SOC EX PHYS PHYS
   Carroll B., 2001, European Physical Education Review, V7, P24, DOI 10.1177/1356336X010071005
   CASPERSEN CJ, 1985, PUBLIC HEALTH REP, V100, P126
   Cheon SH, 2012, J SPORT EXERCISE PSY, V34, P365, DOI 10.1123/jsep.34.3.365
   Colley RC, 2012, MED SCI SPORT EXER, V44, P977, DOI 10.1249/MSS.0b013e31823f23b1
   Corder K, 2008, J APPL PHYSIOL, V105, P977, DOI 10.1152/japplphysiol.00094.2008
   Curran T, 2016, J SPORT EXERCISE PSY, V38, P15, DOI 10.1123/jsep.2015-0016
   Ebesutani C, 2012, J PSYCHOPATHOL BEHAV, V34, P191, DOI 10.1007/s10862-011-9273-2
   Eisenmann JC, 2007, INT J OBESITY, V31, P1179, DOI 10.1038/sj.ijo.0803553
   Fairclough S, 2002, EUROPEAN PHYS ED REV, V8, P69, DOI DOI 10.1177/1356336X020081005
   Francis CE, 2016, J PHYS ACT HEALTH, V13, P214, DOI 10.1123/jpah.2014-0597
   Gagne M, 2003, J APPL SPORT PSYCHOL, V15, P372, DOI 10.1080/714044203
   GODIN G, 1985, Canadian Journal of Applied Sport Sciences, V10, P141
   Godin G., 1997, MED SCI SPORT EXERC, V26, pS36, DOI DOI 10.1097/00005768-199706001-00009
   Gunnell KE, 2018, BMC PUBLIC HEALTH, V18, DOI 10.1186/s12889-018-5900-0
   Hallal PC, 2006, SPORTS MED, V36, P1019, DOI 10.2165/00007256-200636120-00003
   Hay JA, 1992, CLIN J SPORT MED, V2, P192, DOI DOI 10.1097/00042752-199207000-00007
   Healthy Active Living and Obesity Research Group, 2017, CAN ASS PHYS LIT
   Healthy Active Living and Obesity Research Group, 2014, CAN ASS PHYS LIT
   Hidding LM, 2018, SPORTS MED, V48, P2797, DOI 10.1007/s40279-018-0987-0
   International Physical Literacy Association, 2017, DEF PHYS LIT
   Janssen I, 2010, INT J BEHAV NUTR PHY, V7, DOI 10.1186/1479-5868-7-40
   Katzmarzyk PT, 2009, J PHYS ACT HEALTH, V6, P269, DOI 10.1123/jpah.6.3.269
   Lang JJ, 2018, BMC PUBLIC HEALTH, V18, DOI 10.1186/s12889-018-5896-5
   Longmuir PE, 2017, J SPORT HEALTH SCI, V6, P231, DOI 10.1016/j.jshs.2015.11.004
   Longmuir PE, 2016, RES Q EXERCISE SPORT, V87, P28, DOI 10.1080/02701367.2016.1124671
   Longmuir PE, 2015, BMC PUBLIC HEALTH, V15, DOI 10.1186/s12889-015-2106-6
   Lubans DR, 2010, SPORTS MED, V40, P1019, DOI 10.2165/11536850-000000000-00000
   Marsh HW, 2004, STRUCT EQU MODELING, V11, P320, DOI 10.1207/s15328007sem1103_2
   Meredith M., 2010, FITNESS GRAM ACTIVIT
   Ntoumanis N, 2009, THEORY RES EDUC, V7, P194, DOI 10.1177/1477878509104324
   Papaioannou A, 2006, J SPORT SCI, V24, P367, DOI 10.1080/02640410400022060
   Poitras VJ, 2016, APPL PHYSIOL NUTR ME, V41, pS197, DOI 10.1139/apnm-2015-0663
   Reeve J, 2004, MOTIV EMOTION, V28, P147, DOI 10.1023/B:MOEM.0000032312.95499.6f
   Reeve J, 2011, CONTEMP EDUC PSYCHOL, V36, P257, DOI 10.1016/j.cedpsych.2011.05.002
   Ryan RM, 2017, SELF-DETERMINATION THEORY: BASIC PSYCHOLOGICAL NEEDS IN MOTIVATION, DEVELOPMENT, AND WELLNESS, P1, DOI 10.1521/978.14625/28806
   Ryan RM, 1997, J PERS, V65, P529, DOI 10.1111/j.1467-6494.1997.tb00326.x
   Sallis JF, 2016, LANCET, V388, P1325, DOI 10.1016/S0140-6736(16)30581-5
   Sallis JF, 2012, RES Q EXERCISE SPORT, V83, P125, DOI 10.1080/02701367.2012.10599842
   SKINNER EA, 1993, J EDUC PSYCHOL, V85, P571, DOI 10.1037/0022-0663.85.4.571
   Society of Health and Physical Educators, 2013, NAT STAND K 12 PHYS
   Standage M, 2003, J EDUC PSYCHOL, V95, P97, DOI 10.1037/0022-0663.95.1.97
   Standage M, 2007, PSYCHOL SPORT EXERC, V8, P704, DOI 10.1016/j.psychsport.2006.12.004
   Tabachnick B.G., 2007, USING MULTIVARIATE S
   Taylor IM, 2010, J SPORT EXERCISE PSY, V32, P655, DOI 10.1123/jsep.32.5.655
   Taylor IM, 2010, J SPORT EXERCISE PSY, V32, P99, DOI 10.1123/jsep.32.1.99
   Telama R, 2014, MED SCI SPORT EXER, V46, P955, DOI 10.1249/MSS.0000000000000181
   Tremblay M., 2010, PHYS HLTH ED J, V76, P26
   Tremblay MS, 2018, BMC PUBLIC HEALTH, V18, DOI 10.1186/s12889-018-5891-x
   Tremblay MS, 2016, J PHYS ACT HEALTH, V13, pS343, DOI 10.1123/jpah.2016-0594
   Tudor-Locke C, 2009, RES Q EXERCISE SPORT, V80, P164, DOI 10.1080/02701367.2009.10599550
   United Nations Educational Scientific and Cultural Organization, 2015, QUAL PHYS ED GUID PO
   Vandorpe B, 2012, J SCI MED SPORT, V15, P220, DOI 10.1016/j.jsams.2011.09.006
   Whitehead M., 2010, PHYS LITERACY LIFECO
   WHO, 2010, SCREENING DONATED BLOOD FOR TRANSFUSION: TRANSMISSIBLE INFECTIONS, P1
   WHO, 2017, DEPRESSION OTHER COM
NR 65
TC 2
Z9 2
U1 10
U2 29
PU HUMAN KINETICS PUBL INC
PI CHAMPAIGN
PA 1607 N MARKET ST, PO BOX 5076, CHAMPAIGN, IL 61820-2200 USA
SN 0273-5024
EI 1543-2769
J9 J TEACH PHYS EDUC
JI J. Teach. Phys. Educ.
PD JAN
PY 2021
VL 40
IS 1
BP 157
EP 165
DI 10.1123/jtpe.2019-0131
PG 9
WC Education & Educational Research; Sport Sciences
WE Science Citation Index Expanded (SCI-EXPANDED); Social Science Citation Index (SSCI)
SC Education & Educational Research; Sport Sciences
GA PH8HZ
UT WOS:000600647800017
DA 2022-04-21
ER

PT J
AU Barnett, LM
   Dennis, R
   Hunter, K
   Cairney, J
   Keegan, RJ
   Essiet, IA
   Dudley, DA
AF Barnett, Lisa M.
   Dennis, Rea
   Hunter, Kate
   Cairney, John
   Keegan, Richard J.
   Essiet, Inimfon A.
   Dudley, Dean A.
TI Art Meets Sport: What Can Actor Training Bring to Physical Literacy
   Programs?
SO INTERNATIONAL JOURNAL OF ENVIRONMENTAL RESEARCH AND PUBLIC HEALTH
LA English
DT Article
DE child; physical education; actor training; theatre; performance;
   performing art
ID EDUCATION; HEALTH; SELF; CHILDREN; IMPACT; SKILLS
AB The aim of this communication is to highlight synergies and opportunities between the fields of education, sport and health and the performing arts for the promotion of physical literacy. First, physical literacy is introduced and then defined according to the definition used in this communication. Secondly, we highlight the gap in physical literacy interventions, in that they do not address learning based on a holistic comprehensive definition of physical literacy. Then we provide examples of interventions that do borrow from the arts, such as circus arts, and show how these approaches explicitly link to the discipline of arts. This is followed by program examples, which approach motor and language development from discipline-specific perspectives. Then we introduce actor training (within the discipline of arts) in terms of how this approach may be useful to our understanding of physical literacy and how to expand the conception of physical literacy to include affective meaning making, and tolerance for ambiguity and discomfort in not-knowing. Finally, we conclude with the next step for the bridging of disciplines in order to further our journey to understand and improve physical literacy.
C1 [Barnett, Lisa M.] Deakin Univ, Sch Hlth & Social Dev, Inst Phys Act & Nutr, Geelong, Vic 3220, Australia.
   [Dennis, Rea; Hunter, Kate] Deakin Univ, Sch Commun & Creat Arts, Geelong, Vic 3220, Australia.
   [Cairney, John] Univ Queensland, Sch Human Movement & Nutr Sci, St Lucia, Qld 4067, Australia.
   [Keegan, Richard J.] Univ Canberra, Fac Hlth, Res Inst Sport & Exercise RISE, Univ Dr, Bruce 2617, Australia.
   [Essiet, Inimfon A.] Deakin Univ, Sch Hlth & Social Dev, Geelong, Vic 3220, Australia.
   [Essiet, Inimfon A.] Coventry Univ, Fac Hlth & Life Sci, Ctr Sports Exercise & Life Sci CSELS, Coventry CV1 5FB, W Midlands, England.
   [Dudley, Dean A.] Macquarie Univ, Macquarie Sch Educ, Sydney, NSW 2109, Australia.
RP Barnett, LM (corresponding author), Deakin Univ, Sch Hlth & Social Dev, Inst Phys Act & Nutr, Geelong, Vic 3220, Australia.
EM lisa.barnett@deakin.edu.au; rea.dennis@deakin.edu.au;
   k.hunter@deakin.edu.au; j.cairney@uq.edu.au;
   Richard.Keegan@Canberra.edu.au; iessiet@deakin.edu.au;
   dean.dudley@mq.edu.au
RI Cairney, John/AAQ-9703-2020; DUDLEY, DEAN/AAD-1654-2022; Barnett,
   Lisa/C-9997-2014; Keegan, Richard/E-9498-2013
OI Cairney, John/0000-0003-2856-3967; DUDLEY, DEAN/0000-0001-5140-9533;
   Barnett, Lisa/0000-0002-9731-625X; Keegan, Richard/0000-0003-4253-4492;
   Essiet, Inimfon/0000-0003-2065-0935; Dennis, Rea/0000-0002-6214-3504
CR Barba E., 1995, PAPER CANOE GUIDE TH
   Barnett L, 2013, EUR PHYS EDUC REV, V19, P271, DOI 10.1177/1356336X13486061
   Barnett LM, 2019, J TEACH PHYS EDUC, V38, P119, DOI 10.1123/jtpe.2018-0219
   Bartenieff I., 1980, BODY MOVEMENT COPING
   Belanger M, 2016, BMC PUBLIC HEALTH, V16, DOI 10.1186/s12889-016-2973-5
   Biggs John B, 1982, EVALUATION QUALITY L
   Blair R., 2007, ACTOR IMAGE ACTION A
   Bogart A., 2005, VIEWPOINTS BOOK PRAC
   BOGART Anne, 2014, WHATS STORY ESSAYS A
   Bolton R., 2004, THESIS
   Cairney J, 2019, J TEACH PHYS EDUC, V38, P84, DOI 10.1123/jtpe.2018-0270
   Cairney J, 2019, SPORTS MED, V49, P371, DOI 10.1007/s40279-019-01063-3
   Cairney J, 2018, MED SCI SPORT EXER, V50, P855, DOI 10.1249/MSS.0000000000001494
   Cairney John., 2016, ANN REV SPORTS MED, V3, P1073
   Coyne P, 2019, APPL PHYSIOL NUTR ME, V44, P645, DOI 10.1139/apnm-2018-0495
   Damasio A, 1999, FEELING WHAT HAPPENS
   Deci EL, 2008, CAN PSYCHOL, V49, P182, DOI 10.1037/a0012801
   Dennis R, 2018, STUD THEATR PERFORM, V38, P36, DOI 10.1080/14682761.2016.1269510
   Dennis R, 2013, THEATR DANCE PERFORM, V4, P336, DOI 10.1080/19443927.2013.840675
   Diamond Adele, 2015, Ann Sports Med Res, V2, P1011
   DREYFUS HL, 1996, INT J PHILOS STUD, V4, P1, DOI 10.1080/09672559608570822
   Dudley D, 2018, J PHYS EDUC RECREAT, V89, P7, DOI 10.1080/07303084.2018.1418998
   Dudley D, 2017, QUEST, V69, P436, DOI 10.1080/00336297.2016.1268967
   Dudley DA, 2015, PHYS EDUC-US, V72, P236
   Duncan M, 2019, EUR PHYS EDUC REV, V25, P221, DOI 10.1177/1356336X17715772
   Edwards LC, 2017, SPORTS MED, V47, P113, DOI 10.1007/s40279-016-0560-7
   Gallagher S., 2005, BODY SHAPES MIND
   Green NR, 2018, J TEACH PHYS EDUC, V37, P272, DOI 10.1123/jtpe.2018-0129
   Holler P, 2019, BMC PUBLIC HEALTH, V19, DOI 10.1186/s12889-019-6719-z
   Jurbala P, 2015, QUEST, V67, P367, DOI 10.1080/00336297.2015.1084341
   Keegan R., 2017, PHYS LITERACY INFORM
   Keegan R.J, 2019, BRIEF HIST PHYS LITE, P105
   Keegan RJ, 2019, J TEACH PHYS EDUC, V38, P105, DOI 10.1123/jtpe.2018-0264
   Kepner J., 2000, GESTALT REV, V4, P262, DOI [10.5325/gestaltreview.4.4.0262, DOI 10.5325/GESTALTREVIEW.4.4.0262]
   Kriellaars DJ, 2019, J TEACH PHYS EDUC, V38, P162, DOI 10.1123/jtpe.2018-0269
   Kwan MYW, 2019, SAGE OPEN, V9, DOI 10.1177/2158244019850248
   Lecoq J, 2009, MOVING BODY LE CORPS
   Lutterbie J, 2013, EMBODIED MEMORY EXTR, P147
   Maglio J, 2008, AUST OCCUP THER J, V55, P287, DOI 10.1111/j.1440-1630.2007.00713.x
   Mandigo J, 2019, J TEACH PHYS EDUC, V38, P136, DOI 10.1123/jtpe.2018-0028
   Mann S, CLUSTER RANDOMISED C
   Olenina AH, 2019, FRONT PSYCHOL, V10, DOI 10.3389/fpsyg.2019.02277
   Randle E, 2018, J SCI MED SPORT, V21, pS56, DOI [10.1016/j.jsams.2018.09.128, DOI 10.1016/J.JSAMS.2018.09.128]
   Rieg Sue A., 2009, J INSTR PSYCHOL, V36, P148
   Smith L.B., 1993, P THIS BOOK GREW OUT
   Sofia Gabriele, 2013, AFFECTIVE PERFORMANC, P171
   Spiegel JB, 2018, COMMUNITY DEV J, V53, P600, DOI 10.1093/cdj/bsx015
   Sport Australia, 2020, SPORT AUSTR AUSTR PH
   Stanislavski C, 1964, ACTOR PREPARES, V1
   Styles J., 2017, Advances in Physical Education, V7, P168, DOI 10.4236/ape.2017.72015
   THELEN E, 1989, DEV PSYCHOL, V25, P946, DOI 10.1037/0012-1649.25.6.946
   THELEN E, 1987, DEV REV, V7, P39, DOI 10.1016/0273-2297(87)90004-9
   Tompsett C, 2017, SPORTS MED, V47, P1795, DOI 10.1007/s40279-017-0697-z
   Whitehead M., 1990, J PHILOS ED, V24, P3, DOI DOI 10.1111/J.1467-9752.1990.TB00219.X
   Whitehead M., 2019, PHYS LITERACY WORLD
   Whitehead M, 2007, SPORT ETHICS PHILOS, V1, P281, DOI 10.1080/17511320701676916
NR 56
TC 1
Z9 1
U1 1
U2 4
PU MDPI
PI BASEL
PA ST ALBAN-ANLAGE 66, CH-4052 BASEL, SWITZERLAND
EI 1660-4601
J9 INT J ENV RES PUB HE
JI Int. J. Environ. Res. Public Health
PD JUN
PY 2020
VL 17
IS 12
AR 4497
DI 10.3390/ijerph17124497
PG 12
WC Environmental Sciences; Public, Environmental & Occupational Health
WE Science Citation Index Expanded (SCI-EXPANDED); Social Science Citation Index (SSCI)
SC Environmental Sciences & Ecology; Public, Environmental & Occupational
   Health
GA MR9MG
UT WOS:000553912400001
PM 32585835
OA Green Published, gold
DA 2022-04-21
ER

PT J
AU Jefferies, P
   Ungar, M
   Aubertin, P
   Kriellaars, D
AF Jefferies, Philip
   Ungar, Michael
   Aubertin, Patrice
   Kriellaars, Dean
TI Physical Literacy and Resilience in Children and Youth
SO FRONTIERS IN PUBLIC HEALTH
LA English
DT Article
DE resilience; physical literacy; physical activity; physical education;
   children; youth; circus
ID SOCIAL ECOLOGY; INACTIVITY; CHILDHOOD; EDUCATION; HEALTH; STUDENTS;
   IMPACT; POLICY; SPORT
AB Background: There is growing interest in the relationship between physical and psychosocial factors related to resilience to better understand the antecedents of health and successful adaptation to challenges in and out of school, and across the lifespan. To further this understanding, a trans-disciplinary approach was used to investigate the association between the multidimensional constructs of physical literacy and resilience in children at a key stage in their development. Methods: Cross-sectional data were collected from 227 school children aged 9-12 years old from five schools in Winnipeg, Manitoba, Canada. Resilience was measured using the Child and Youth Resilience Measure, and physical literacy through the Physical Literacy Assessment for Youth tools. Data were provided by self-report, surrogate assessors of the child (physical education teachers and parents), and trained assessors for movement skills. These data were analyzed using correlation and logistic regression. Results: Resilience was significantly correlated with numerous indicators of physical literacy, including movement capacity, confidence, and competence, environmental engagement, and overall perceptions of physical literacy. Regressions indicated that resilience could be predicted by movement confidence and competence, environmental engagement, and overall physical literacy. Conclusions: The findings of this study, using a constellation of sources, provide foundational evidence for the link between resilience and physical literacy among children, encouraging the importance of physical literacy development in schools. Longitudinal studies are required to further examine this relationship and how these previously unrelated fields may work together for a richer understanding of the interplay between the physical and psychological determinants of well-being.
C1 [Jefferies, Philip; Ungar, Michael] Dalhousie Univ, Fac Hlth, Resilience Res Ctr, Halifax, NS, Canada.
   [Aubertin, Patrice] Natl Circus Sch, Ctr Res Innovat & Transfer Circus Arts, Montreal, PQ, Canada.
   [Kriellaars, Dean] Univ Manitoba, Fac Hlth Sci, Winnipeg, MB, Canada.
RP Jefferies, P (corresponding author), Dalhousie Univ, Fac Hlth, Resilience Res Ctr, Halifax, NS, Canada.
EM philip.jefferies@dal.ca
RI ; Ungar, Michael/O-8565-2018
OI Jefferies, Philip/0000-0003-4477-9012; Ungar,
   Michael/0000-0003-0431-347X
CR Barnett LM, 2010, RES Q EXERCISE SPORT, V81, P162
   Black JM, 2015, NEW DIR CHILD ADOLES, V147, P13, DOI 10.1002/cad.20089
   Cairney J, 2019, SPORTS MED, V49, P371, DOI 10.1007/s40279-019-01063-3
   Cairney J, 2018, MED SCI SPORT EXER, V50, P855, DOI 10.1249/MSS.0000000000001494
   Cairney John, 2017, Prev Med Rep, V6, P336, DOI 10.1016/j.pmedr.2017.04.005
   Canadian Sport for Life, 2013, PHYS LIT ASS YOUTH P
   Challen A., 2011, UK RESILIENCE PROGRA
   Choi BCK, 2006, CLIN INVEST MED, V29, P351
   Deuster Patricia A, 2013, US Army Med Dep J, P24
   Dudley D, 2017, QUEST, V69, P436, DOI 10.1080/00336297.2016.1268967
   Durlak JA, 2011, CHILD DEV, V82, P405, DOI 10.1111/j.1467-8624.2010.01564.x
   Gately P., 2010, PHYS LITERACY LIFECO, P83
   Gillham J, 2019, PENN RESILIENCE PROG
   Goodman R, 1997, J CHILD PSYCHOL PSYC, V38, P581, DOI 10.1111/j.1469-7610.1997.tb01545.x
   Government of Manitoba, 2018, MAN HLTH SCH
   Government of Ontario, 2015, HLTH PHYS ED ONT CUR
   GROSSMAN FK, 1992, J YOUTH ADOLESCENCE, V21, P529, DOI 10.1007/BF01537394
   Habib EL, 2014, J ADOLESCENCE, V37, P901, DOI 10.1016/j.adolescence.2014.06.004
   IBM Corp, 2012, IBM SPSS STAT WINDOW
   Janssen I, 2012, APPL PHYSIOL NUTR ME, V37, P803, DOI [10.1139/h2012-061, 10.1139/H2012-061]
   Kline B.E., 1991, ROEPER REV, V13, P118
   Kohl HW, 2012, LANCET, V380, P294, DOI 10.1016/S0140-6736(12)60898-8
   Kriellaars DJ, 2019, J TEACH PHYS EDUC, V38, P162, DOI 10.1123/jtpe.2018-0269
   Liebenberg L, 2013, CAN J PUBLIC HEALTH, V104, pE131, DOI 10.1007/BF03405676
   Longmuir PE, 2016, RES Q EXERCISE SPORT, V87, P28, DOI 10.1080/02701367.2016.1124671
   Masten AS, 2014, CHILD DEV, V85, P6, DOI 10.1111/cdev.12205
   Masten AS, 2001, AM PSYCHOL, V56, P227, DOI 10.1037/0003-066X.56.3.227
   MILLER SA, 1991, DEV PSYCHOL, V27, P267, DOI 10.1037/0012-1649.27.2.267
   OBrien W., 2018, J MOTOR LEARN DEV, V6, pS301, DOI [10.1123/jmld.2016-0067, DOI 10.1123/JMLD.2016-0067, https://doi.org/10.1123/jmld.2016-0067]
   Pan-Canadian Joint Consortium for School Health, 2016, JCSH POS MENT HLTH T
   Raudsepp L, 2002, PERCEPT MOTOR SKILL, V94, P1059, DOI 10.2466/PMS.94.3.1059-1070
   Resilience Research Centre, 2018, CYRM ARM US MAN
   Resilience Research Centre, 2016, CHILD YOUTH RES MEAS
   Roetert EP, 2018, BRIT J SPORT MED, V52, P1291, DOI 10.1136/bjsports-2017-098465
   Roetert EP, 2017, J PHYS EDUC RECREAT, V88, P57, DOI 10.1080/07303084.2017.1252554
   Rowlands AV, 1999, J APPL PHYSIOL, V86, P1428, DOI 10.1152/jappl.1999.86.4.1428
   Rutter M, 2006, ANN NY ACAD SCI, V1094, P1, DOI 10.1196/annals.1376.002
   Rutter M, 2012, DEV PSYCHOPATHOL, V24, P335, DOI 10.1017/S0954579412000028
   Sarkar M, 2014, J SPORT SCI, V32, P1419, DOI 10.1080/02640414.2014.901551
   Schools and Physical Activity Task and Finish Group, 2013, PHYS LIT ALL WAL APP
   Schwebel DC, 2003, J PEDIATR PSYCHOL, V28, P505, DOI 10.1093/jpepsy/jsg041
   Society of Health and Physical Educators, 2016, PHYS LIT
   Stearns JA, 2019, MEAS PHYS EDUC EXERC, V23, P47, DOI 10.1080/1091367X.2018.1500368
   Stewart-Knox B, 2012, BMC PUBLIC HEALTH, V12, DOI 10.1186/1471-2458-12-424
   Stunkard A J, 1983, Res Publ Assoc Res Nerv Ment Dis, V60, P115
   Taplin L., 2013, PHYS LITERACY JOURNE
   Tremblay MS, 2012, CAN J PUBLIC HEALTH, V103, P164, DOI 10.1007/BF03403806
   Troiano RP, 2008, MED SCI SPORT EXER, V40, P181, DOI 10.1249/mss.0b013e31815a51b3
   UNESCO, 2017, PHYS LIT HLTH ABL AC
   Ungar M, 2008, BRIT J SOC WORK, V38, P218, DOI 10.1093/bjsw/bc1343
   Ungar M, 2013, J CHILD PSYCHOL PSYC, V54, P348, DOI 10.1111/jcpp.12025
   Ungar M, 2011, AM J ORTHOPSYCHIAT, V81, P1, DOI 10.1111/j.1939-0025.2010.01067.x
   Wagstaff CRD, 2017, ORGANIZATIONAL PSYCHOLOGY OF SPORT: KEY ISSUES AND PRACTICAL APPLICATIONS, P120
   Whitehead M, 2013, ICSSPE B, V65, P1
   Wittmeier KDM, 2007, APPL PHYSIOL NUTR ME, V32, P217, DOI 10.1139/H06-083
   World Health Organization, 2018, GLOBAL ACTION PLAN P
   Yepes M, 2015, POPUL HEALTH METR, V13, DOI 10.1186/s12963-015-0069-6
   [No title captured]
NR 58
TC 15
Z9 15
U1 18
U2 41
PU FRONTIERS MEDIA SA
PI LAUSANNE
PA AVENUE DU TRIBUNAL FEDERAL 34, LAUSANNE, CH-1015, SWITZERLAND
EI 2296-2565
J9 FRONT PUBLIC HEALTH
JI Front. Public Health
PD NOV 19
PY 2019
VL 7
AR 346
DI 10.3389/fpubh.2019.00346
PG 7
WC Public, Environmental & Occupational Health
WE Science Citation Index Expanded (SCI-EXPANDED); Social Science Citation Index (SSCI)
SC Public, Environmental & Occupational Health
GA JT9DN
UT WOS:000501282000001
PM 31803709
OA Green Published, gold
DA 2022-04-21
ER

PT J
AU Quennerstedt, M
   McCuaig, L
   Mardh, A
AF Quennerstedt, Mikael
   McCuaig, Louise
   Mardh, Andreas
TI The fantasmatic logics of physical literacy
SO SPORT EDUCATION AND SOCIETY
LA English
DT Article
DE Physical literacy; physical education; horrific narratives; beatific
   narratives; ideology
ID SPECIAL-ISSUE; EDUCATION; DISCOURSE; FUTURE; HEALTH
AB The history of physical education has seen the embracing of practices that have promised idealized scenarios and visions of the future. These practices are in many respects ideological and this paper explores the ideological workings in physical education with a particular focus on physical literacy. The purpose is to articulate and discuss a set of discursive logics in research and policy on physical literacy in terms of what is claimed in its name. We draw on the logics of critical explanation framework and use recent research, policy documents and organisational web pages on physical literacy to identify thesocial and political logicsthat underpin the practice. Specifically employing the concepts beatific and horrific narratives, we explore thefantasmatic logicsof physical literacy to reveal the shared ideological workings of this collection. Fantasmatic logics is applied to grasp the visions of what will come to pass if physical literacy is, or is not, implemented in sports and physical education. Together, the logics reveal an increasing seduction of physical literacy and its operation as an all-inclusive grand narrative through the hopes and fears that policymakers, researchers and other stakeholders attach to the practice of physical literacy. In contrast to previous ideologies in physical education where the horrific narratives were strong, it is an over-investment in beatific narratives that is at the core of physical literacy. It seems to be enacted in a relation between ideals and measurement, and in policy the narratives with grand promises of physically literate citizens also seem more opportunistic, not seldom ignoring conflict without recognition that the claims made are incommensurable. This erasure of conflict can become problematic if we don't continue the debate around what physical literacy reasonably can be held accountable for. Otherwise the well-intended beatific narratives risks over-investment and as a consequence ideological closure.
C1 [Quennerstedt, Mikael] Orebro Univ, Sch Hlth Sci, S-70229 Orebro, Sweden.
   [McCuaig, Louise] Univ Queensland, Sch Human Movement & Nutr Sci, Brisbane, Qld, Australia.
   [Mardh, Andreas] Orebro Univ, Sch Humanities Educ & Social Sci, Orebro, Sweden.
RP Quennerstedt, M (corresponding author), Orebro Univ, Sch Hlth Sci, S-70229 Orebro, Sweden.
EM mikael.quennerstedt@oru.se
RI Quennerstedt, Mikael/K-5196-2019
OI Quennerstedt, Mikael/0000-0001-8748-8843; Mardh,
   Andreas/0000-0001-9876-6255
CR Booysen LAE, 2018, HANDBOOK OF RESEARCH METHODS IN DIVERSITY MANAGEMENT, EQUALITY AND INCLUSION AT WORK, P1
   Cairney J, 2019, J TEACH PHYS EDUC, V38, P79, DOI 10.1123/jtpe.2018-0072
   Cairney J, 2019, SPORTS MED, V49, P371, DOI 10.1007/s40279-019-01063-3
   Clarke M, 2012, J EDUC POLICY, V27, P173, DOI 10.1080/02680939.2011.623244
   Corbin CB, 2016, RES Q EXERCISE SPORT, V87, P14, DOI 10.1080/02701367.2016.1124722
   Dudley D, 2019, J TEACH PHYS EDUC, V38, P77, DOI 10.1123/jtpe.2019-0020
   Dudley D, 2018, J PHYS EDUC RECREAT, V89, P7, DOI 10.1080/07303084.2018.1418998
   Dudley D, 2017, QUEST, V69, P436, DOI 10.1080/00336297.2016.1268967
   Durden-Myers EJ, 2018, J TEACH PHYS EDUC, V37, P234, DOI 10.1123/jtpe.2018-0130
   Durden-Myers EJ, 2018, J TEACH PHYS EDUC, V37, P308, DOI 10.1123/jtpe.2018-0132
   Edwards LC, 2018, SPORTS MED, V48, P659, DOI 10.1007/s40279-017-0817-9
   Evans J, 2017, SPORT EDUC SOC, V22, P684, DOI 10.1080/13573322.2017.1307176
   Evans J, 2008, INT STUD SOCIOL EDUC, V18, P117, DOI 10.1080/09620210802351367
   Gard M., 2005, OBESITY EPIDEMIC SCI
   Glynos J., 2007, LOGICS CRITICAL EXPL
   Glynos J, 2008, J POLIT IDEOL, V13, P275, DOI 10.1080/13569310802376961
   Green K., 1998, SPORT, V3, P125, DOI DOI 10.1080/1357332980030201
   Hawkins A, 2008, QUEST, V60, P345, DOI 10.1080/00336297.2008.10483585
   Howarth D, 2016, CRIT POLICY STUD, V10, P99, DOI 10.1080/19460171.2015.1131618
   Hyndman B, 2018, EUR PHYS EDUC REV, V24, P292, DOI 10.1177/1356336X17690312
   JOHNSON A, 2016, PHYS HLTH ED J, V82, P1
   Jurbala P, 2015, QUEST, V67, P367, DOI 10.1080/00336297.2015.1084341
   Kirk D, 2010, PHYSICAL EDUCATION FUTURES, P1
   Laclau E., 2001, HEGEMONY SOCIALIST S
   Larson J., 2007, LITERACY SNAKE OIL Q
   Larsson H, 2012, QUEST, V64, P283, DOI 10.1080/00336297.2012.706884
   Lawson HA, 2007, QUEST, V59, P219, DOI 10.1080/00336297.2007.10483550
   Lorusso JR, 2018, QUEST, V70, P114, DOI 10.1080/00336297.2017.1359789
   Lundvall S, 2015, J SPORT HEALTH SCI, V4, P113, DOI 10.1016/j.jshs.2015.02.001
   Lynch T., 2019, PHYS ED WELLBEING GL
   McKenzie TL, 2009, AM J LIFESTYLE MED, V3, P219, DOI 10.1177/1559827609331562
   Pot N, 2018, J TEACH PHYS EDUC, V37, P246, DOI 10.1123/jtpe.2018-0133
   Quennerstedt M, 2019, SPORT EDUC SOC, V24, P611, DOI 10.1080/13573322.2019.1574731
   Robinson DB, 2018, J TEACH PHYS EDUC, V37, P288, DOI 10.1123/jtpe.2018-0135
   Roetert EP, 2015, J SPORT HEALTH SCI, V4, P108, DOI 10.1016/j.jshs.2015.03.002
   Shearer C, 2018, J TEACH PHYS EDUC, V37, P237, DOI 10.1123/jtpe.2018-0136
   Siedentop D., 1998, J PHYS ED RECREATION, V69, P18, DOI DOI 10.1080/07303084.1998.10605528
   Stolz SA, 2014, ROUT STUD PHYS EDU, P1
   Tinning R, 2020, SPORT EDUC SOC, V25, P978, DOI 10.1080/13573322.2019.1679105
   Tinning R, 2012, PHYS EDUC SPORT PEDA, V17, P115, DOI 10.1080/17408989.2011.582488
   Tremblay M., 2010, PHYS HLTH ED J, V76, P26
   Whitehead M., 2001, European Journal of Physical Education, V6, P127
   Whitehead M, 2007, SPORT ETHICS PHILOS, V1, P281, DOI 10.1080/17511320701676916
   Whitehead ME, 2018, J TEACH PHYS EDUC, V37, P252, DOI 10.1123/jtpe.2018-0139
   Young LS, 2020, SPORT EDUC SOC, V25, P946, DOI 10.1080/13573322.2019.1677586
NR 45
TC 7
Z9 7
U1 8
U2 19
PU ROUTLEDGE JOURNALS, TAYLOR & FRANCIS LTD
PI ABINGDON
PA 2-4 PARK SQUARE, MILTON PARK, ABINGDON OX14 4RN, OXON, ENGLAND
SN 1357-3322
EI 1470-1243
J9 SPORT EDUC SOC
JI Sport. Educ. Soc.
PD OCT 13
PY 2021
VL 26
IS 8
BP 846
EP 861
DI 10.1080/13573322.2020.1791065
EA JUL 2020
PG 16
WC Education & Educational Research; Hospitality, Leisure, Sport & Tourism;
   Sport Sciences
WE Science Citation Index Expanded (SCI-EXPANDED); Social Science Citation Index (SSCI)
SC Education & Educational Research; Social Sciences - Other Topics; Sport
   Sciences
GA UR4GF
UT WOS:000548005400001
OA Green Published, hybrid
DA 2022-04-21
ER

PT J
AU Whitehead, ME
   Durden-Myers, EJ
   Pot, N
AF Whitehead, Margaret E.
   Durden-Myers, Elizabeth J.
   Pot, Niek
TI The Value of Fostering Physical Literacy
SO JOURNAL OF TEACHING IN PHYSICAL EDUCATION
LA English
DT Article
DE contribution; education; physical education; practical value
ID SELF-ESTEEM; ACHIEVEMENT-MOTIVATION; INTRINSIC MOTIVATION; HIERARCHICAL
   MODEL; EDUCATION; CHILDREN; GOALS; TASK; ACTIVATION
AB This article considers the value of physical literacy. Unequivocal support for aspects of the concept can be found in philosophy, neuroscience, social justice, the nature of human development, psychology, and sociocultural studies. These areas of support will be outlined and then related to the practical value of physical literacy in the school context. This article will close with a discussion centered on claims that physical literacy is an end in itself rather than predominantly a means to other ends. It is the aim of this article to communicate the unique value of fostering physical literacy within the school context, including the support and relationship to other interrelated disciplines.
C1 [Whitehead, Margaret E.] Univ Bedfordshire, Luton, Beds, England.
   [Durden-Myers, Elizabeth J.] Liverpool John Moores Univ, Fac Educ Hlth & Community, Liverpool, Merseyside, England.
   [Pot, Niek] Windeshe Univ Appl Sci, Dept Human Movement & Educ, Zwolle, Netherlands.
RP Whitehead, ME (corresponding author), Univ Bedfordshire, Luton, Beds, England.
EM m137whitehead@btinternet.com
RI Durden-Myers, Liz/AAG-4019-2020
OI Durden-Myers, Liz/0000-0001-7705-1138
CR Almond L, 2017, PHYS ED MATTERS, V12, P19
   AMES C, 1988, J EDUC PSYCHOL, V80, P260, DOI 10.1037/0022-0663.80.3.260
   AMES C, 1992, J EDUC PSYCHOL, V84, P261, DOI 10.1037/0022-0663.84.3.261
   Arnold P., 1979, MEANING MOVEMENT SPO
   Bandura A., 1997, SELF EFFICACY EXERCI
   Biddle S. J. H., 2001, ADV MOTIVATION SPORT, P101
   BLYTHE SG, 2005, WELL BALANCED CHILD
   Bourdieu P., 1984, DISTINCTION
   Braithwaite R, 2011, PSYCHOL SPORT EXERC, V12, P628, DOI 10.1016/j.psychsport.2011.06.005
   Branden N., 1994, 6 PILLARS SELF ESTEE
   Burkitt I., 1999, BODIES THOUGHT EMBOD
   Carson V, 2016, J SCI MED SPORT, V19, P573, DOI 10.1016/j.jsams.2015.07.011
   Cecchini JA, 2014, HEALTH EDUC RES, V29, P485, DOI 10.1093/her/cyu007
   Chaddock-Heyman L, 2013, FRONT HUM NEUROSCI, V7, DOI 10.3389/fnhum.2013.00072
   Chase MA, 1998, J TEACH PHYS EDUC, V18, P76, DOI 10.1123/jtpe.18.1.76
   Chen A, 2015, J SPORT HEALTH SCI, V4, P125, DOI 10.1016/j.jshs.2015.03.005
   Davis CL, 2011, HEALTH PSYCHOL, V30, P91, DOI 10.1037/a0021766
   Department for Education, 2013, NAT CURR ENGL PE PRO
   Descartes R., 1641, PHILOS WRITINGS DESC, V2
   Diamond Adele, 2015, Ann Sports Med Res, V2, P1011
   Donnelly JE, 2016, MED SCI SPORT EXER, V48, P1197, DOI 10.1249/MSS.0000000000000901
   Dorobantu M., 1997, EUROPEAN YB SPORT PS, V1, P148
   DUDA JL, 1992, J EDUC PSYCHOL, V84, P290, DOI 10.1037/0022-0663.84.3.290
   Durden-Myers EJ, 2018, J TEACH PHYS EDUC, V37, P308, DOI 10.1123/jtpe.2018-0132
   DWECK CS, 1988, PSYCHOL REV, V95, P256, DOI 10.1037/0033-295X.95.2.256
   DWECK CS, 1986, AM PSYCHOL, V41, P1040, DOI 10.1037/0003-066X.41.10.1040
   Elias N, 1982, CIVILIZING PROCESS S, V3
   Elliot AJ, 2001, J PERS SOC PSYCHOL, V80, P501, DOI 10.1037//0022-3514.80.3.501
   Elliot AJ, 1997, J PERS SOC PSYCHOL, V72, P218, DOI 10.1037/0022-3514.72.1.218
   ELLIOT AJ, 1994, J PERS SOC PSYCHOL, V66, P968, DOI 10.1037/0022-3514.66.5.968
   Elliot AJ, 2001, EDUC PSYCHOL REV, V13, P139, DOI 10.1023/A:1009057102306
   Elliot AJ, 2011, J EDUC PSYCHOL, V103, P632, DOI 10.1037/a0023952
   Epstein J., 1989, RES MOTIVATION ED, VVolume 3, P259
   Epstein J, 1988, POLICIES AM PUBLIC S, P89
   Foucault M., 1974, ARCHAEOLOGY KNOWLEDG
   FOX K, 1994, BRIT J EDUC PSYCHOL, V64, P253, DOI 10.1111/j.2044-8279.1994.tb01100.x
   Gibbs R.W., 2006, EMBODIMENT COGNITIVE, V1st
   Gill J.H, 2000, THE TACIT MODE STATE
   Goffman E., 1956, PRESENTATION SELF EV
   hazel Barnes, 1957, BEING NOTHINGNESS
   International Physical Literacy Association, 2017, PHYS LIT DEF
   Johnson Mark, 1999, MEANING BODY
   Jones RA, 2013, AM J PREV MED, V44, P651, DOI 10.1016/j.amepre.2013.03.001
   Jurbala P, 2015, QUEST, V67, P367, DOI 10.1080/00336297.2015.1084341
   Kwan VSY, 2009, SELF IDENTITY, V8, P176, DOI 10.1080/15298860802504874
   Lakoff George., 1999, PHILOS FLESH
   Leder D., 1990, ABSENT BODY
   Liu JL, 2017, J TEACH PHYS EDUC, V36, P292, DOI 10.1123/jtpe.2017-0030
   Liu ML, 2015, PLOS ONE, V10, DOI 10.1371/journal.pone.0134804
   Lubans D, 2016, PEDIATRICS, V138, DOI 10.1542/peds.2016-1642
   Maiese M., 2016, EMBODIED SELVES DIVI
   McAuley E, 2011, AM J LIFESTYLE MED, V5, P361, DOI 10.1177/1559827610392704
   Merleau-Ponty M., 1968, PHENOMENOLOGY PERCEP
   Murray SL, 2009, J PERS SOC PSYCHOL, V96, P324, DOI 10.1037/a0012856
   NICHOLLS JG, 1984, PSYCHOL REV, V91, P328, DOI 10.1037/0033-295X.91.3.328
   Nicholls JG., 1989, COMPETITIVE ETHOS DE
   Ntoumanis N., 2012, ADV MOTIVATION SPORT, P91
   Nussbaum M., 2000, WOMEN HUMAN DEV CAPA
   Nussbaum MarthaC., 2011, CREATING CAPABILITIE
   Ontario Ministry of Education, 2015, ONT CURR GRAD 1 8 HL
   Perrin-Wallqvist R, 2011, QUAL REP, V16, P933
   Pot N, 2018, J TEACH PHYS EDUC, V37, P246, DOI 10.1123/jtpe.2018-0133
   Ryan R.M., 1985, INTRINSIC MOTIVATION
   SANDELANDS LE, 1988, J APPL PSYCHOL, V73, P208, DOI 10.1037/0021-9010.73.2.208
   Sen A., 2009, IDEA JUSTICE
   Shapiro L, 2011, NEW PROBL PHILOS, P1
   SHILLING C, 2006, BODY SOCIAL THEORY
   Shilling C, 2008, CHANGING BODIES
   Singelis TM, 1999, J CROSS CULT PSYCHOL, V30, P315, DOI 10.1177/0022022199030003003
   Society of Health and Physical Educators, 2016, NAT PE STAND
   Sun HC, 2017, J TEACH PHYS EDUC, V36, P277, DOI 10.1123/jtpe.2017-0067
   van Amsterdam N, 2013, EUR J WOMENS STUD, V20, P155, DOI 10.1177/1350506812456461
   Van den Berghe L, 2014, PHYS EDUC SPORT PEDA, V19, P97, DOI 10.1080/17408989.2012.732563
   Wang Y, 2016, PERS INDIV DIFFER, V99, P184, DOI 10.1016/j.paid.2016.04.086
   Wheatley M, MARGARET WHEATLEYS 1
   Whitehead M., 2010, PHYS LITERACY LIFECO
   Whitehead M., 2013, DEBATES PHYS ED
   Xiang P, 2017, J TEACH PHYS EDUC, V36, P340, DOI 10.1123/jtpe.2017-0034
NR 78
TC 31
Z9 31
U1 11
U2 55
PU HUMAN KINETICS PUBL INC
PI CHAMPAIGN
PA 1607 N MARKET ST, PO BOX 5076, CHAMPAIGN, IL 61820-2200 USA
SN 0273-5024
EI 1543-2769
J9 J TEACH PHYS EDUC
JI J. Teach. Phys. Educ.
PD JUL
PY 2018
VL 37
IS 3
SI SI
BP 252
EP 261
DI 10.1123/jtpe.2018-0139
PG 10
WC Education & Educational Research; Sport Sciences
WE Science Citation Index Expanded (SCI-EXPANDED); Social Science Citation Index (SSCI)
SC Education & Educational Research; Sport Sciences
GA GR1YI
UT WOS:000442352000005
OA Green Accepted, Green Submitted
DA 2022-04-21
ER

PT J
AU Choi, SM
   Sum, KWR
   Leung, FLE
   Wallhead, T
   Morgan, K
   Milton, D
   Ha, SCA
   Sit, HPC
AF Choi, Siu Ming
   Sum, Kim Wai Raymond
   Leung, Fung Lin Elean
   Wallhead, Tristan
   Morgan, Kevin
   Milton, Daniel
   Ha, Sau Ching Amy
   Sit, Hui Ping Cindy
TI Effect of sport education on students' perceived physical literacy,
   motivation, and physical activity levels in university required physical
   education: a cluster-randomized trial
SO HIGHER EDUCATION
LA English
DT Article
DE Sport education; University physical education; Physical literacy;
   Physical activity
ID PROFESSIONAL-DEVELOPMENT; QUESTIONNAIRE; FOUNDATIONS; CALIBRATION;
   VALIDATION; PROGRAM; CLIMATE; MODEL
AB Originating from the field of physical education, physical literacy is an individual disposition that accentuates the importance of lifelong physical activity. Sport education is a sport-based physical education curriculum and instructional model that has been espoused to operationalize physical literacy. The purpose of this study was to examine the effects of sport education within a compulsory physical education program on university students' physical literacy and physical activity levels. A parallel-group single-blind cluster-randomized research design was used to examine the effect of a 10-lesson sport education intervention in physical education on students' physical activity and physical literacy from baseline through post-intervention and follow-up phases. A total of 372 participants completed all phases of data collection. Results showed increases in the affective and social domains of physical literacy across both groups. Findings also revealed a greater increase in daily self-reported physical activity levels and a reduction in perceived disempowering motivational climate in the sport education group at the follow-up phase. With a limited controlling and ego-evolving climate, sport education was found to be beneficial in developing the behavioral domain of undergraduate student physical literacy.
C1 [Choi, Siu Ming; Sum, Kim Wai Raymond; Ha, Sau Ching Amy; Sit, Hui Ping Cindy] Chinese Univ Hong Kong, Dept Sports Sci & Phys Educ, Hong Kong, Peoples R China.
   [Leung, Fung Lin Elean] Chinese Univ Hong Kong, Phys Educ Unit, Hong Kong, Peoples R China.
   [Wallhead, Tristan] Univ Wyoming, Div Kinesiol & Hlth, Laramie, WY 82071 USA.
   [Morgan, Kevin; Milton, Daniel] Cardiff Metropolitan Univ, Cardiff Sch Sport & Hlth Sci, Cardiff, Wales.
RP Sum, KWR (corresponding author), Chinese Univ Hong Kong, Dept Sports Sci & Phys Educ, Hong Kong, Peoples R China.
EM choisiuming@link.cuhk.edu.hk; kwsum@cuhk.edu.hk; elean@cuhk.edu.hk;
   wallhead@uwyo.edu; kmorgan@cardiffmet.ac.uk; dmilton@cardiffmet.ac.uk;
   sauchingha@cuhk.edu.hk; sithp@cuhk.edu.hk
RI Wallhead, Tristan/AAD-2075-2022; Choi, Siu Ming/AAY-3451-2021; Sit,
   Cindy/P-6770-2018
OI Choi, Siu Ming/0000-0002-0716-699X; Sit, Cindy/0000-0001-9992-7866
CR Almond L., 1986, RETHINKING GAMES TEA
   Booth M, 2000, Res Q Exerc Sport, V71 Suppl 2, P114, DOI 10.1080/02701367.2000.11082794
   Brock S, 2017, EUR PHYS EDUC REV, V23, P354, DOI 10.1177/1356336X16629582
   Cairney J, 2019, SPORTS MED, V49, P371, DOI 10.1007/s40279-019-01063-3
   Canadian Society for Exercise Physiology, 2017, BMC PUBLIC HEALTH, V17, P1
   Choi SM, 2018, PLOS ONE, V13, DOI 10.1371/journal.pone.0203105
   Corbin CB, 2016, RES Q EXERCISE SPORT, V87, P14, DOI 10.1080/02701367.2016.1124722
   Craig CL, 2003, MED SCI SPORT EXER, V35, P1381, DOI 10.1249/01.MSS.0000078924.61453.FB
   DECI EL, 1991, EDUC PSYCHOL-US, V26, P325, DOI 10.1207/s15326985ep2603&4_6
   Department of Health, 2017, BEH RISK FACT SURV A
   Duda JL, 2013, INT J SPORT EXERC PS, V11, P311, DOI 10.1080/1612197X.2013.839414
   Dudley D, 2017, QUEST, V69, P436, DOI 10.1080/00336297.2016.1268967
   Dudley DA, 2015, PHYS EDUC-US, V72, P236
   Durden-Myers EJ, 2018, J TEACH PHYS EDUC, V37, P262, DOI 10.1123/jtpe.2018-0131
   Edwards LC, 2018, SPORTS MED, V48, P659, DOI 10.1007/s40279-017-0817-9
   Edwards LC, 2017, SPORTS MED, V47, P113, DOI 10.1007/s40279-016-0560-7
   Evenson KR, 2008, J SPORT SCI, V26, P1557, DOI 10.1080/02640410802334196
   Farias C, 2020, RES Q EXERCISE SPORT, V91, P263, DOI 10.1080/02701367.2019.1661948
   Farias C, 2018, EUR PHYS EDUC REV, V24, P269, DOI [10.1177/1356336X16687303, 10.1177/1356336x16687303]
   Faul F, 2007, BEHAV RES METHODS, V39, P175, DOI 10.3758/BF03193146
   Fidell, 2014, USING MULTIVARIATE S
   Field A., 2009, DISCOVERING STAT USI
   Flemons M, 2018, J TEACH PHYS EDUC, V37, P299, DOI 10.1123/jtpe.2018-0128
   Freedson PS, 1998, MED SCI SPORT EXER, V30, P777, DOI 10.1097/00005768-199805000-00021
   Green NR, 2018, J TEACH PHYS EDUC, V37, P272, DOI 10.1123/jtpe.2018-0129
   Guay F, 2000, MOTIV EMOTION, V24, P175, DOI 10.1023/A:1005614228250
   Ha SCA, 2016, RES Q EXERCISE SPORT, V87, pS1
   Hackfort D., 2014, ROUTLEDGE COMPANION, P544, DOI DOI 10.4324/9781315880198.CH35
   Hallal PC, 2012, LANCET, V380, P247, DOI 10.1016/S0140-6736(12)60646-1
   Hastie P, 2014, EUR PHYS EDUC REV, V20, P215, DOI 10.1177/1356336X14524858
   Hastie PA, 2015, J SPORT HEALTH SCI, V4, P132, DOI 10.1016/j.jshs.2015.04.001
   Knowles A, 2018, J TEACH PHYS EDUC, V37, P113, DOI 10.1123/jtpe.2017-0123
   Ko B, 2006, J TEACH PHYS EDUC, V25, P397, DOI 10.1123/jtpe.25.4.397
   Kwan MYW, 2019, SAGE OPEN, V9, DOI 10.1177/2158244019850248
   Lancaster GA, 2004, J EVAL CLIN PRACT, V10, P307, DOI 10.1111/j..2002.384.doc.x
   Li MH, 2019, J SPORT SCI MED, V18, P82
   Lounsbery MAF, 2015, J SPORT HEALTH SCI, V4, P139, DOI 10.1016/j.jshs.2015.02.002
   McGregor DE, 2018, INT J ENV RES PUB HE, V15, DOI 10.3390/ijerph15081779
   MCKENZIE TL, 1992, J TEACH PHYS EDUC, V11, P195, DOI 10.1123/jtpe.11.2.195
   McLennan N., 2015, QUALITY PHYS ED GUID
   Milton D, 2018, J TEACH PHYS EDUC, V37, P340, DOI 10.1123/jtpe.2018-0119
   Morgan K, 2019, J PHYS EDUC RECREAT, V90, P9, DOI 10.1080/07303084.2018.1535339
   Motl RW, 2001, AM J PREV MED, V21, P110, DOI 10.1016/S0749-3797(01)00326-9
   Perlman D, 2010, PHYS EDUC SPORT PEDA, V15, P401, DOI 10.1080/17408980903535800
   Pot N, 2018, J TEACH PHYS EDUC, V37, P246, DOI 10.1123/jtpe.2018-0133
   Shearer C, 2018, J TEACH PHYS EDUC, V37, P237, DOI 10.1123/jtpe.2018-0136
   Siedentop D., 1994, SPORT ED QUALITY PE
   Siedentop D., 2011, COMPLETE GUIDE SPORT, V2nd ed.
   Sinelnikov OA, 2010, PHYS EDUC SPORT PEDA, V15, P55, DOI 10.1080/17408980902729362
   Sinelnikov OA, 2009, EUR PHYS EDUC REV, V15, P91, DOI 10.1177/1356336X09105213
   Smither K, 2011, EUR PHYS EDUC REV, V17, P203, DOI 10.1177/1356336X11413185
   Sum KWR, 2018, INT J EDUC RES, V88, P1, DOI 10.1016/j.ijer.2018.01.001
   Sum RKW, 2018, J EXERC SCI FIT, V16, P26, DOI 10.1016/j.jesf.2018.03.002
   Sum RKW, 2016, PLOS ONE, V11, DOI 10.1371/journal.pone.0155610
   Sun HC, 2017, J TEACH PHYS EDUC, V36, P277, DOI 10.1123/jtpe.2017-0067
   THOMAS S, 1992, CAN J SPORT SCI, V17, P338
   Van den Berghe L, 2014, PHYS EDUC SPORT PEDA, V19, P97, DOI 10.1080/17408989.2012.732563
   Wallhead TL, 2004, J TEACH PHYS EDUC, V23, P4, DOI 10.1123/jtpe.23.1.4
   Wallhead TL, 2014, RES Q EXERCISE SPORT, V85, P478, DOI 10.1080/02701367.2014.961051
   Wallhead TL, 2013, PHYS EDUC SPORT PEDA, V18, P427, DOI 10.1080/17408989.2012.690377
   Wellhead TL, 2010, RES Q EXERCISE SPORT, V81, P442
   Whitehead M., 2019, PHYS LITERACY WORLD
   Whitehead M., 2010, PHYS LITERACY LIFECO
   Whitehead M, 2013, J SPORT SCI PHYS ED, V65, P52
   Whitehead ME, 2018, J TEACH PHYS EDUC, V37, P252, DOI 10.1123/jtpe.2018-0139
NR 65
TC 4
Z9 4
U1 39
U2 75
PU SPRINGER
PI DORDRECHT
PA VAN GODEWIJCKSTRAAT 30, 3311 GZ DORDRECHT, NETHERLANDS
SN 0018-1560
EI 1573-174X
J9 HIGH EDUC
JI High. Educ.
PD JUN
PY 2021
VL 81
IS 6
BP 1137
EP 1155
DI 10.1007/s10734-020-00603-5
EA AUG 2020
PG 19
WC Education & Educational Research
WE Social Science Citation Index (SSCI)
SC Education & Educational Research
GA SF9FQ
UT WOS:000558596400002
DA 2022-04-21
ER

PT J
AU Barnett, L
   Mazzoli, E
   Lander, N
   Salmon, J
AF Barnett, L.
   Mazzoli, E.
   Lander, N.
   Salmon, J.
TI Development and reliability of the Physical Literacy in Children
   Questionnaire (PL-C Quest): A self-report scale to assess children's
   perceived physical literacy (vol 24, pg S8, 2021)
SO JOURNAL OF SCIENCE AND MEDICINE IN SPORT
LA English
DT Correction
CR Barnett L., 2021, Journal of Science and Medicine in Sport, V24, pS8, DOI 10.1016/j.jsams.2021.09.028
NR 1
TC 0
Z9 0
U1 2
U2 2
PU ELSEVIER SCI LTD
PI OXFORD
PA THE BOULEVARD, LANGFORD LANE, KIDLINGTON, OXFORD OX5 1GB, OXON, ENGLAND
SN 1440-2440
EI 1878-1861
J9 J SCI MED SPORT
JI J. Sci. Med. Sport
PD MAR
PY 2022
VL 25
IS 3
BP E2
EP E2
DI 10.1016/j.jsams.2021.09.028
PG 1
WC Sport Sciences
WE Science Citation Index Expanded (SCI-EXPANDED)
SC Sport Sciences
GA ZD8TC
UT WOS:000758467100030
OA Bronze
DA 2022-04-21
ER

PT J
AU O'Sullivan, M
   Davids, K
   Woods, CT
   Rothwell, M
   Rudd, J
AF O'Sullivan, Mark
   Davids, Keith
   Woods, Carl T.
   Rothwell, Martyn
   Rudd, James
TI Conceptualizing Physical Literacy within an Ecological Dynamics
   Framework
SO QUEST
LA English
DT Article
DE Individual-environment fit; non-linear pedagogy; functional skill
   adaptation; self-regulation; affordance landscapes; environment design
ID ALTERNATIVE PEDAGOGICAL APPROACH; DECISION-MAKING; LED APPROACH; SPORT;
   MOVEMENT; ACCULTURATION; ACQUISITION
AB Currently, there are numerous definitions and interpretations of the concept of physical literacy within the literature, potentially leading to a lack of consensus as to how to employ it in practice. In this position paper, we argue that ecological dynamics is well positioned to provide a theoretical framework that will bring clarity as well as support the operationalization of physical literacy in practice. We argue that this theoretical conceptualization provides an excellent framework for understanding physical literacy because of its emphasis on the person-environment relationship. More directly, we propose the establishment of anindividual-environment fitacross varied movement contexts over a lifespan as a central tenet of the physical literacy concept. We conclude by discussing how sports practitioners, national governing bodies, public health, and education sectors could re-design sport, exercise, and physical activity environments, in accordance with an ecological dynamics rationale to enhance physical literacy.
C1 [O'Sullivan, Mark; Davids, Keith; Rothwell, Martyn] Sheffield Hallam Univ, Sport & Phys Act Res Ctr, Sheffield, S Yorkshire, England.
   [O'Sullivan, Mark] AIK Football, Res & Dev Dept, Solna, Sweden.
   [Woods, Carl T.] Victoria Univ, Inst Hlth & Sport, Footscray, Vic, Australia.
   [Rudd, James] Liverpool John Moores Univ, Res Inst Sport & Exercise Sci, Liverpool, Merseyside, England.
RP O'Sullivan, M (corresponding author), Sheffield Hallam Univ, Sport & Phys Act Res Ctr, Sheffield, S Yorkshire, England.; O'Sullivan, M (corresponding author), AIK Football, Res & Dev Dept, Solna, Sweden.
EM mark.kss@gmail.com
RI Rothwell, Martyn/ABA-1192-2020
OI Rothwell, Martyn/0000-0002-3545-0066; Davids, Keith/0000-0003-1398-6123;
   Woods, Carl/0000-0002-7129-8938
CR Addley E., 2019, GUARDIAN
   Adolph KE, 2019, HUM DEV, V63, P180, DOI 10.1159/000503823
   Adolph KE, 2018, TRENDS COGN SCI, V22, P699, DOI 10.1016/j.tics.2018.05.010
   Allan V, 2017, QUEST, V69, P515, DOI 10.1080/00336297.2017.1320294
   Almond L., 2014, SCI SPORT, V29, pS60, DOI [10.1016/j.scispo.2014.08.121, DOI 10.1016/J.SCISPO.2014.08.121]
   Araujo D, 2006, PSYCHOL SPORT EXERC, V7, P653, DOI 10.1016/j.psychsport.2006.07.002
   Araujo D, 2011, J CONSCIOUSNESS STUD, V18, P7
   Araujo D, 2009, INT J SPORT PSYCHOL, V40, P1
   Bernstein N., 1967, COORDINATION REGULAT
   Bradley RH, 2004, INT J BEHAV DEV, V28, P385, DOI 10.1080/01650250444000072
   Bronfenbrenner U., 1993, NATURE NURTURE PSYCH, DOI [10.1037/10131-015, DOI 10.1037/10131-000]
   Button C., 2020, DYNAMICS SKILL ACQUI
   Chow J.Y., 2016, NONLINEAR PEDAGOGY S
   Chow J.-Y., 2020, SKILL ACQUISITION SP
   CLARK JE, 1995, RES Q EXERCISE SPORT, V66, P173, DOI 10.1080/02701367.1995.10608831
   Cools W, 2009, J SPORT SCI MED, V8, P154
   Corbin CB, 2016, RES Q EXERCISE SPORT, V87, P14, DOI 10.1080/02701367.2016.1124722
   Davids K., 2013, TALENT DEV EXCELL, V5, P21, DOI DOI 10.3389/FPSYG.2019.02090
   Davids K, 2013, EXERC SPORT SCI REV, V41, P154, DOI 10.1097/JES.0b013e318292f3ec
   Davids K, 2010, J SCI MED SPORT, V13, P633, DOI 10.1016/j.jsams.2010.05.002
   Dudley D, 2017, QUEST, V69, P436, DOI 10.1080/00336297.2016.1268967
   Dunwoody PT, 2006, J THEOR PHILOS PSYCH, V26, P139, DOI 10.1037/h0091271
   Edelman GM, 2001, P NATL ACAD SCI USA, V98, P13763, DOI 10.1073/pnas.231499798
   Edwards LC, 2017, SPORTS MED, V47, P113, DOI 10.1007/s40279-016-0560-7
   Flay BR, 1994, ADV MED SOCIOLOGY, VIV, P19
   Flores FS, 2019, PERCEPT MOTOR SKILL, V126, P366, DOI 10.1177/0031512519829271
   Foulkes JD, 2020, CHILDREN-BASEL, V7, DOI 10.3390/children7070076
   Gibson E. J., 1997, EVOLVING EXPLANATION, DOI [10.1037/10265-001, DOI 10.1037/10265-001]
   Gibson E.J, 2000, ECOLOGICAL APPROACH
   Gibson J. J., 1979, ECOLOGICAL APPROACH
   Gibson JamesJerome., 1966, SENSES CONSIDERED PE
   Gill T., 2007, NO FEAR GROWING RISK
   Grahame A., 2016, GUARDIAN
   Guella I, 2016, NEUROL-GENET, V2, DOI 10.1212/NXG.0000000000000120
   Guthold R, 2018, LANCET GLOB HEALTH, V6, pE1077, DOI [10.1016/S2214-109X(18)30357-7, 10.1016/s2214-109x(18)30357-7]
   Headrick J, 2015, PSYCHOL SPORT EXERC, V16, P83, DOI 10.1016/j.psychsport.2014.08.006
   Hodges N., 2012, SKILL ACQUISITION SP, P112, DOI [10.13140/RG.2.1.2297.0089, DOI 10.13140/RG.2.1.2297.0089]
   Hyndman B, 2018, EUR PHYS EDUC REV, V24, P292, DOI 10.1177/1356336X17690312
   Johansson M., 2020, DAGENS NYHETER
   Jurbala P, 2015, QUEST, V67, P367, DOI 10.1080/00336297.2015.1084341
   Kelso J.A.S., 1995, DYNAMIC PATTERNS SEL
   Kim W, 2021, ECOL PSYCHOL, V33, P57, DOI 10.1080/10407413.2020.1792782
   Konczak J., 1990, ECOLOGICAL THEORY MO
   Kugler P. N., 1986, MOTOR DEV CHILDREN A
   Lundvall S., 2013, ICSSPE B
   Lynch T., 2019, PHYS ED WELLBEING GL
   Moy B, 2016, PHYS EDUC SPORT PEDA, V21, P386, DOI 10.1080/17408989.2015.1017455
   Moy B, 2014, PHYS EDUC SPORT PEDA, V19, P349, DOI 10.1080/17408989.2013.780591
   Newell K.M., 1986, MOTOR DEV CHILDREN A, P341, DOI DOI 10.1007/978-94-009-4460-2_19
   Ng J., 2018, MOV SPORT SCI, V4, DOI [10.1051/sm/2018025, DOI 10.1051/SM/2018025]
   Nimrod G., 2011, UNDERSTANDING WELL B, DOI DOI 10.1017/CBO9780511920974.015
   Renshaw I., 2012, The Open Sports Sciences Journal, V5, P88, DOI 10.2174/1875399X01205010088
   Renshaw I, 2019, PHYS EDUC SPORT PEDA, V24, P103, DOI 10.1080/17408989.2018.1552676
   Rietveld E, 2014, ECOL PSYCHOL, V26, P325, DOI 10.1080/10407413.2014.958035
   Roberts WM, 2019, PHYS EDUC SPORT PEDA, V24, P162, DOI 10.1080/17408989.2018.1552675
   Ross E, 2018, PROG BRAIN RES, V240, P201, DOI 10.1016/bs.pbr.2018.08.001
   Rudd JR, 2020, FRONT PSYCHOL, V11, DOI 10.3389/fpsyg.2020.01904
   Rudd JR, 2020, FRONT PSYCHOL, V11, DOI 10.3389/fpsyg.2020.01228
   Rudd JR, 2019, INT J ENV RES PUB HE, V16, DOI 10.3390/ijerph16091630
   Sales M, 2017, J AGING HEALTH, V29, P1424, DOI 10.1177/0898264316662359
   Seifert L., 2016, EXTREME SPORTS MED
   Seifert L, 2013, SPORTS MED, V43, P167, DOI 10.1007/s40279-012-0011-z
   Shearer C, 2018, J TEACH PHYS EDUC, V37, P237, DOI 10.1123/jtpe.2018-0136
   Spengler J. O., 2015, PHYS LITERACY GLOBAL
   Sport Australia, 2019, AUSTR PHYS LIT FRAM
   Sport England, 2016, ACT NAT STRAT 2016 2
   Thelen E, 1998, PROGRESS IN MOTOR CONTROL, VOL 1, P267
   Tremblay M., 2010, PHYS HLTH ED J, V76, P26
   Uehara L, 2016, PHYS EDUC SPORT PEDA, V21, P153, DOI 10.1080/17408989.2014.924495
   van Dijk L, 2017, FRONT PSYCHOL, V7, DOI 10.3389/fpsyg.2016.01969
   Warren W. H., 1988, COMPLEX MOVEMENT BEH, P339, DOI DOI 10.1016/S0166-4115(08)62564-9
   Warren WH, 2006, PSYCHOL REV, V113, P358, DOI 10.1037/0033-295X.113.2.358
   Way R., 2014, CANADIAN SPORT LIFE
   Webster EK, 2017, J MOTOR LEARN DEV, V5, P45, DOI [10.1123/jmld.2016-0003, DOI 10.1123/JMLD.2016-0003]
   Whitehead M., 2001, European Journal of Physical Education, V6, P127
   Whitehead M., 2006, PE MATTERS, V1, P6
   Whitehead M., 2010, PHYS LITERACY LIFE C
   Whitehead M, 2007, SPORT ETHICS PHILOS, V1, P281, DOI 10.1080/17511320701676916
   Withagen R, 2016, SPORTS MED, V46, P1019, DOI 10.1007/s40279-015-0448-y
   Withagen R, 2012, NEW IDEAS PSYCHOL, V30, P250, DOI 10.1016/j.newideapsych.2011.12.003
   Woods CT, 2020, FRONT PSYCHOL, V11, DOI 10.3389/fpsyg.2020.00654
   Young LS, 2020, SPORT EDUC SOC, V25, P946, DOI 10.1080/13573322.2019.1677586
NR 82
TC 7
Z9 7
U1 2
U2 27
PU ROUTLEDGE JOURNALS, TAYLOR & FRANCIS LTD
PI ABINGDON
PA 2-4 PARK SQUARE, MILTON PARK, ABINGDON OX14 4RN, OXON, ENGLAND
SN 0033-6297
EI 1543-2750
J9 QUEST
JI Quest
PD OCT 1
PY 2020
VL 72
IS 4
BP 448
EP 462
DI 10.1080/00336297.2020.1799828
EA AUG 2020
PG 15
WC Education & Educational Research; Sport Sciences
WE Science Citation Index Expanded (SCI-EXPANDED); Social Science Citation Index (SSCI)
SC Education & Educational Research; Sport Sciences
GA OU3BU
UT WOS:000561959300001
OA Green Accepted
DA 2022-04-21
ER

PT J
AU Stoddart, AL
   Humbert, ML
   Kerpan, S
   Cameron, N
   Kriellaars, D
AF Stoddart, Alexandra L.
   Humbert, M. Louise
   Kerpan, Serene
   Cameron, Nicole
   Kriellaars, Dean
TI PLitPE: an intervention for physical literacy enriched pedagogy in
   Canadian elementary school physical education classes
SO PHYSICAL EDUCATION AND SPORT PEDAGOGY
LA English
DT Article; Early Access
DE PLAY tools; pedagogy; movement competence; movement vocabulary;
   curriculum
ID CHILDREN; METAANALYSIS; INSTRUCTION; VALIDATION; CHALLENGE; MOVEMENT
AB Background: Although physical literacy is explicitly defined and integrated into Canadian provincial physical education curricula, limited empirical evidence substantiates the development of physical literacy in elementary physical education. Despite physical education curricular expectations, developing and assessing physical literacy in students may be difficult for teachers with little to no background in physical literacy or physical education. Purpose: The primary purpose was to explore the effect of a curricularly linked physical literacy enriched intervention in elementary school physical education. A secondary purpose involved an examination of the intervention's effects on sex differences. Design: A quasi-experimental controlled intervention trial with a matched comparison group was used to determine the impact of a curricular-based physical literacy enriched physical education intervention on students' development of physical literacy. Teachers (n = 6) and students (n = 131) from four Saskatchewan elementary schools participated in either a PLitPE (experimental) condition or a usual practice (control) condition. The PLitPE intervention was created using learning principles consistent with physical literacy and Self-Determination Theory. PLitPE instructional elements were developed with input from thirteen teachers who were members of the local school division's physical education professional learning community. An embedded professional development model was used where a mentor teacher was present to facilitate and support the implementation of the PLitPE intervention. The Physical Literacy Assessment for Youth tools were used to assess motor competence (PLAYfun), student self-description (PLAYself), and movement participation (PLAYinventory). Each domain of physical literacy (physical competence, psychological, and behavioural) was evaluated using these tools. Results: Significant differences, favouring PLitPE over control, were observed for average motor competence (M = 49.4, M = 40.0, p < 0.001, PLAYfun), movement vocabulary (M = 10.3, M = 7.5, p < 0.001, PLAYfun), environmental participation (M = 423.9, M = 390.1, p < 0.05, PLAYself), and a reduction of sex differences on average motor competence and movement vocabulary. Statistically significant relationships with low to fair correlations between PLAYfun and PLAYself variables existed. Conclusions: This study provides empirical evidence supporting physical literacy enriched physical education. PLitPE developed the psychological domain (affective and cognitive) and significantly improved physical competence, however, the intervention did not manifest in improved behaviour. Concerning sex differences, the intervention yielded an equal and substantive improvement in both males and females in the intervention group. Future studies should consider the addition of reflective approaches, as well as the construction of positive challenges for children.
C1 [Stoddart, Alexandra L.; Humbert, M. Louise; Kerpan, Serene; Cameron, Nicole] Univ Saskatchewan, Coll Kinesiol, Saskatoon, SK, Canada.
   [Stoddart, Alexandra L.] Univ Regina, Hlth Outdoor & Phys Educ, Fac Educ, Regina, SK, Canada.
   [Kerpan, Serene] Univ Ontario Inst Technol, Fac Hlth Sci, Oshawa, ON, Canada.
   [Cameron, Nicole] Saskatoon Publ Sch Div, Saskatoon, SK, Canada.
   [Kriellaars, Dean] Univ Manitoba, Coll Rehabil Sci, Rady Fac Hlth Sci, Winnipeg, MB, Canada.
RP Stoddart, AL (corresponding author), Univ Saskatchewan, Coll Kinesiol, Saskatoon, SK, Canada.; Stoddart, AL (corresponding author), Univ Regina, Hlth Outdoor & Phys Educ, Fac Educ, Regina, SK, Canada.
EM alexandra.stoddart@uregina.ca
RI Stoddart, Alexandra/AAD-2067-2022
OI Stoddart, Alexandra/0000-0001-7760-8418
FU McDowell Foundation; Social Sciences and Humanities Research Council of
   CanadaSocial Sciences and Humanities Research Council of Canada (SSHRC)
FX This work was supported by the McDowell Foundation [Dr. Stirling
   McDowell Foundation for Research into Teaching grant]; Social Sciences
   and Humanities Research Council of Canada [Joseph-Armand Bombardier
   Canada Graduate Scholarships Program doctoral scholarship award.].
CR Active for Life, KANG HOPP
   ADAMS JA, 1987, PSYCHOL BULL, V101, P41, DOI 10.1037/0033-2909.101.1.41
   Alfrey L., 2020, CURRICULUM STUDIES H, DOI [10.1080/25742981.2020.1810582, DOI 10.1080/25742981.2020.1810582]
   Barnett LM, 2010, RES Q EXERCISE SPORT, V81, P162
   BUNKER LK, 1991, ELEM SCHOOL J, V91, P467, DOI 10.1086/461669
   Busse SA, 2012, RES Q EXERCISE SPORT, V83, pA32
   Cairney J, 2019, SPORTS MED, V49, P371, DOI 10.1007/s40279-019-01063-3
   Cairney J, 2018, MED SCI SPORT EXER, V50, P855, DOI 10.1249/MSS.0000000000001494
   Canadian Fitness and Lifestyle Research Institute, 2015, PHYS ACT LEV CHILDR
   CDC (Centers for Disease Control and Prevention), 2012, TEST GROSS MOTOR DEV
   Chen A, 2020, J SPORT HEALTH SCI, V9, P149, DOI 10.1016/j.jshs.2019.11.002
   Creswell J.W., 2018, RES DESIGN QUALITATI, V5th ed.
   CS4L (Canadian Sport for Life), PLAY FUN WORKB
   CS4L (Canadian Sport for Life), 2014, PLAY SELF WORKB
   Edwards LC, 2018, SPORTS MED, V48, P659, DOI 10.1007/s40279-017-0817-9
   Flemons M, 2018, J TEACH PHYS EDUC, V37, P299, DOI 10.1123/jtpe.2018-0128
   Gibbons SL., 2008, CANADIAN J ED, V31, P167
   Government of Canada, 2018, LETS GET MOV COMM VI
   Green NR, 2018, J TEACH PHYS EDUC, V37, P272, DOI 10.1123/jtpe.2018-0129
   Hallgren Kevin A, 2012, Tutor Quant Methods Psychol, V8, P23
   Harvey S, 2019, SPORT EDUC SOC, V24, P841, DOI 10.1080/13573322.2018.1491002
   Hoffmann TC, 2014, BMJ-BRIT MED J, V348, DOI [10.1136/bmj.g1687, 10.1055/s-0041-111066]
   IPLA (International Physical Literacy Association), 2014, DEF PHYS LIT
   Jefferies P., 2020, SCI BONHEUR, V5, P11
   Jefferies P, 2021, APPL PHYSIOL NUTR ME, V46, P579, DOI 10.1139/apnm-2020-0410
   Jefferies P, 2019, FRONT PUBLIC HEALTH, V7, DOI 10.3389/fpubh.2019.00346
   Kirk David., 2012, DEBATES PHYS ED, P220
   Kozera T. R., 2017, THESIS
   Kraft MA, 2018, REV EDUC RES, V88, P547, DOI 10.3102/0034654318759268
   Kriellaars D., 2014, WORKSH SESS PRES PHY
   Kriellaars DJ, 2019, J TEACH PHYS EDUC, V38, P162, DOI 10.1123/jtpe.2018-0269
   Ladwig M.A., 2018, PE MEMORIES ARE ASS, V3, P119, DOI DOI 10.1249/TJX.0000000000000067
   Law B, 2018, BMC PUBLIC HEALTH, V18, DOI 10.1186/s12889-018-5894-7
   Lodewyk KR, 2017, PHYS EDUC-US, V74, P441, DOI 10.18666/TPE-2017-V74-I3-7459
   Logan SW, 2012, CHILD CARE HLTH DEV, V38, P305, DOI 10.1111/j.1365-2214.2011.01307.x
   Lounsbery MAF, 2015, J SPORT HEALTH SCI, V4, P139, DOI 10.1016/j.jshs.2015.02.002
   Lundvall S., 2013, ICSSPE J SPORT SCI P, V65, P326
   Lundvall S, 2015, J SPORT HEALTH SCI, V4, P113, DOI 10.1016/j.jshs.2015.02.001
   Malina RM., 2004, GROWTH MATURATION PH
   Mandigo J., 2009, PHYS HLTH ED J, V75, P27
   Mandigo JL, 2006, PHYS EDUC-US, V63, P170
   McLennan N, 2015, QUALITY PHYS ED QPE
   McManes H.G., 2013, IS SEEING BELIEVING
   Ommundsen Y, 2007, SCAND J EDUC RES, V51, P385, DOI 10.1080/00313830701485551
   Ontario Ministry of Education, 2015, HLTH PHYS ED ONT CUR
   Padley S., 2020, PHYS ED MATTERS, P32
   Parker, 2013, CHILDREN MOVING REFL
   ParticipACTION Sport for Life Society Healthy Active Living and Obesity Research Group Physical and Health Education Canada Canadian Parks and Recreation Association and Ontario Society of Physical Activity Promoters in Public Health, 2015, CAN PHYS LIT CONS ST
   PHE Canada (Physical and Health Education Canada), 2011, FUND MOV SKILLS BUIL
   PHE Canada (Physical and Health Education Canada), 2010, WHAT IS REL PHYS ED
   Pierce S., 2016, THESIS U SASKATCHEWA
   Prince Edward Island Ministry of Education, 2011, PHYS ED CURR K 6
   Rees T, 2016, SPORTS MED, V46, P1041, DOI 10.1007/s40279-016-0476-2
   Robinson DB, 2018, J TEACH PHYS EDUC, V37, P288, DOI 10.1123/jtpe.2018-0135
   Robinson DB, 2017, MEAS PHYS EDUC EXERC, V21, P40, DOI [10.1080/1091367x.2016.1249793, 10.1080/1091367X.2016.1249793]
   Ryan RM, 2000, AM PSYCHOL, V55, P68, DOI 10.1037/0003-066X.55.1.68
   Sharma Dhara A, 2016, J Phys Ther Sci, V28, P1482, DOI 10.1589/jpts.28.1482
   Silverman S, 2015, J SPORT HEALTH SCI, V4, P150, DOI 10.1016/j.jshs.2015.03.003
   SME (Saskatchewan Ministry of Education), 2010, PHYS ED 4
   SME (Saskatchewan Ministry of Education), 2010, PHYS ED 5
   Standage M, 2007, INTRINSIC MOTIVATION, P71
   Stanec Amanda., 2011, REV PHENEPS PHENEX J, V3, P1
   Stoddart A., 2017, PHENEX J, V8, P1
   Stoddart AL, 2021, CURRIC J, V32, P741, DOI 10.1002/curj.107
   Stuckey M, 2021, FRONT PSYCHOL, V12, DOI 10.3389/fpsyg.2021.577882
   Tremblay M., 2010, PHYS HLTH ED J, V76, P26
   Tremblay MS, 2018, BMC PUBLIC HEALTH, V18, DOI 10.1186/s12889-018-5891-x
   van Beurden E, 2002, J SCI MED SPORT, V5, P244, DOI 10.1016/S1440-2440(02)80010-X
   Visek AJ, 2015, J PHYS ACT HEALTH, V12, P424, DOI 10.1123/jpah.2013-0180
   Whitehead M, 2013, ICSSPE B, V65, P1
   Whitehead M., 2010, PHYS LITERACY LIFECO
   Whitehead M.E., 2013, DEBATES PHYS ED, P37
   Whitehead ME, 2018, J TEACH PHYS EDUC, V37, P252, DOI 10.1123/jtpe.2018-0139
   World Health Organization (WHO), 2018, GLOB ACT PLAN PHYS A
NR 74
TC 0
Z9 0
U1 5
U2 5
PU ROUTLEDGE JOURNALS, TAYLOR & FRANCIS LTD
PI ABINGDON
PA 2-4 PARK SQUARE, MILTON PARK, ABINGDON OX14 4RN, OXON, ENGLAND
SN 1740-8989
EI 1742-5786
J9 PHYS EDUC SPORT PEDA
JI Phys. Educ. Sport Pedag.
DI 10.1080/17408989.2021.2014438
EA DEC 2021
PG 17
WC Education & Educational Research
WE Social Science Citation Index (SSCI)
SC Education & Educational Research
GA XN8LP
UT WOS:000729750100001
DA 2022-04-21
ER

PT J
AU Edwards, LC
   Bryant, AS
   Keegan, RJ
   Morgan, K
   Cooper, SM
   Jones, AM
AF Edwards, Lowri C.
   Bryant, Anna S.
   Keegan, Richard J.
   Morgan, Kevin
   Cooper, Stephen-Mark
   Jones, Anwen M.
TI 'Measuring' Physical Literacy and Related Constructs: A Systematic
   Review of Empirical Findings
SO SPORTS MEDICINE
LA English
DT Review
ID IMPLEMENTATION; INTERVENTIONS; ASSOCIATIONS; CURRICULUM; EDUCATION;
   HEALTHY; CLIMATE; SKILLS; MODEL; COACH
AB Background The concept of physical literacy has received increased research and international attention recently. Where intervention programs and empirical research are gaining momentum, their operationalizations differ significantly.
   Objective The objective of this study was to inform practice in the measure/assessment of physical literacy via a systematic review of research that has assessed physical literacy (up to 14 June, 2017).
   Methods Five databases were searched using the Preferred Reporting Items for Systematic Reviews and Meta-Analyses for Protocols guidelines, with 32 published articles meeting the inclusion criteria. English-language, peer-reviewed published papers containing empirical studies of physical literacy were analyzed using inductive thematic analysis.
   Results Qualitative methods included: (1) interviews; (2) open-ended questionnaires; (3) reflective diaries; (4) focus groups; (5) participant observations; and (6) visual methods. Quantitative methods included: (1) monitoring devices (e.g., accelerometers); (2) observations (e.g., of physical activity or motor proficiency); (3) psychometrics (e.g., enjoyment, self-perceptions); (4) performance measures (e.g., exergaming, objective times/distances); (5) anthropometric measurements; and (6) one compound measure. Of the measures that made an explicit distinction: 22 (61%) examined the physical domain, eight (22%) the affective domain; five (14%) the cognitive domain; and one (3%) combined three domains (physical, affective, and cognitive) of physical literacy. Researchers tended to declare their philosophical standpoint significantly more in qualitative research compared with quantitative research.
   Conclusions Current research adopts diverse often incompatible methodologies in measuring/assessing physical literacy. Our analysis revealed that by adopting simplistic and linear methods, physical literacy cannot be measured/assessed in a traditional/conventional sense. Therefore, we recommend that researchers are more creative in developing integrated philosophically aligned approaches to measuring/assessing physical literacy. Future research should consider the most recent developments in the field of physical literacy for policy formation.
C1 [Edwards, Lowri C.; Bryant, Anna S.; Morgan, Kevin; Cooper, Stephen-Mark; Jones, Anwen M.] Cardiff Metropolitan Univ, Cardiff Sch Sport & Hlth Sci, Cyncoed Rd, Cardiff CF23 6XD, S Glam, Wales.
   [Keegan, Richard J.] Univ Canberra, Res Inst Sport & Exercise, Fac Hlth, Canberra, ACT, Australia.
RP Bryant, AS (corresponding author), Cardiff Metropolitan Univ, Cardiff Sch Sport & Hlth Sci, Cyncoed Rd, Cardiff CF23 6XD, S Glam, Wales.
EM anbryant@cardiffmet.ac.uk
RI Keegan, Richard/V-1752-2019; Keegan, Richard/E-9498-2013
OI Keegan, Richard/0000-0003-4253-4492; Keegan, Richard/0000-0003-4253-4492
CR Ahmed Ikhlaaq, 2012, BMJ, V344, pd7762, DOI 10.1136/bmj.d7762
   Allan V, 2017, QUEST
   Almond L., 2013, ICSSPE B J SPORT SCI, V65, P80
   Almond L., 2012, PHYS ED MATTERS, V7, P67
   AMES C, 1992, J EDUC PSYCHOL, V84, P261, DOI 10.1037/0022-0663.84.3.261
   Appleton PR, 2016, PSYCHOL SPORT EXERC, V22, P53, DOI 10.1016/j.psychsport.2015.05.008
   Australian Sports Commission, 2017, PHYS LIT WHAT DOES I
   Bannon C., 2013, ICSSPE B J SPORT SCI, V65, P199
   Barber W., 2016, SPORT ED SOC
   Bartley WW., 1984, RETREAT COMMITMENT
   Belanger M, 2016, BMC PUBLIC HEALTH, V16, DOI 10.1186/s12889-016-2973-5
   Belli G., 2009, RES ESSENTIALS INTRO, P59
   Bernstein B.B., 1977, CLASS CODES CONTROL, V3
   Bhaskar R., 1975, REALIST THEORY SCI
   Bhaskar R., 1989, RECLAIMING REALITY C
   Blaikie N, 1993, APPROACHES SOCIAL IN
   Braun V., 2006, QUAL RES PSYCHOL, V3, P77, DOI [10.1191/1478088706qp063oa, DOI 10.1191/1478088706QP063OA]
   Brunelle JF, 2015, OPEN ACCESS J SPORTS, V6, P23, DOI 10.2147/OAJSM.S68337
   Caput-Joginica R., 2009, HRVATSKI SPORTSKOMED, V24, P82
   Chedzoy S, 2009, THINK SKILLS CREAT, V4, P185, DOI 10.1016/j.tsc.2009.09.008
   Cook BG, 2013, EXCEPT CHILDREN, V79, P135, DOI 10.1177/001440291307900201
   Creswell J.W., 2018, RES DESIGN QUALITATI, V5th ed.
   Cross R, 1999, MENTORING TUTORING, V7, P5
   Dauncey M., 2013, LITERACY NUMERACY WA
   De Rossi P., 2012, REV U EDUCACION FISI, V5, P38
   Deeks JJ, COCHRANE HDB SYSTEMA
   Delaney B, 2008, IMPROVING PHYS LIT
   Demetriou Y, 2015, EDUC RES REV-NETH, V16, P19, DOI 10.1016/j.edurev.2015.07.002
   Dennett D., 1995, DARWINS DANGEROUS ID
   Department for Education and Skills, 2004, HIGH QUAL PE SPORT Y
   Dudley D, 2017, QUEST
   Dudley DA, 2015, PHYS EDUC-US, V72, P236
   Edwards LC, 2017, SPORTS MED, V47, P113, DOI 10.1007/s40279-016-0560-7
   Ennis CD, 2015, J SPORT HEALTH SCI, V4, P119, DOI 10.1016/j.jshs.2015.03.001
   Epstein J., 1989, RES MOTIVATION ED, VVolume 3, P259
   Evans D., 2000, CHANGING PRACT S1, P1
   Fink A., 2000, QUAL SOC RES, V1
   Francis CE, 2016, J PHYS ACT HEALTH, V13, P214, DOI 10.1123/jpah.2014-0597
   Fry MD, 2010, J APPL SPORT PSYCHOL, V22, P294, DOI 10.1080/10413201003776352
   Gately P., 2010, PHYS LITERACY LIFECO, P83
   Gergen K. J., 1994, REALITIES RELATIONSH
   Gergen K. J., 1996, HDB RELATIONAL DIAGN, P102
   Gergen KJ, 2000, HDB QUALITATIVE RES, P1025
   Gibbs G, 2007, ANAL QUALITATIVE DAT, DOI 10.4135/9781849208574
   Giblin S, 2014, SPORTS MED, V44, P1177, DOI 10.1007/s40279-014-0205-7
   GODFREYSMITH P, 2003, THEORY REALITY INTRO
   Guest G., 2012, APPL THEMATIC ANAL P, DOI [10.4135/9781483384436, DOI 10.4135/9781483384436.N1]
   Guyatt GH, 2011, J CLIN EPIDEMIOL, V64, P380, DOI 10.1016/j.jclinepi.2010.09.011
   Hassmen P., 2016, RETHINKING SPORT EXE
   Hempenstall K, 2006, AUST J LEARN DIFFIC, V11, P83, DOI 10.1080/19404150609546811
   Higgs Colin., 2010, PHYS HLTH ED J, V76, P6
   Huitt W, 2001, ASSESSMENT MEASUREME
   Hume, 1748, INQUIRY HUMAN UNDERS
   Hylton K., 2013, ICSSPE B J SPORT SCI, V65, P223
   Inchley J, 2011, PEDIATR EXERC SCI, V23, P237, DOI 10.1123/pes.23.2.237
   Jurbala P, 2015, QUEST, V67, P367, DOI 10.1080/00336297.2015.1084341
   Keegan R, 2010, J APPL SPORT PSYCHOL, V22, P87, DOI 10.1080/10413200903421267
   Keegan Richard., 2013, GETTING AUSTR MOVING
   Kentel J. A., 2007, Physical Education and Sport Pedagogy, V12, P145, DOI 10.1080/17408980701282027
   Keske G, 2012, PROCD SOC BEHV, V47, P1097, DOI 10.1016/j.sbspro.2012.06.785
   Khan K.S., 2003, SYSTEMATIC REV SUPPO
   Kitson A, 1998, QUAL HEALTH CARE, V7, P149, DOI 10.1136/qshc.7.3.149
   Kudlacek M, 2016, INT J ENV RES PUB HE, V13, DOI 10.3390/ijerph13030308
   Kuhn T.S., 2012, STRUCTURE SCI REVOLU
   Larouche R, 2011, PEDIATR EXERC SCI, V23, P322, DOI 10.1123/pes.23.3.322
   Larsson H, 2017, PHYS EDUC SPORT PEDA, V22, P137, DOI 10.1080/17408989.2016.1157573
   Liberati A, 2009, BMJ-BRIT MED J, V339, DOI [10.1016/j.ijsu.2010.02.007, 10.1136/bmj.b2535, 10.1136/bmj.g7647, 10.1136/bmj.b2700]
   Liebenson C, 2009, J BODYW MOV THER, V13, P362, DOI 10.1016/j.jbmt.2009.07.001
   Lloyd RJ, 2016, J TEACH PHYS EDUC, V35, P107, DOI 10.1123/jtpe.2015-0068
   Longmuir P, 2013, B J SPORT SCI PHYS E, V65
   Longmuir PE, 2015, BMC PUBLIC HEALTH, V15, DOI 10.1186/s12889-015-2106-6
   Luff, 2010, VIDEO QUALITATIVE RE
   Lundvall S, 2015, J SPORT HEALTH SCI, V4, P113, DOI 10.1016/j.jshs.2015.02.001
   McKee M, 2013, ICSSPE B J SPORT SCI, V65, P283, DOI DOI 10.1007/S40279-017-0817-9
   Meader N, 2014, SYST REV-LONDON, V3, DOI 10.1186/2046-4053-3-82
   Melendez-Torres GJ, 2016, J EPIDEMIOL COMMUN H, V70, P1171, DOI 10.1136/jech-2015-206132
   Millington B, 2015, J AGING STUD, V35, P160, DOI 10.1016/j.jaging.2015.08.005
   Morgan K, 2013, ICSSPE B J SPORT SCI, V65, P140
   Morgan K, 2017, QUEST, V69, P95, DOI 10.1080/00336297.2016.1152984
   Munz P., 1985, OUR KNOWLEDGE GROWTH
   Myers E., 2013, ICSSPE B J SPORT SCI, V65, P182
   Myers E., 2013, ICSSPE B J SPORT SCI, V65, P204
   Penney D, 2009, SPORT EDUC SOC, V14, P421, DOI 10.1080/13573320903217125
   Physical and Health Education Canada, 2010, PHYS LIT
   Popper, 1969, CONJECTURES REFUTATI
   Popper K., 1959, LOGIC SCI DISCOVERY
   Pot N, 2013, ICSSPE B J SPORT SCI, V65, P312
   Rorty Richard, 1980, PHILOS MIRROR NATURE
   Santos S, 2017, PLOS ONE, V12, DOI 10.1371/journal.pone.0172520
   Schlosser R.W., 2007, FOCUS TECHNICAL BRIE, V17, P1, DOI [10.1002/9780470750605.ch5, DOI 10.1002/9780470750605.CH5]
   Schools and Physical Activity Task and Finish Group, 2013, PHYS LIT ALL WAL APP
   Sharpe EK, 2011, J PHYS ACT HEALTH, V8, pS26, DOI 10.1123/jpah.8.s1.s26
   Sheehan D. P., 2012, INT J COMPUTER SCI S, V11, P5, DOI DOI 10.1080/2331186X.2015.1045808
   Sheehan DP, 2011, CAN J DIABETES, V35, P174
   Simmel G, 1980, ESSAYS INTERPRETATIO
   Song Y, 2016, J PHYS ACT HEALTH, V13, pS274, DOI 10.1123/jpah.2016-0402
   Sport Wales, 2014, PHYS LIT PROGR SCH P
   Sprake A, 2013, ICSSPE B J SPORT SCI, V65, P42
   Sufian AJM, 2015, INT J BUS STAT ANAL, V2, P91
   Sum RKW, 2016, PLOS ONE, V11, DOI 10.1371/journal.pone.0155610
   Tremblay M., 2010, PHYS HLTH ED J, V76, P26
   Tremblay MS, 2012, CAN J PUBLIC HEALTH, V103, P164, DOI 10.1007/BF03403806
   Trochim W, 2014, RES METHODS ESSENTIA
   Tyler R, 2016, J PHYS ACT HEALTH, V13, pS330, DOI 10.1123/jpah.2016-0309
   United Nations Educational Scientific and Cultural Organizations, 2015, QUAL PHYS ED GUID PO
   Vasickova J, 2013, ICSSPE B J SPORT SCI, V65, P320
   Wainwright N, 2016, EDUC 3-13, V44, P513, DOI 10.1080/03004279.2016.1176360
   Wainwright N., 2013, ICSSPE B J SPORT SCI, V65, P130
   Whitehead M., 2001, European Journal of Physical Education, V6, P127
   Whitehead M., 2016, INT PHYS LITERACY AS
   Whitehead M., 2010, PHYS LITERACY LIFECO
   Whitehead M, 2007, SPORT ETHICS PHILOS, V1, P281, DOI 10.1080/17511320701676916
   Zuvela F, 2011, J SPORT SCI MED, V10, P157
NR 113
TC 72
Z9 72
U1 14
U2 55
PU ADIS INT LTD
PI NORTHCOTE
PA 5 THE WAREHOUSE WAY, NORTHCOTE 0627, AUCKLAND, NEW ZEALAND
SN 0112-1642
EI 1179-2035
J9 SPORTS MED
JI Sports Med.
PD MAR
PY 2018
VL 48
IS 3
BP 659
EP 682
DI 10.1007/s40279-017-0817-9
PG 24
WC Sport Sciences
WE Science Citation Index Expanded (SCI-EXPANDED); Social Science Citation Index (SSCI)
SC Sport Sciences
GA GB0XD
UT WOS:000428773000010
PM 29143266
OA Green Accepted, hybrid, Green Published
DA 2022-04-21
ER

PT J
AU Bremer, E
   Graham, JD
   Cairney, J
AF Bremer, Emily
   Graham, Jeffrey D.
   Cairney, John
TI Outcomes and Feasibility of a 12-Week Physical Literacy Intervention for
   Children in an Afterschool Program
SO INTERNATIONAL JOURNAL OF ENVIRONMENTAL RESEARCH AND PUBLIC HEALTH
LA English
DT Article
DE physical literacy; movement competence; physical activity; school
   children
ID SCHOOL-BASED INTERVENTIONS; MOVEMENT SKILL COMPETENCE; SOCIAL COGNITIVE
   THEORY; INFERRED SELF-EFFICACY; INTRINSIC MOTIVATION; ADOLESCENTS;
   EDUCATION; BEHAVIOR; IMPACT; FITNESS
AB Children (N = 90) from eight afterschool programs (n = 4 experimental sites with 47 children; n = 4 control sites with 43 children), along with the program leaders (N = 7) from the experimental sites, participated in a 12-week physical literacy intervention. Children were assessed on their physical literacy (movement competence, affect, confidence, and motivation) pre- and post-intervention using a suite of assessment tools that included the PLAYfun assessment of movement competence and a comprehensive child questionnaire. Experimental participants engaged in a daily physical literacy intervention at their afterschool program; controls engaged in their usual afterschool programming. Experimental group program leaders were assessed on their cognitions pre- and post-training and post-intervention, alongside questions regarding program acceptability and feasibility. Program leaders' perceived knowledge and self-efficacy to implement the physical literacy program increased (p < 0.05) from pre- to post-training and these effects were maintained at post-intervention. No group differences were observed in the change of children's motor competence, self-efficacy, or motivation from baseline to post-intervention. However, significant increases in affect were observed among participants in the experimental group (p < 0.05). Program leaders said they would recommend the program to future leaders. However, they reported challenges with implementation due to equipment availability and behavioral challenges. Results suggest a comprehensive physical literacy program during the afterschool period can be feasible to implement and can lead to improvements in the affective domain of children's physical literacy. Further research on childhood physical literacy interventions is warranted.
C1 [Bremer, Emily] Univ Toronto, Fac Kinesiol & Phys Educ, Toronto, ON M5S 2W6, Canada.
   [Bremer, Emily; Graham, Jeffrey D.] McMaster Univ, Dept Family Med, INfant & Child Hlth INCH Lab, Hamilton, ON L8P 1H6, Canada.
   [Cairney, John] Univ Queensland, Sch Human Movement & Nutr Sci, St Lucia, Qld 4072, Australia.
RP Bremer, E (corresponding author), Univ Toronto, Fac Kinesiol & Phys Educ, Toronto, ON M5S 2W6, Canada.; Bremer, E (corresponding author), McMaster Univ, Dept Family Med, INfant & Child Hlth INCH Lab, Hamilton, ON L8P 1H6, Canada.
EM emily.bremer@utoronto.ca; grahajd2@mcmaster.ca; j.cairney@uq.edu.au
RI Cairney, John/AAQ-9703-2020; Bremer, Emily/AGB-5113-2022
OI Cairney, John/0000-0003-2856-3967; Bremer, Emily/0000-0003-1488-1032;
   Graham, Jeffrey/0000-0002-6728-2597
FU Sport for Life Society; Ontario Trillium Foundation; Government of
   Ontario
FX This research was funded by Sport for Life Society, Ontario Trillium
   Foundation, and the Government of Ontario.
CR Atkin AJ, 2011, INT J BEHAV MED, V18, P176, DOI 10.1007/s12529-010-9111-z
   Bandura A, 2001, ANNU REV PSYCHOL, V52, P1, DOI 10.1146/annurev.psych.52.1.1
   Bandura A., 2006, SELF EFFICACY BELIEF, P307, DOI DOI 10.1017/CBO9781107415324.004
   Bandura A., 1986, SOCIAL FDN THOUGHT A
   Bandura A., 1999, SELF EFFICACY EXERCI
   Barnett LM, 2019, J TEACH PHYS EDUC, V38, P119, DOI 10.1123/jtpe.2018-0219
   Barnett LM, 2010, RES Q EXERCISE SPORT, V81, P162
   Beets MW, 2009, AM J PREV MED, V36, P527, DOI 10.1016/j.amepre.2009.01.033
   Biddle SJH, 2019, PSYCHOL SPORT EXERC, V42, P146, DOI 10.1016/j.psychsport.2018.08.011
   Braun V., 2006, QUAL RES PSYCHOL, V3, P77, DOI [10.1191/1478088706qp063oa, DOI 10.1191/1478088706QP063OA]
   Bremer E, 2020, RES Q EXERCISE SPORT, V91, P179, DOI 10.1080/02701367.2019.1652723
   Cairney J, 2019, SPORTS MED, V49, P371, DOI 10.1007/s40279-019-01063-3
   Cairney J, 2018, MED SCI SPORT EXER, V50, P855, DOI 10.1249/MSS.0000000000001494
   Cairney J, 2012, INT J BEHAV NUTR PHY, V9, DOI 10.1186/1479-5868-9-26
   Canadian Sport for Life, 2013, PHYS LIT ASS YOUTH
   COHEN J, 1992, PSYCHOL BULL, V112, P155, DOI 10.1037/0033-2909.112.1.155
   Coyne P, 2019, APPL PHYSIOL NUTR ME, V44, P645, DOI 10.1139/apnm-2018-0495
   Craggs C, 2011, AM J PREV MED, V40, P645, DOI 10.1016/j.amepre.2011.02.025
   Edwards J, 2012, INT J SPORTS SCI COA, V7, P317, DOI 10.1260/1747-9541.7.2.317
   Edwards LC, 2017, SPORTS MED, V47, P113, DOI 10.1007/s40279-016-0560-7
   Engel AC, 2018, SPORTS MED, V48, P1845, DOI 10.1007/s40279-018-0923-3
   Field A., 2009, DISCOVERING STAT USI
   Goudas M, 1994, PEDIATR EXERC SCI, V6, P159, DOI 10.1123/pes.6.2.159
   Gunnell KE, 2019, MENT HEALTH PHYS ACT, V16, P105, DOI 10.1016/j.mhpa.2018.11.002
   Guthold R, 2020, LANCET CHILD ADOLESC, V4, P23, DOI 10.1016/S2352-4642(19)30323-2
   Gutnick D, 2014, J CLIN OUTCOME MANAG, V21, P17
   Hagger MS, 2014, EXERC SPORT SCI REV, V42, P62, DOI 10.1249/JES.0000000000000008
   Hagger MS, 2002, J SPORT EXERCISE PSY, V24, P3, DOI 10.1123/jsep.24.1.3
   Hardy LL, 2012, PEDIATRICS, V130, pE390, DOI 10.1542/peds.2012-0345
   Hattar A, 2016, APPL PSYCHOL-HLTH WE, V8, P127, DOI 10.1111/aphw.12065
   Health Canada, 2009, HLTH PORTF SEX GEND
   Horn T. S., 1991, PEDIATRIC EXERCISE S, V3, P310, DOI DOI 10.1123/PES.3.4.310
   Hsieh HF, 2005, QUAL HEALTH RES, V15, P1277, DOI 10.1177/1049732305276687
   IBM Corp, 2017, REL 2017 IBM SPSS ST
   Jackson B, 2014, J SPORT EXERCISE PSY, V36, P486, DOI 10.1123/jsep.2014-0070
   Jackson B, 2013, J SPORT EXERCISE PSY, V35, P72, DOI 10.1123/jsep.35.1.72
   Jefferies P, 2019, FRONT PUBLIC HEALTH, V7, DOI 10.3389/fpubh.2019.00346
   Kriellaars DJ, 2019, J TEACH PHYS EDUC, V38, P162, DOI 10.1123/jtpe.2018-0269
   Kriemler S, 2011, BRIT J SPORT MED, V45, P923, DOI 10.1136/bjsports-2011-090186
   Lai SK, 2014, SPORTS MED, V44, P67, DOI 10.1007/s40279-013-0099-9
   Lent RW, 2006, J CAREER ASSESSMENT, V14, P12, DOI 10.1177/1069072705281364
   Lent RW, 2002, J SOC CLIN PSYCHOL, V21, P256, DOI 10.1521/jscp.21.3.256.22535
   Love R, 2019, OBES REV, V20, P859, DOI 10.1111/obr.12823
   Mandigo J., 2007, PHYS HLTH ED J, V73, P14
   Mandigo J, 2019, J TEACH PHYS EDUC, V38, P136, DOI 10.1123/jtpe.2018-0028
   MCAULEY E, 1989, RES Q EXERCISE SPORT, V60, P48, DOI 10.1080/02701367.1989.10607413
   Metcalf B, 2012, BMJ-BRIT MED J, V345, DOI 10.1136/bmj.e5888
   Michie S, 2012, HEALTH PSYCHOL REV, V6, P1, DOI 10.1080/17437199.2012.654964
   Mielke GI, 2018, SPORTS MED, V48, P481, DOI 10.1007/s40279-017-0754-7
   Morgan PJ, 2013, PEDIATRICS, V132, pE1361, DOI 10.1542/peds.2013-1167
   Naylor PJ, 2009, BRIT J SPORT MED, V43, P10, DOI 10.1136/bjsm.2008.053447
   Oliver I, 2012, IEEE IC COMP COM NET
   Owen MB, 2017, PREV MED, V105, P237, DOI 10.1016/j.ypmed.2017.09.018
   Poitras VJ, 2016, APPL PHYSIOL NUTR ME, V41, pS197, DOI 10.1139/apnm-2015-0663
   Public Health Agency of Canada, 2018, COMM VIS INCR PHYS A
   Renshaw I, 2010, PHYS EDUC SPORT PEDA, V15, P117, DOI 10.1080/17408980902791586
   Rhodes RE, 2017, ADV MOTIV SCI, V4, P171, DOI 10.1016/bs.adms.2016.11.001
   Rhodes RE, 2017, PSYCHOL HEALTH, V32, P942, DOI 10.1080/08870446.2017.1325486
   Rhodes RE, 2013, BRIT J HEALTH PSYCH, V18, P296, DOI 10.1111/bjhp.12032
   Roberts KC, 2017, HEALTH REP, V28, P3
   RYAN RM, 1982, J PERS SOC PSYCHOL, V43, P450, DOI 10.1037/0022-3514.43.3.450
   Saville P.D., 2018, J SPORT BEHAV, V41, P189
   Saville PD, 2014, J SPORT EXERCISE PSY, V36, P146, DOI 10.1123/jsep.2013-0144
   Sheeran P, 2016, SOC PERSONAL PSYCHOL, V10, P503, DOI 10.1111/spc3.12265
   Spencer RA, 2015, INT J BEHAV NUTR PHY, V12, DOI 10.1186/s12966-015-0166-8
   Teixeira PJ, 2012, INT J BEHAV NUTR PHY, V9, DOI 10.1186/1479-5868-9-78
   THELEN E, 1995, AM PSYCHOL, V50, P79, DOI 10.1037/0003-066X.50.2.79
   van de Kop JH, 2019, J ADOLESCENT HEALTH, V65, P185, DOI 10.1016/j.jadohealth.2019.02.022
   van Sluijs EMF, 2007, BMJ-BRIT MED J, V335, P703, DOI 10.1136/bmj.39320.843947.BE
   World Health Organization, 2018, GLOBAL ACTION PLAN P
   Young MD, 2014, OBES REV, V15, P983, DOI 10.1111/obr.12225
NR 71
TC 6
Z9 6
U1 12
U2 27
PU MDPI
PI BASEL
PA ST ALBAN-ANLAGE 66, CH-4052 BASEL, SWITZERLAND
EI 1660-4601
J9 INT J ENV RES PUB HE
JI Int. J. Environ. Res. Public Health
PD MAY
PY 2020
VL 17
IS 9
AR 3129
DI 10.3390/ijerph17093129
PG 19
WC Environmental Sciences; Public, Environmental & Occupational Health
WE Science Citation Index Expanded (SCI-EXPANDED); Social Science Citation Index (SSCI)
SC Environmental Sciences & Ecology; Public, Environmental & Occupational
   Health
GA LR5OY
UT WOS:000535745400153
PM 32365870
OA gold, Green Published
DA 2022-04-21
ER

PT J
AU Ennis, CD
AF Ennis, Catherine D.
TI Knowledge, transfer, and innovation in physical literacy curricula
SO JOURNAL OF SPORT AND HEALTH SCIENCE
LA English
DT Review
DE Application; Innovation; Interdisciplinary; Learning; Literacy; Transfer
ID EDUCATION
AB Literate individuals possess knowledge and skill and can apply these to perform tasks in novel settings. Knowledge is at the heart of physical literacy and provides the foundation for knowing what to do and how and when to perform. In this paper I argue that physical literacy includes not only knowledge for performance but also the ability to apply knowledge and use knowledge for innovation. Scholars since the 1930s have addressed the role of knowledge in physical literacy designing curricula centered on transmitting knowledge through a range of interdisciplinary approaches to physical education. This emphasis on physical literacy curricula continues today in the Science, PE, & Me! and The Science of Healthful Living interdisciplinary curricula. Copyright (c) 2015, Shanghai University of Sport. Production and hosting by Elsevier B.V. All rights reserved.
C1 Univ N Carolina, Dept Kinesiol, Greensboro, NC 27412 USA.
RP Ennis, CD (corresponding author), Univ N Carolina, Dept Kinesiol, Greensboro, NC 27412 USA.
EM c_ennis@uncg.edu
FU NIH HHSUnited States Department of Health & Human ServicesNational
   Institutes of Health (NIH) - USA [R25 OD011063] Funding Source: Medline;
   OFFICE OF THE DIRECTOR, NATIONAL INSTITUTES OF HEALTHUnited States
   Department of Health & Human ServicesNational Institutes of Health (NIH)
   - USA [R25OD011063] Funding Source: NIH RePORTER
CR Brown C, 1963, THEORY PHYS ED GUIDE
   Cassidy R, 1943, PHYS FITNESS GIRLS
   Cassidy R. F., 1954, CURRICULUM DEV PHYS
   Castells M., 1997, CITY, V2, P6, DOI DOI 10.1080/13604819708900050
   Chen A., 2009, HDB MOTIVATION SCH, P553
   Chrisomalis Stephen, 2009, CAMBRIDGE HDB LITERA, P59
   Cliff K, 2012, SPORT EDUC SOC, V17, P293, DOI 10.1080/13573322.2011.608935
   Cobo C, 2013, CURRIC J, V24, P67, DOI 10.1080/09585176.2012.744330
   Corbin C., 2014, FITNESS FOR LIFE
   Corbin CB, 1970, CONCEPTS PHYS ED LAB
   Dodds P, 1987, BASIC STUFF SERIES
   Eccles JS., 1983, EXPECTANCIES VALUES, P75, DOI DOI 10.1006/CEPS.1999.1015
   Eisner E. W., 1985, ED IMAGINATION
   Ennis CD, 2013, SPORT EDUC SOC, V18, P115, DOI 10.1080/13573322.2012.707978
   Ennis CD, 1996, QUEST, V48, P453, DOI 10.1080/00336297.1996.10484211
   Ennis CD, 2008, SCI PE ME TEACHERS M
   Green K., 2004, European Journal of Physical Education, V9, P73, DOI 10.1080/1740898042000208133
   Hastie PA, 2013, SPORT EDUC SOC, V18, P38, DOI 10.1080/13573322.2012.701203
   Henry F. M., 1964, P 67 ANN C NCPEAM, P6
   JEWETT AE, 1977, CURRICULUM DESIGN PU
   Jewett AE, 1973, ACAD PAPERS, V7, P33
   Kinchin G. D., 1999, Journal of Physical Education, Recreation & Dance, V70, P40
   Kirk D., 2004, SENIOR PHYS ED INTEG
   Kirk D, 2002, A LEVEL PHYS ED REFL
   KNEER M, 1981, BASIC STUFF SERIES, V1
   LAWSON HA, 1981, PHYS ED SECONDARY SC
   Lindeman E.C., 1926, MEANING ADULT ED
   Mohnson B., 2010, CONCEPTS PRINCIPLES
   Penney D, 2004, SPORT EDUC SOC, V9, P269, DOI 10.1080/1357332042000233985
   Penney D, 2013, SPORT EDUC SOC, V18, P6, DOI 10.1080/13573322.2012.713862
   Placek J. H, 2003, STUDENT LEARNING PHY, P255
   PLACEK JH, 1992, QUEST, V44, P330, DOI 10.1080/00336297.1992.10484059
   Placek JH, 1989, J TEACHING PHYS ED, V8, P152
   Rovegno I., 2006, HDB PHYS ED, DOI DOI 10.4135/9781848608009.N14
   SMITH PL, 2005, INSTRUCTIONAL DESIGN
   Society of Health and Physical Educators, 2014, SHAPE AM NAT STAND G
   TROWBRIDGE LW, 2000, TEACHING SECONDARY S
   Ward P, 2013, RES Q EXERCISE SPORT, V84, P431, DOI 10.1080/02701367.2013.844045
   WESTON A, 1962, MAKING AM PHYS ED
   Wheelahan L., 2010, WHY KNOWLEDGE MATTER
   Williams JF, 1930, J HIGH EDUC, V1, P279, DOI 10.2307/1973984
   Wood T. D., 1927, NEW PHYS ED PROGRAM
   Young M, 2013, J CURRICULUM STUD, V45, P101, DOI 10.1080/00220272.2013.764505
   Young Michael., 2008, BRINGING KNOWLEDGE B
   [No title captured]
NR 45
TC 52
Z9 54
U1 6
U2 41
PU SHANGHAI UNIV SPORT
PI SHANGHAI
PA EDITORIAL BOARD, 650 QINGYUANHUAN RD, SHANGHAI, 200438, PEOPLES R CHINA
SN 2095-2546
EI 2213-2961
J9 J SPORT HEALTH SCI
JI J. Sport Health Sci.
PD JUN
PY 2015
VL 4
IS 2
BP 119
EP 124
DI 10.1016/j.jshs.2015.03.001
PG 6
WC Hospitality, Leisure, Sport & Tourism; Sport Sciences
WE Science Citation Index Expanded (SCI-EXPANDED); Social Science Citation Index (SSCI)
SC Social Sciences - Other Topics; Sport Sciences
GA CR0GE
UT WOS:000360995700004
PM 26558137
OA Green Accepted, gold
DA 2022-04-21
ER

PT J
AU Faigenbaum, AD
   Rebullido, TR
AF Faigenbaum, Avery D.
   Rial Rebullido, Tamara
TI Understanding Physical Literacy in Youth
SO STRENGTH AND CONDITIONING JOURNAL
LA English
DT Article
DE children; neuromuscular training; physical activity; physical education
ID SPORTS-RELATED INJURIES; CHILDREN; ASSOCIATIONS; HEALTH
AB The journey of physical literacy can be viewed along a continuum that may be influenced both positively and negatively by life experiences and interactions with the physical world. The proposed model highlights the interrelated components of physical literacy that are dependent on the quantity and quality of individual moderate to vigorous physical activity experiences.
C1 [Faigenbaum, Avery D.] Coll New Jersey, Dept Hlth & Exercise Sci, Ewing, NJ 08618 USA.
   [Rial Rebullido, Tamara] Int Hypopress & Phys Therapy Inst, Vigo, Spain.
RP Faigenbaum, AD (corresponding author), Coll New Jersey, Dept Hlth & Exercise Sci, Ewing, NJ 08618 USA.
EM faigenba@tcnj.edu
RI Rebullido, Tamara Rial/AAI-6519-2020
OI Rebullido, Tamara Rial/0000-0001-8526-6323
CR Aspen Institute, 2015, PHYS LIT GLOB ENV SC
   Aspen Institute, PROJ PLAY 2020
   Bangsbo J, 2016, BRIT J SPORT MED, V50, P1177, DOI 10.1136/bjsports-2016-096325
   Brussoni M, 2015, INT J ENV RES PUB HE, V12, P6423, DOI 10.3390/ijerph120606423
   Canadian Sport for Life Physical Literacy, DEV PHYS LIT GUID PA
   Corder K, 2015, BRIT J SPORT MED, V49, P730, DOI 10.1136/bjsports-2013-093190
   Edwards LC, 2017, SPORTS MED, V47, P113, DOI 10.1007/s40279-016-0560-7
   Faigenbaum AD, 2018, CURR SPORT MED REP, V17, P45, DOI 10.1249/JSR.0000000000000450
   Faigenbaum AD, 2016, BRIT J SPORT MED, V50, DOI 10.1136/bjsports-2015-094621
   Faigenbaum AD, 2015, J STRENGTH COND RES, V29, P1255, DOI 10.1519/JSC.0000000000000812
   Faigenbaum AD, 2011, PEDIATR EXERC SCI, V23, P573, DOI 10.1123/pes.23.4.573
   Farooq MA, 2018, BRIT J SPORT MED, V52, P1002, DOI 10.1136/bjsports-2016-096933
   Hulteen RM, 2018, SPORTS MED, V48, P1533, DOI 10.1007/s40279-018-0892-6
   Myer GD, 2011, CURR SPORT MED REP, V10, P157, DOI 10.1249/JSR.0b013e31821b1442
   Myer GD, 2011, PHYSICIAN SPORTSMED, V39, P74, DOI 10.3810/psm.2011.02.1854
   Pesce C, 2012, J SPORT EXERCISE PSY, V34, P766, DOI 10.1123/jsep.34.6.766
   Roman-Vinas B, 2016, INT J BEHAV NUTR PHY, V13, DOI 10.1186/s12966-016-0449-8
   SHAPE America American Heart Association & Voices for Healthy Kids, 2016, 2016 SHAP NAT REP ST
   Silva DAS, 2018, MED SCI SPORT EXER, V50, P995, DOI 10.1249/MSS.0000000000001524
   Society of Health and Physical Educators, 2014, NAT STAND GRAD LEV O
   Telama R, 2014, MED SCI SPORT EXER, V46, P955, DOI 10.1249/MSS.0000000000000181
   Tremblay MS, 2016, J PHYS ACT HEALTH, V13, pS343, DOI 10.1123/jpah.2016-0594
   Whitehead M., 2013, J SPORT SCI PHYS ED, V65, P28
   Whitehead M., 2010, PHYS LITERACY LIFECO
   Zwolski C, 2017, SPORTS HEALTH, V9, P436, DOI 10.1177/1941738117704153
NR 25
TC 12
Z9 12
U1 5
U2 18
PU LIPPINCOTT WILLIAMS & WILKINS
PI PHILADELPHIA
PA TWO COMMERCE SQ, 2001 MARKET ST, PHILADELPHIA, PA 19103 USA
SN 1524-1602
EI 1533-4295
J9 STRENGTH COND J
JI Strength Cond. J.
PD DEC
PY 2018
VL 40
IS 6
BP 90
EP 94
DI 10.1519/SSC.0000000000000417
PG 5
WC Sport Sciences
WE Science Citation Index Expanded (SCI-EXPANDED)
SC Sport Sciences
GA HK0VO
UT WOS:000457621600013
DA 2022-04-21
ER

PT J
AU Dudley, D
   Cairney, J
   Wainwright, N
   Kriellaars, D
   Mitchell, D
AF Dudley, Dean
   Cairney, John
   Wainwright, Nalda
   Kriellaars, Dean
   Mitchell, Drew
TI Critical Considerations for Physical Literacy Policy in Public Health,
   Recreation, Sport, and Education Agencies
SO QUEST
LA English
DT Article
DE Health policy; motor learning; physical activity; pedagogy; coaching
ID FUNDAMENTAL MOVEMENT SKILLS; EXTREME DEPRIVATION; EARLY-CHILDHOOD;
   ADOLESCENTS
AB The International Charter for Physical Education, Physical Activity, and Sport clearly states that vested agencies must participate in creating a strategic vision and identify policy options and priorities that enable the fundamental right for all people to participate in meaningful physical activity across their life course. Physical literacy is a rapidly evolving concept being used in policy making, but it has been limited by preexisting and sometimes biased interpretations of the construct. The aim of this article is to present a new model of physical literacy policy considerations for key decision makers in the fields of public health, recreation, sport, and education. Internationally debated definitions of physical literacy and the wider construct of literacy were reviewed in order to establish common pillars of physical literacy in an applicable policy model. This model strives to be consistent with international understandings of what "physical literacy" is, and how it can be used to achieve established and developing public health, recreation, sport, and educative goals.
C1 [Dudley, Dean] Macquarie Univ, Sch Educ, 1 Macquarie Dr, N Ryde, NSW 2109, Australia.
   [Cairney, John] McMaster Univ, Dept Family Med, Hamilton, ON, Canada.
   [Wainwright, Nalda] Univ Wales Trinity St David, Wales Inst Phys Literacy, Sch Sport Hlth & Outdoor Educ, Carmarthen, Dyfed, Wales.
   [Kriellaars, Dean] Univ Manitoba, Coll Rehabil Sci, Fac Hlth Sci, Winnipeg, MB, Canada.
   [Dudley, Dean; Cairney, John; Wainwright, Nalda; Kriellaars, Dean; Mitchell, Drew] Sport Life Soc, Phys Literacy Res Grp, Vancouver, BC, Canada.
RP Dudley, D (corresponding author), Macquarie Univ, Sch Educ, 1 Macquarie Dr, N Ryde, NSW 2109, Australia.
EM dean.dudley@mq.edu.au
RI Cairney, John/AAQ-9703-2020; Silva, Ana Maria Ribeiro/G-1142-2018;
   DUDLEY, DEAN/AAD-1654-2022
OI Cairney, John/0000-0003-2856-3967; DUDLEY, DEAN/0000-0001-5140-9533
CR [Anonymous], 2004, PLUR LIT ITS IMPL PO
   Baker J, 2003, HIGH ABIL STUD, V14, P85, DOI 10.1080/13598130304091
   Barnett LM, 2008, MED SCI SPORT EXER, V40, P2137, DOI 10.1249/MSS.0b013e31818160d3
   Barton David, 1994, LITERACY INTRO ECOLO
   Bhola H. S, 1994, SOURCEBOOK LITERACY
   Biggs J.B., 1982, EVALUATING QUALITY L
   Bouchard C, 2012, PHYS ACTIVITY HLTH
   Bredemeier B.J., 2006, PRESIDENTS COUNCIL P, V7, P1
   Bronfenbrenner U., 1979, ECOLOGY HUMAN DEV EX
   Centers for Disease Control and Prevention, 2015, PHYS ACT HLTH BEN PH
   Chen A, 2015, J SPORT HEALTH SCI, V4, P105, DOI 10.1016/j.jshs.2015.04.002
   Coben D., 2003, ADULT NUMERACY REV R
   COLLINS J, 1995, ANNU REV ANTHROPOL, V24, P75, DOI 10.1146/annurev.an.24.100195.000451
   Cote J., 2008, DEV SPORT EXPERTISE, P17
   Cote J, 2009, INT J SPORT EXERC PS, V7, P7, DOI 10.1080/1612197X.2009.9671889
   DALTON SE, 1992, SPORTS MED, V13, P58, DOI 10.2165/00007256-199213010-00006
   Dudley DA, 2015, PHYS EDUC-US, V72, P236
   Edwards LC, 2017, SPORTS MED, V47, P113, DOI 10.1007/s40279-016-0560-7
   Eime RM, 2013, INT J BEHAV NUTR PHY, V10, DOI 10.1186/1479-5868-10-98
   Fairclough N., 1991, CRITICAL DISCOURSE A, P187
   Fisher A, 2005, MED SCI SPORT EXER, V37, P684, DOI 10.1249/01.MSS.0000159138.48107.7D
   Fransman J., 2005, UNDERSTANDING LITERA
   Gee J.P., 1999, INTRO DISCOURSE ANAL
   Gee J.P., 1990, SOCIAL LINGUISTICS L
   Gould D, 1996, SPORT PSYCHOL, V10, P322, DOI 10.1123/tsp.10.4.322
   Gr?haigne Jean-Francis., 2005, TEACHING LEARNING TE
   Haga M, 2008, CHILD CARE HLTH DEV, V34, P329, DOI 10.1111/j.1365-2214.2008.00814.x
   Hamilton M., 1999, SITUATED LITERACIES, P7
   HEATH SB, 1993, ANTHROPOL EDUC QUART, V24, P256, DOI 10.1525/aeq.1993.24.3.05x0971i
   Hellison D., 2003, TEACHING RESPONSIBIL
   Hellison D., 1983, J PHYS ED RECREATION, V54, P23, DOI [10.1080/07303084.1983.10630486, DOI 10.1080/07303084.1983.10630486]
   Holmes B., 2011, DEPT PARLIAMENTARY S, V1, P1
   Institute of Medicine of the National Academies, 2013, ED STUD BOD TAK PHYS
   Kolb D., 1984, EXPT LEARNING EXPERI
   Kwan M, 2014, ADDICT BEHAV, V39, P497, DOI 10.1016/j.addbeh.2013.11.006
   Law MP, 2007, INT J SPORT EXERC PS, V5, P82, DOI 10.1080/1612197X.2008.9671814
   Lubans DR, 2010, SPORTS MED, V40, P1019, DOI 10.2165/11536850-000000000-00000
   Malina R. M., 1988, PHYSICAL ACTIVITY EA, V21, P1
   Mandigo J., 2009, PHYS HLTH ED POSITIO
   McKean M., 2013, J SPORTS MED DOPING, V3, pe135, DOI DOI 10.4172/2161-0673.1000e135
   Merchant J., 2007, SPORT PHYS ACTIVITY
   Narasaiah M. L., 2008, MICROCREDIT WOMEN
   Nutbeam D, 2000, HEALTH PROMOT INT, V15, P259, DOI 10.1093/heapro/15.3.259
   Pons F., 2001, SPORT MARKET Q, V10, P231
   Russell W. D., 2013, Journal of Sport Behavior, V36, P82
   Saakslahti A, 1999, PEDIATR EXERC SCI, V11, P327, DOI 10.1123/pes.11.4.327
   SKUSE D, 1984, J CHILD PSYCHOL PSYC, V25, P543, DOI 10.1111/j.1469-7610.1984.tb00172.x
   SKUSE D, 1984, J CHILD PSYCHOL PSYC, V25, P523, DOI 10.1111/j.1469-7610.1984.tb00171.x
   Sprake A, 2013, J SPORT SCI PHYS ED, V65, P44
   Stodolska M, 2004, J LEISURE RES, V36, P379, DOI 10.1080/00222216.2004.11950029
   Street B. V., 1999, LINGUIST EDUC, V10, P1, DOI DOI 10.1016/S0898-5898(99)80103-X
   Taplin, 2013, J SPORT SCI PHYS ED, V65, P57
   Telama R, 2005, AM J PREV MED, V28, P267, DOI 10.1016/j.amepre.2004.12.003
   Thorpe, 1982, B PHYS ED, V18, P5, DOI DOI 10.1177/1356336X13496001
   Tremblay M., 2010, PHYS HLTH ED J, V76, P26
   UNESCO, 2006, ED ALL GLOB MON REP
   UNESCO, 2015, INT CHART PHYS ED PH
   United Nations, 2006, CONV RIGHTS PERS DIS
   United Nations, 2007, WOM 200
   United Nations Educational Scientific and Cultural Organization [UNESCO], 2015, QUAL PHYS ED GUID PO
   United Nations Human Rights-Office of the High Commissioner, 1979, CONV EL ALL FORM DIS
   United Nations International Children's Fund, 2013, SUST DEV STARTS END
   Whitehead M., 2013, ICSSPE, V65, P52
   Whitehead M., 2013, J SPORT SCI PHYS ED, V65, P28
   Whitehead M., 2010, PHYS LITERACY LIFECO
   Wiersma LD, 2000, PEDIATR EXERC SCI, V12, P13, DOI 10.1123/pes.12.1.13
   Williams HG, 2008, OBESITY, V16, P1421, DOI 10.1038/oby.2008.214
   World Health Organization, 2007, INT CLASS FUNCT DIS
   Yekani, 2011, PRIVILEGE CRISIS NAR
   [No title captured]
NR 70
TC 59
Z9 59
U1 5
U2 40
PU ROUTLEDGE JOURNALS, TAYLOR & FRANCIS LTD
PI ABINGDON
PA 2-4 PARK SQUARE, MILTON PARK, ABINGDON OX14 4RN, OXON, ENGLAND
SN 0033-6297
EI 1543-2750
J9 QUEST
JI Quest
PY 2017
VL 69
IS 4
BP 436
EP 452
DI 10.1080/00336297.2016.1268967
PG 17
WC Education & Educational Research; Sport Sciences
WE Science Citation Index Expanded (SCI-EXPANDED); Social Science Citation Index (SSCI)
SC Education & Educational Research; Sport Sciences
GA FT5CQ
UT WOS:000423172000002
DA 2022-04-21
ER

PT J
AU Gu, XL
   Chen, SL
   Zhang, XX
AF Gu, Xiangli
   Chen, Senlin
   Zhang, Xiaoxia
TI Physical Literacy at the Start Line: Young Children's Motor Competence,
   Fitness, Physical Activity, and Fitness Knowledge
SO JOURNAL OF TEACHING IN PHYSICAL EDUCATION
LA English
DT Article
DE children; elementary school; physical education
ID FUNDAMENTAL MOVEMENT SKILLS; UNITED-STATES; EDUCATION; HEALTH; YOUTH;
   PREVALENCE; OBESITY; GENDER; TRENDS; IMPACT
AB Purpose: Developing physically literate individuals is a major goal of school physical education. To date, no research in the United States has examined physical literacy by simultaneously measuring multiple dimensions among young children. The purpose of this study was to examine students' current status of physical literacy in third grade. Method: Students (N = 342) from four elementary schools in Texas participated in the study. Dimensions of physical literacy including fundamental motor skills, health-related physical fitness, physical activity, and fitness knowledge were measured using the PE Metrics(TM), FitnessGram, accelerometers, and a written test, respectively. Results: The students showed varying levels of competencies across the physical literacy dimensions. Based on the results from multivariate analyses of variance, physical literacy as the single overarching factor was statistically associated with gender, Wilks's lambda = .90, F(5, 316) = 6.82, p < .01, weight status, Wilks's lambda = .81, F(5, 316) = 14.43, p < .01, and ethnicity, Wilks' s lambda = .96, F(5, 316) = 2.47, p < .05. Subsequent univariate analyses showed that girls had higher cardiorespiratory endurance but lower physical activity than boys; students with healthy body weight had higher cardiorespiratory endurance and fundamental motor skills than those with unhealthy weight; and Hispanic children displayed higher muscular fitness than non-Hispanic children. Conclusion: The physical literacy discrepancies by gender, weight status, and ethnicity identified in this study are useful for physical educators to promote physical literacy in various student groups.
C1 [Gu, Xiangli; Zhang, Xiaoxia] Univ Texas Arlington, Dept Kinesiol, Arlington, TX 76019 USA.
   [Chen, Senlin] Louisiana State Univ, Sch Kinesiol, Baton Rouge, LA 70803 USA.
RP Gu, XL (corresponding author), Univ Texas Arlington, Dept Kinesiol, Arlington, TX 76019 USA.
EM Xiangli.gu@uta.edu
RI Zhang, Xiaoxia/AAC-4907-2021
OI Zhang, Xiaoxia/0000-0001-5076-9035; Gu, Xiangli/0000-0002-8983-9106
CR Allan V, 2017, QUEST, V69, P515, DOI 10.1080/00336297.2017.1320294
   Bai Y, 2015, J PEDIATR-US, V167, P662, DOI 10.1016/j.jpeds.2015.05.035
   Barnett LM, 2016, J TEACH PHYS EDUC, V35, P219, DOI 10.1123/jtpe.2014-0209
   Brusseau T, 2011, PHYS EDUC-US, V68, P66
   Burns Ryan D, 2015, Prev Med Rep, V2, P868, DOI 10.1016/j.pmedr.2015.10.002
   Castelli DM, 2007, J TEACH PHYS EDUC, V26, P358, DOI 10.1123/jtpe.26.4.358
   Cattuzzo MT, 2016, J SCI MED SPORT, V19, P123, DOI 10.1016/j.jsams.2014.12.004
   Chen A., 2006, NEW DEV LEARNING RES, P235
   Chen A, 2015, J SPORT HEALTH SCI, V4, P125, DOI 10.1016/j.jshs.2015.03.005
   Chen SL, 2017, EUR PHYS EDUC REV, V23, P157, DOI 10.1177/1356336X16641661
   Chen SL, 2013, EUR PHYS EDUC REV, V19, P256, DOI 10.1177/1356336X13486058
   Chen WY, 2017, BMC PUBLIC HEALTH, V17, DOI 10.1186/s12889-017-4105-2
   Chepko S., 2014, NATL STAND GRAD LEV
   Clark J.E., 2002, MOTOR DEV RES REV, V2, P183, DOI DOI 10.4081/JLIMNOL.2013.E10
   Clark JE, 2007, J PHYS EDUC RECREAT, V78, P39, DOI 10.1080/07303084.2007.10598023
   Corbin CB, 2016, RES Q EXERCISE SPORT, V87, P14, DOI 10.1080/02701367.2016.1124722
   del Pozo-Cruz B, 2017, PLOS ONE, V12, DOI 10.1371/journal.pone.0184472
   Dudley D, 2017, QUEST, V69, P436, DOI 10.1080/00336297.2016.1268967
   Dyson B, 2011, MEAS PHYS EDUC EXERC, V15, P100, DOI 10.1080/1091367X.2011.568364
   Ennis CD, 2015, J SPORT HEALTH SCI, V4, P119, DOI 10.1016/j.jshs.2015.03.001
   Fakhouri THI, 2013, JAMA PEDIATR, V167, P223, DOI 10.1001/2013.jamapediatrics.122
   Francis CE, 2016, J PHYS ACT HEALTH, V13, P214, DOI 10.1123/jpah.2014-0597
   Freedson P, 2005, MED SCI SPORT EXER, V37, pS523, DOI 10.1249/01.mss.0000185658.28284.ba
   Gallahue D.L., 2012, UNDERSTANDING MOTOR, V7th
   Giblin S, 2014, SPORTS MED, V44, P1177, DOI 10.1007/s40279-014-0205-7
   Gu XL, 2017, J TEACH PHYS EDUC, V36, P388, DOI 10.1123/jtpe.2016-0192
   Gu XL, 2016, PSYCHOL HEALTH MED, V21, P871, DOI 10.1080/13548506.2015.1125007
   Hardy LL, 2013, MED SCI SPORT EXER, V45, P1965, DOI 10.1249/MSS.0b013e318295a9fc
   Hastie PA, 2017, J TEACH PHYS EDUC, V36, P3, DOI 10.1123/jtpe.2016-0182
   Jurbala P, 2015, QUEST, V67, P367, DOI 10.1080/00336297.2015.1084341
   Kakebeeke TH, 2017, OBESITY FACTS, V10, P420, DOI 10.1159/000477406
   Keating XFD, 2009, J TEACH PHYS EDUC, V28, P333, DOI 10.1123/jtpe.28.3.333
   Lounsbery MAF, 2015, J SPORT HEALTH SCI, V4, P139, DOI 10.1016/j.jshs.2015.02.002
   Luz C, 2017, PLOS ONE, V12, DOI 10.1371/journal.pone.0179993
   Morley D, 2015, HUM MOVEMENT SCI, V44, P150, DOI 10.1016/j.humov.2015.08.022
   Morrison R, 1969, MOVEMENT APPROACH ED
   Musalek M, 2017, ANTHROPOL ANZ, V74, P203, DOI 10.1127/anthranz/2017/0752
   Nader PR, 2008, JAMA-J AM MED ASSOC, V300, P295, DOI 10.1001/jama.300.3.295
   National Association for Sport and Physical Education, 2011, PE METR ASS NAT STAN
   National Association for Sport and Physical Education, 2010, PE METR ASS NAT STAN
   Ogden CL, 2016, JAMA-J AM MED ASSOC, V315, P2292, DOI 10.1001/jama.2016.6361
   Ogden CL, 2014, JAMA-J AM MED ASSOC, V311, P806, DOI 10.1001/jama.2014.732
   Pasco D, 2015, PHYS EDUC SPORT PEDA, V20, P131, DOI 10.1080/17408989.2013.803525
   Romanzini Marcelo, 2012, Rev. bras. cineantropom. desempenho hum., V14, P101, DOI 10.5007/1980-0037.2012v14n1p101
   Saint-Maurice PF, 2014, RES Q EXERCISE SPORT, V85, P59, DOI 10.1080/02701367.2013.872217
   Silverman S, 2015, J SPORT HEALTH SCI, V4, P150, DOI 10.1016/j.jshs.2015.03.003
   Solmon MA, 2014, ADV CHILD DEV BEHAV, V47, P117, DOI 10.1016/bs.acdb.2014.04.006
   Start E. H., 2012, FED REGISTER, V77, P4034
   Stodden DF, 2008, QUEST, V60, P290, DOI 10.1080/00336297.2008.10483582
   Sun HC, 2012, ELEM SCHOOL J, V113, P215, DOI 10.1086/667405
   The Aspen Institute, 2015, PHYS LIT US MOD STRA
   Thomas J. R, 2015, RES METHODS PHYS ACT, p7E
   Tremblay M., 2010, PHYS HLTH ED J, V76, P26
   Troiano RP, 2008, MED SCI SPORT EXER, V40, P181, DOI 10.1249/mss.0b013e31815a51b3
   Vanderloo LM, 2016, PEDIATR EXERC SCI, V28, P133, DOI 10.1123/pes.2014-0218
   Welk G., 2010, FITNESSGRAM ACTIVITY, V4th
   Welk GJ, 2011, AM J PREV MED, V41, pS131, DOI 10.1016/j.amepre.2011.07.011
   Whitehead M., 2001, European Journal of Physical Education, V6, P127
   Whitehead M, 2013, ICSSPE B, V65, P1
   Whitehead M. E., 2009, PHYS ED MATTERS, V4, P20
NR 60
TC 11
Z9 11
U1 2
U2 38
PU HUMAN KINETICS PUBL INC
PI CHAMPAIGN
PA 1607 N MARKET ST, PO BOX 5076, CHAMPAIGN, IL 61820-2200 USA
SN 0273-5024
EI 1543-2769
J9 J TEACH PHYS EDUC
JI J. Teach. Phys. Educ.
PD APR
PY 2019
VL 38
IS 2
SI SI
BP 146
EP 154
DI 10.1123/jtpe.2018-0069
PG 9
WC Education & Educational Research; Sport Sciences
WE Science Citation Index Expanded (SCI-EXPANDED); Social Science Citation Index (SSCI)
SC Education & Educational Research; Sport Sciences
GA HS1MP
UT WOS:000463626700009
DA 2022-04-21
ER

PT J
AU Crozier, M
   Wasenius, NS
   Denize, KM
   da Silva, DF
   Nagpal, TS
   Adamo, KB
AF Crozier, Mitchell
   Wasenius, Niko S.
   Denize, Kathryn M.
   da Silva, Danilo F.
   Nagpal, Taniya S.
   Adamo, Kristi B.
TI Evaluation of Afterschool Activity Programs' (ASAP) Effect on Children's
   Physical Activity, Physical Health, and Fundamental Movement Skills
SO HEALTH EDUCATION & BEHAVIOR
LA English
DT Article
DE after-school programming; children's health; fundamental movement
   skills; physical activity; physical literacy
ID AFTER-SCHOOL; INTERVENTIONS; PROFICIENCY; FITNESS; ADOLESCENTS;
   CALIBRATION; OBESITY
AB Background Physical literacy-focused afterschool activity programs (ASAPs) can be an effective strategy to improve children's health-related parameters. We sought to compare physical activity, body composition, aerobic capacity, and fundamental movement skills between physical literacy-focused ASAP and a standard recreational ASAP. Method A pre-post (6 months) comparison study was conducted in 5- to 12-year-old children in a physical literacy-focused ASAP (physical literacy group, n = 14) and children attending a standard recreational ASAP (comparison group, n = 15). Physical activity guideline adherence was assessed using accelerometry, body composition was analyzed using bioelectrical impedance, aerobic capacity was estimated using the Progressive Aerobic Cardiovascular Endurance Run test, and fundamental movement skills were evaluated using the Test of Gross Motor Development-2. Results There were no significant differences between groups at baseline. After 6 months, the physical literacy group exhibited a significant improvement in their total raw score for the Test of Gross Motor Development-2 (p = .016), which was likely due to improvements in object control skills (p = .024). The comparison group significantly increased body mass index (p = .001) and body fat (p = .009) over time. No significant between-group differences were found; however, there was a trend for improved aerobic capacity in the physical literacy group (d = 0.58). Conclusions Engagement in the physical literacy-focused ASAP contributed to an attenuated increase in adiposity and an improvement in object control skills.
C1 [Crozier, Mitchell; Wasenius, Niko S.; Denize, Kathryn M.; da Silva, Danilo F.; Nagpal, Taniya S.; Adamo, Kristi B.] Univ Ottawa, Ottawa, ON, Canada.
   [Wasenius, Niko S.] Folkhalsan Res Ctr, Helsinki, Finland.
   [Wasenius, Niko S.] Univ Helsinki, Helsinki, Finland.
RP Adamo, KB (corresponding author), Univ Ottawa, Sch Human Kinet, Fac Hlth Sci, 200 Lees Ave, Ottawa, ON K1N 6N5, Canada.
EM kadamo@uottawa.ca
RI Wasenius, Niko/AAE-8927-2020
OI Wasenius, Niko/0000-0002-9007-6660; Crozier,
   Mitchell/0000-0003-4007-8366
CR Afterschool Alliance, 2014, AM 3PM AFT PROGR DEM
   Barnes JD, 2018, J PHYS ACT HEALTH, V15, pS328, DOI 10.1123/jpah.2018-0454
   Barnett LM, 2009, J ADOLESCENT HEALTH, V44, P252, DOI 10.1016/j.jadohealth.2008.07.004
   Barnett LM, 2008, MED SCI SPORT EXER, V40, P2137, DOI 10.1249/MSS.0b013e31818160d3
   Beets MW, 2016, PREV MED, V90, P207, DOI 10.1016/j.ypmed.2016.07.002
   Beets MW, 2010, J SCHOOL HEALTH, V80, P411, DOI 10.1111/j.1746-1561.2010.00521.x
   Beets MW, 2009, AM J PREV MED, V36, P527, DOI 10.1016/j.amepre.2009.01.033
   Bohm B, 2019, CARDIOVASC DIAGN THE, V9, pS269, DOI 10.21037/cdt.2018.09.16
   Bull FC, 2020, BRIT J SPORT MED, V54, P1451, DOI 10.1136/bjsports-2020-102955
   Burrows E Jean, 2014, Int J Exerc Sci, V7, P236
   Colley R., 2012, ACTICAL ACCELEROMETE
   Comeau ME, 2017, INT J ENV RES PUB HE, V14, DOI 10.3390/ijerph14091010
   Dencker M, 2006, EUR J APPL PHYSIOL, V96, P587, DOI 10.1007/s00421-005-0117-1
   Ekelund U, 2016, LANCET, V388, P1302, DOI 10.1016/S0140-6736(16)30370-1
   Elias PH, 2020, BMC PUBLIC HEALTH, V20, DOI 10.1186/s12889-020-09369-y
   Evenson KR, 2008, J SPORT SCI, V26, P1557, DOI 10.1080/02640410802334196
   Gallahue DL, 2006, UNDERSTANDING MOTOR
   Gesell SB, 2013, J OBES, V2013, DOI 10.1155/2013/576821
   Grao-Cruces A, 2019, J SCHOOL HEALTH, V89, P612, DOI 10.1111/josh.12785
   Gutin B, 2008, INT J PEDIATR OBES, V3, P3, DOI 10.1080/17477160801896457
   Henderson KE, 2015, INT J BEHAV NUTR PHY, V12, DOI 10.1186/s12966-015-0198-0
   Hills AP, 2011, BRIT J SPORT MED, V45, P866, DOI 10.1136/bjsports-2011-090199
   Kahn EB, 2002, AM J PREV MED, V22, P73, DOI 10.1016/S0749-3797(02)00434-8
   Kallio P, 2018, MED SCI SPORT EXER, V50, P1192, DOI 10.1249/MSS.0000000000001555
   Kelder S, 2005, PUBLIC HEALTH NUTR, V8, P133, DOI 10.1079/PHN2004678
   Kriemler S, 2011, BRIT J SPORT MED, V45, P923, DOI 10.1136/bjsports-2011-090186
   Leger LA, 1988, J SPORT SCI, V6, P93, DOI 10.1080/02640418808729800
   Londal K, 2020, PLOS ONE, V15, DOI 10.1371/journal.pone.0232486
   Mazzucca S, 2018, J PHYS ACT HEALTH, V15, P73, DOI 10.1123/jpah.2017-0071
   Morgan PJ, 2013, PEDIATRICS, V132, pE1361, DOI 10.1542/peds.2013-1167
   Nagpal TS, 2021, QUAL LIFE RES, V30, P221, DOI 10.1007/s11136-020-02587-2
   Platvoet S, 2020, HUM MOVEMENT SCI, V70, DOI 10.1016/j.humov.2020.102598
   Puyau MR, 2002, OBES RES, V10, P150, DOI 10.1038/oby.2002.24
   Slawta J, 2008, HEALTH PROMOT PRACT, V9, P305, DOI 10.1177/1524839906289221
   Statistics Canada, 2015, CHILD CAR CAN
   Statistics Canada, 2015, DIR MEAS PHYS ACT CH
   Strong WB, 2005, J PEDIATR-US, V146, P732, DOI 10.1016/j.jpeds.2005.01.055
   Tomkinson GR, 2008, PAEDIAT EXERCISE SCI, P109, DOI DOI 10.1093/MED/9780199232482.001.0001
   Tomkinson Grant R, 2007, Med Sport Sci, V50, P46, DOI 10.1159/000101075
   Tremblay MS, 2016, APPL PHYSIOL NUTR ME, V41, pIII, DOI [10.1139/apnm-2016-0203, 10.1139/apnm-2016-0151]
   Troiano RP, 2008, MED SCI SPORT EXER, V40, P181, DOI 10.1249/mss.0b013e31815a51b3
   Trost SG, 2008, MED SCI SPORT EXER, V40, P622, DOI 10.1249/MSS.0b013e318161eaa5
   Ulrich D.A., 2000, TEST GROSS MOTOR DEV, V2nd
   van Sluijs EMF, 2007, BMJ-BRIT MED J, V335, P703, DOI 10.1136/bmj.39320.843947.BE
   Veldman SLC, 2020, J PHYS ACT HEALTH, V17, P940, DOI 10.1123/jpah.2019-0381
   Walsh JJ, 2018, LANCET CHILD ADOLESC, V2, P783, DOI 10.1016/S2352-4642(18)30278-5
   Weintraub DL, 2008, ARCH PEDIAT ADOL MED, V162, P232, DOI 10.1001/archpediatrics.2007.43
   Whitehead M, 2013, ICSSPE B, V65, P28
   Wrotniak BH, 2006, PEDIATRICS, V118, pE1758, DOI 10.1542/peds.2006-0742
NR 49
TC 0
Z9 0
U1 19
U2 19
PU SAGE PUBLICATIONS INC
PI THOUSAND OAKS
PA 2455 TELLER RD, THOUSAND OAKS, CA 91320 USA
SN 1090-1981
EI 1552-6127
J9 HEALTH EDUC BEHAV
JI Health Educ. Behav.
PD FEB
PY 2022
VL 49
IS 1
BP 87
EP 96
AR 10901981211033234
DI 10.1177/10901981211033234
EA OCT 2021
PG 10
WC Public, Environmental & Occupational Health
WE Social Science Citation Index (SSCI)
SC Public, Environmental & Occupational Health
GA ZL2WP
UT WOS:000705080300001
PM 34605699
OA hybrid, Green Published
DA 2022-04-21
ER

PT J
AU Cairney, J
   Kiez, T
   Roetert, EP
   Kriellaars, D
AF Cairney, John
   Kiez, Tia
   Roetert, E. Paul
   Kriellaars, Dean
TI A 20th-Century Narrative on the Origins of the Physical Literacy
   Construct
SO JOURNAL OF TEACHING IN PHYSICAL EDUCATION
LA English
DT Article
DE history; motor competence; movement skills; physical activity
ID PUBLIC-HEALTH; EDUCATION; POLICY
AB While it is commonly thought that physical literacy is an early 21st-century construct and is often credited to Margaret Whitehead, in fact, the term physical literacy can be traced back to the late 1800s. In this narrative, the authors review descriptions of physical literacy that appeared in the late 19th and early to mid-20th century literature and show how physical literacy is historically tied to the reoccurring contextual issue of threats to active lifestyles and how definitional components of the construct have both remained consistent, while others changed over the course of the century. They conclude by discussing some tensions that have arisen with the Whiteheadian construction of the term, as well as the conflation of the term with fitness or physical education. In doing so, the authors hope to open up greater discussion of the multidisciplinary potential of this construct.
C1 [Cairney, John] Univ Toronto, Toronto, ON, Canada.
   [Kiez, Tia; Kriellaars, Dean] Univ Manitoba, Winnipeg, MB, Canada.
   [Roetert, E. Paul] Univ Florida, Gainesville, FL USA.
RP Kriellaars, D (corresponding author), Univ Manitoba, Winnipeg, MB, Canada.
EM dean.kriellaars@umanitoba.ca
RI Cairney, John/AAQ-9703-2020
OI Cairney, John/0000-0003-2856-3967
CR American Medical Association, 1939, HYGIEA, V17, P130
   British Institute of Adult Education & National Institute of Adult Education (England and Wales), 1937, ADULT EDUC, V10, P224
   CAHPER (Canadian Association for Health Physical Education and Recreation), 1958, CAHPER FITN PERF TES
   Choi BCK, 2006, CLIN INVEST MED, V29, P351
   Corbin CB, 2016, RES Q EXERCISE SPORT, V87, P14, DOI 10.1080/02701367.2016.1124722
   Cunningham K. S., 1938, P NEW ED FELL C MELB
   Dudley D, 2017, QUEST, V69, P436, DOI 10.1080/00336297.2016.1268967
   Edwards LC, 2018, SPORTS MED, V48, P659, DOI 10.1007/s40279-017-0817-9
   Keegan Richard., 2013, GETTING AUSTR MOVING
   Kelly E. D., 1965, ADAPTED CORRECTIVE P
   Krug E. A., 1960, SECONDARY SCH CURRIC
   Lounsbery MAF, 2015, J SPORT HEALTH SCI, V4, P139, DOI 10.1016/j.jshs.2015.02.002
   Maguire E., 1884, PROFESSIONAL NOTES
   McKenzie TL, 2014, RES Q EXERCISE SPORT, V85, P287, DOI 10.1080/02701367.2014.931203
   National Education Association of the United States, 1932, ADDR P ANN M, V70, P464
   National Education Association of the United States Department of Secondary Teachers, 1935, STAT PLANN REV ACT P, P4
   Panton J. H., 1945, MODERN TEACHING PRAC
   Pennsylvania Department of Public Instruction, 1941, OFF B, p[9, 10]
   Pennsylvania State Education Association, 1930, PENNSYLVANIA SCH J, V78, P12
   Public Health Agency of Canada, 2018, COMM VIS INCR PHYS A
   Smithey W. R., 1927, SECONDARY ED VIRGINI, p[23, 67]
   Tremblay M., 2010, PHYS HLTH ED J, V76, P26
   Wall J, 1994, CHILDREN MOVEMENT PH
   Whitehead M., 2001, European Journal of Physical Education, V6, P127
   Whitehead M., 2010, PHYS LITERACY LIFECO
   World Health Organization, 2018, GLOBAL ACTION PLAN P
NR 26
TC 14
Z9 14
U1 5
U2 29
PU HUMAN KINETICS PUBL INC
PI CHAMPAIGN
PA 1607 N MARKET ST, PO BOX 5076, CHAMPAIGN, IL 61820-2200 USA
SN 0273-5024
EI 1543-2769
J9 J TEACH PHYS EDUC
JI J. Teach. Phys. Educ.
PD APR
PY 2019
VL 38
IS 2
SI SI
BP 79
EP 83
DI 10.1123/jtpe.2018-0072
PG 5
WC Education & Educational Research; Sport Sciences
WE Science Citation Index Expanded (SCI-EXPANDED); Social Science Citation Index (SSCI)
SC Education & Educational Research; Sport Sciences
GA HS1MP
UT WOS:000463626700002
DA 2022-04-21
ER

PT J
AU Dynia, JM
   Schachter, RE
   Piasta, SB
   Justice, LM
   O'Connell, AA
   Pelatti, CY
AF Dynia, Jaclyn M.
   Schachter, Rachel E.
   Piasta, Shayne B.
   Justice, Laura M.
   O'Connell, Ann A.
   Pelatti, Christina Yeager
TI An empirical investigation of the dimensionality of the physical
   literacy environment in early childhood classrooms
SO JOURNAL OF EARLY CHILDHOOD LITERACY
LA English
DT Article
DE Early literacy; classroom practice; early childhood education; early
   childhood literacy; classroom interaction
ID LOW-INCOME; PROFESSIONAL-DEVELOPMENT; PRESCHOOL-CHILDREN;
   YOUNG-CHILDREN; EARLY LANGUAGE; PRINT; TEACHERS; SKILLS; BELIEFS; ACCESS
AB This study investigated the dimensionality of the physical literacy environment of early childhood education classrooms. Data on the classroom physical literacy environment were collected from 245 classrooms using the Classroom Literacy Observation Profile. A combination of confirmatory and exploratory factor analysis was used to identify five separate dimensions of the physical literacy environment; including (a) variety and use of books, (b) variety and use of writing centre materials, (c) variety and use of technology, (d) variety of environmental print and (e) variety and use of other literacy-related materials. Overall, these five dimensions demonstrated reasonable reliability and validity. Implications for investigating the physical literacy environment and future directions for research are discussed.
C1 [Dynia, Jaclyn M.; Schachter, Rachel E.] Ohio State Univ, Crane Ctr Early Childhood Res & Policy, Coll Educ & Human Ecol, Columbus, OH 43210 USA.
   [Piasta, Shayne B.; Justice, Laura M.] Ohio State Univ, Dept Teaching & Learning, Columbus, OH 43210 USA.
   [O'Connell, Ann A.] Ohio State Univ, Dept Educ Studies, Columbus, OH 43210 USA.
   [Pelatti, Christina Yeager] Towson Univ, Dept Audiol Speech Pathol & Deaf Studies, Towson, MD USA.
RP Dynia, JM (corresponding author), Ohio State Univ, Crane Ctr Early Childhood Res & Policy, Coll Educ & Human Ecol, Columbus, OH 43210 USA.
EM dynia.1@osu.edu
OI Dynia, Jaclyn/0000-0002-4878-3791
FU Institute of Education Sciences, U.S. Department of EducationUS
   Department of Education [R305E100030, R305B12008]
FX The author(s) disclosed receipt of the following financial support for
   the research, authorship, and/or publication of this article: The
   research reported here was supported by the Institute of Education
   Sciences, U.S. Department of Education, through Grant R305E100030 and
   Grant R305B12008 to the Ohio State University.
CR Baroody AE, 2016, J EARLY CHILD RES, V14, P146, DOI 10.1177/1476718X14529280
   Bracken SS, 2008, EARLY EDUC DEV, V19, P45, DOI 10.1080/10409280701838835
   Brown M., 2013, J LITERACY TECHNOLOG, V14, P56
   Celano D., 2001, ROLE PUBLIC LIB CHIL
   Clark P, 2005, EARLY CHILD DEV CARE, V175, P285, DOI 10.1080/0300443042000266295
   Couse LJ, 2010, J RES TECHNOL EDUC, V43, P75, DOI 10.1080/15391523.2010.10782562
   Deckner DF, 2006, J APPL DEV PSYCHOL, V27, P31, DOI 10.1016/j.appdev.2005.12.001
   Dickinson D. K., 2006, HDB EARLY LITERACY R
   Dickinson D.K., 2001, BEGINNING LITERACY L
   Dickinson DK, 2007, EARLY CHILD RES Q, V22, P243, DOI 10.1016/j.ecresq.2007.03.001
   Dowhower SL, 1998, READ RES INSTRUCT, V37, P161
   Fisher AV, 2014, PSYCHOL SCI, V25, P1362, DOI 10.1177/0956797614533801
   Gerde HK, 2015, EARLY CHILD RES Q, V31, P34, DOI 10.1016/j.ecresq.2014.12.008
   Graves MF, 1996, TEACHER ED HDB BUILD
   Guo Y, 2012, J RES READ, V35, P308, DOI 10.1111/j.1467-9817.2010.01467.x
   Hamre BK, 2012, AM EDUC RES J, V49, P88, DOI 10.3102/0002831211434596
   Harms T., 2014, EARLY CHILDHOOD ENV
   Hindman AH, 2008, EARLY CHILD RES Q, V23, P479, DOI 10.1016/j.ecresq.2008.06.002
   Kelley ES, 2015, EARLY CHILD RES Q, V31, P47, DOI 10.1016/j.ecresq.2014.12.004
   Krosoczka J. J., 2004, BAGHEAD
   LOUGHLIN CE, 1987, SUPPORTING LITERACY
   Lyytinen P, 1998, EUR J PSYCHOL EDUC, V13, P297, DOI 10.1007/BF03172946
   Mashburn AJ, 2008, CHILD DEV, V79, P732, DOI 10.1111/j.1467-8624.2008.01154.x
   McGill-Franzen A, 1999, J EDUC RES, V93, P67, DOI 10.1080/00220679909597631
   McMullen MB, 2006, EARLY CHILD EDUC J, V34, P81, DOI 10.1007/s10643-006-0081-3
   Morrow L.M., 1990, EARLY CHILD RES Q, V5, P537, DOI [10.1016/0885-2006(90)90018-v, DOI 10.1016/0885-2006(90)90018-V]
   MORROW LM, 1986, READ RES QUART, V21, P330, DOI 10.2307/747713
   Mueller, 1978, INTRO FACTOR ANAL WH
   Muthen L.K., 2006, MPLUS
   National Early Literacy Panel, 2008, DEV EARL LIT
   Neuman SB, 1997, READ RES QUART, V32, P10, DOI 10.1598/RRQ.32.1.2
   Neuman SB, 1999, READ RES QUART, V34, P286, DOI 10.1598/RRQ.34.3.3
   NEUMAN SB, 1992, READ RES QUART, V27, P202, DOI 10.2307/747792
   Neuman SB, 2001, READ RES QUART, V36, P8, DOI 10.1598/RRQ.36.1.1
   NEUMAN SB, 1993, AM EDUC RES J, V30, P95, DOI 10.2307/1163191
   Neuman SB, 2008, EARLY CHILD RES Q, V23, P159, DOI 10.1016/j.ecresq.2007.11.001
   Neuman SB, 2009, AM EDUC RES J, V46, P532, DOI 10.3102/0002831208328088
   Neumann MM, 2013, EARLY EDUC DEV, V24, P1175, DOI 10.1080/10409289.2013.753567
   Pianta R.C., 2008, CLASSROOM ASSESSMENT
   Plowman L, 2010, RES PAP EDUC, V25, P93, DOI 10.1080/02671520802584061
   Schmidt ME, 2008, FUTURE CHILD, V18, P63
   Seefeldt C., 2004, PRESCHOOL TEACHER LI
   Smith M., 2002, EARLY LITERACY LANGU
   Snow C. E., 1998, PREVENTING READING D
   Sofka A.E., 2009, CLASSROOM LITERACY O
   Tabachnick B, 2013, USING MULTIVARIATE S, V6
   Taggart, 2003, ASSESSING QUALITY EA
   Vukelich C., 1994, EARLY CHILDHOOD RES, V9, P153, DOI DOI 10.1016/0885-2006(94)90003-5
   Wasik BA, 2006, J EDUC PSYCHOL, V98, P63, DOI 10.1037/0022-0663.98.1.63
   Wolfersberger ME, 2004, J LIT RES, V36, P211, DOI 10.1207/s15548430jlr3602_4
   Yu C.Y., 2002, EVALUATING CUTOFF CR
   Zhang CY, 2015, EARLY CHILD EDUC J, V43, P307, DOI 10.1007/s10643-014-0655-4
NR 52
TC 7
Z9 7
U1 7
U2 30
PU SAGE PUBLICATIONS LTD
PI LONDON
PA 1 OLIVERS YARD, 55 CITY ROAD, LONDON EC1Y 1SP, ENGLAND
SN 1468-7984
EI 1741-2919
J9 J EARLY CHILD LIT
JI J. Early Child. Lit.
PD JUN
PY 2018
VL 18
IS 2
BP 239
EP 263
DI 10.1177/1468798416652448
PG 25
WC Education & Educational Research
WE Social Science Citation Index (SSCI)
SC Education & Educational Research
GA GI7RW
UT WOS:000434700800004
OA Green Published
DA 2022-04-21
ER

PT J
AU Cairney, J
   Clark, HJ
   James, ME
   Mitchell, D
   Dudley, DA
   Kriellaars, D
AF Cairney, John
   Clark, Heather J.
   James, Maeghan E.
   Mitchell, Drew
   Dudley, Dean A.
   Kriellaars, Dean
TI The Preschool Physical Literacy Assessment Tool: Testing a New Physical
   Literacy Tool for the Early Years
SO FRONTIERS IN PEDIATRICS
LA English
DT Article
DE physical literacy; preschool; physical activity promotion; psychometric
   properties; psychometric; validity; reliability
ID CHILDREN
AB Background: Physical literacy is essential to physical activity across the lifespan. While there is an emerging body of research on physical literacy in school-aged children, the preschool years have largely been ignored. We tested the psychometric properties of the new tool, the Preschool Physical Literacy Assessment Tool (Pre-PLAy) designed to address this gap.
   Methods: We recruted 78 children (aged 19-49 months) across 5 childcare centers in Hamilton, Ontario. Two Early Childhood Educators (ECE) completed the Pre-PLAy for each child at two points in time to assess inter-rater reliability and test-retest reliability. We assessed the agreement between the Pre-PLAy tool with gross motor skills and the ability of the PPLAy to predict physical activity.
   Results: Results indicated Pre-PLAy is related to gross motor skills and predictive of physical activity for females, but not males. Inter-rater and intra-rater reliability was at least adequate for all but the coordinated movements items and scale for females, but ECEs showed poor agreement for males.
   Conclusions: These results suggest initial support for the Pre-PLAy tool as a measure of physical literacy during the early years. However, some modification to the items and training are required to address the gender-specific effects found in this sample.
C1 [Cairney, John; Clark, Heather J.; James, Maeghan E.] Univ Toronto, Fac Kinesiol & Phys Educ, Infant & Child Hlth Lab, Toronto, ON, Canada.
   [Cairney, John; Mitchell, Drew; Dudley, Dean A.; Kriellaars, Dean] Phys Literacy Res Grp Sport Life Soc, Vancouver, BC, Canada.
   [Dudley, Dean A.] Macquarie Univ, Fac Human Sci, Sydney, NSW, Australia.
   [Kriellaars, Dean] Univ Manitoba, Fac Hlth Sci, Coll Rehabil Sci, Winnipeg, MB, Canada.
RP Cairney, J (corresponding author), Univ Toronto, Fac Kinesiol & Phys Educ, Infant & Child Hlth Lab, Toronto, ON, Canada.; Cairney, J (corresponding author), Phys Literacy Res Grp Sport Life Soc, Vancouver, BC, Canada.
EM john.cairney@utoronto.ca
RI Cairney, John/AAQ-9703-2020; DUDLEY, DEAN/AAD-1654-2022
OI Cairney, John/0000-0003-2856-3967; DUDLEY, DEAN/0000-0001-5140-9533
FU Ontario Trillium Foundation
FX This study was funded by the Ontario Trillium Foundation.
CR Baillargeon RH, 2007, DEV PSYCHOL, V43, P13, DOI 10.1037/0012-1649.43.1.13
   Cairney J, 2016, ANN SPORTS MED RES, V3, P10731
   Canadian Sport for Life, 2013, PHYS LIT ASS YOUTH
   Causes Harter S., 1990, COMPETENCE CONSIDERE, P67
   Cicchetti D.V., 1994, PSYCHOL ASSESSMENT, V6, P284, DOI 10.1037/1040-3590.6.4.284
   Dudley D, 2017, QUEST, V69, P436, DOI 10.1080/00336297.2016.1268967
   Dudley DA, 2015, PHYS EDUC-US, V72, P236
   Edwards LC, 2017, SPORTS MED, V47, P113, DOI 10.1007/s40279-016-0560-7
   Figueroa R, 2017, MATERN CHILD HLTH J, V21, P136, DOI 10.1007/s10995-016-2102-1
   Fisher A, 2005, MED SCI SPORT EXER, V37, P684, DOI 10.1249/01.MSS.0000159138.48107.7D
   Giblin S, 2014, SPORTS MED, V44, P1177, DOI 10.1007/s40279-014-0205-7
   Hay J, 1996, AVANTE, V2, P36
   Longmuir PE, 2015, BMC PUBLIC HEALTH, V15, DOI 10.1186/s12889-015-2106-6
   Moore LL, 2003, PREV MED, V37, P10, DOI 10.1016/S0091-7435(03)00048-3
   Ogden CL, 2016, JAMA-J AM MED ASSOC, V315, P2292, DOI 10.1001/jama.2016.6361
   Pate RR, 2006, OBESITY, V14, P2000, DOI 10.1038/oby.2006.234
   Pinheiro J, 2017, NLME LINEAR NONLINEA, V3, P1, DOI DOI 10.5194/TC-10-2291-2016
   Preacher KJ, 2006, J EDUC BEHAV STAT, V31, P437, DOI 10.3102/10769986031004437
   Reilly JJ, 2004, LANCET, V363, P211, DOI 10.1016/S0140-6736(03)15331-7
   Rivard LM, 2007, BRIT J EDUC PSYCHOL, V77, P633, DOI 10.1348/000709906X159879
   Sideridis GD, 2008, LEARN DISABILITY Q, V31, P199, DOI 10.2307/25474652
   Tremblay RE, 2010, J CHILD PSYCHOL PSYC, V51, P341, DOI 10.1111/j.1469-7610.2010.02211.x
   Whitehead M., 2001, European Journal of Physical Education, V6, P127
   Whitehead M., 2006, PE MATTERS, V1, P6
NR 24
TC 4
Z9 4
U1 17
U2 46
PU FRONTIERS MEDIA SA
PI LAUSANNE
PA AVENUE DU TRIBUNAL FEDERAL 34, LAUSANNE, CH-1015, SWITZERLAND
SN 2296-2360
J9 FRONT PEDIATR
JI Front. Pediatr.
PD JUN 7
PY 2018
VL 6
AR 138
DI 10.3339/fped.2018.00138
PG 9
WC Pediatrics
WE Science Citation Index Expanded (SCI-EXPANDED); Social Science Citation Index (SSCI)
SC Pediatrics
GA GI5NR
UT WOS:000434418100001
PM 29930933
DA 2022-04-21
ER

PT J
AU Sum, RKW
   Cheng, CF
   Wallhead, T
   Kuo, CC
   Wang, FJ
   Choi, SM
AF Sum, Raymond K. W.
   Cheng, Chih-Fu
   Wallhead, Tristan
   Kuo, Che-Chun
   Wang, Fong-Jia
   Choi, Siu-Ming
TI Perceived physical literacy instrument for adolescents: A further
   validation of PPLI
SO JOURNAL OF EXERCISE SCIENCE & FITNESS
LA English
DT Article
DE Perceived physical literacy; Adolescents; Instrument validation;
   Confirmatory factor analysis
ID SELF-CONFIDENCE; FIT INDEXES
AB Background/Objective: The purpose of this study is to examine the reliability and validity of "Perceived Physical Literacy Instrument" (PPLI) questionnaire in adolescents.
   Methods: Based on physical literacy literature, a 9-item instrument was developed for initial tests. The self-report measure was administered to 1945 adolescents in Hong Kong. Confirmatory factor analysis (CFA) was used to examine a three-factor structure of physical literacy. A chi-square difference test analysed several competing models and compared the results between the proposed models (i.e., a three-factor solution) and other alternative models (i.e., a one-factor or two-factor solution). Furthermore, the measurement invariance across gender groups was examined by using multiple-group confirmatory factor analysis. Mean scores for physical literacy factors were also examined by demographic characteristics.
   Results: Confirmatory factor analysis (CFA) showed that the construct demonstrated a good fit to the model. For convergent validity, our results, evaluating the factor loading of each items, the values of composite reliability (CR) and the average variance extracted (AVE) of the three factors, revealed that the three-factor validity of physical literacy was satisfactory. The chi-square difference test between models was significant indicating that all the latent variables had satisfactory discriminant validity. Moreover, the findings of measurement invariance showed that the PPLI is invariant across gender.
   Conclusions: The PPLI thus appeared to be reliable and valid as a measure of the perceived physical literacy of adolescents. Thus, along with other validated instruments, protocols and research designs, the PPLI could be widely used to test adolescents' self-perception of physical literacy and their own physical and mental health conditions and thereby health. Physical education professionals may thus recommend appropriate intervention programmes for younger generations. (C) 2018 The Society of Chinese Scholars on Exercise Physiology and Fitness. Published by Elsevier (Singapore) Pte Ltd.
C1 [Sum, Raymond K. W.; Choi, Siu-Ming] Chinese Univ Hong Kong, Dept Sports Sci & Phys Educ, G09,Kwok Sports Bldg, Shatin, Hong Kong, Peoples R China.
   [Cheng, Chih-Fu; Wang, Fong-Jia] Natl Taiwan Normal Univ, Coll Sports & Recreat, Taipei, Taiwan.
   [Wallhead, Tristan] Univ Wyoming, Div Kinesiol & Hlth, Laramie, WY 82071 USA.
   [Kuo, Che-Chun] Tunghai Univ, Dept Phys Educ, Taichung, Taiwan.
RP Sum, RKW (corresponding author), Chinese Univ Hong Kong, Dept Sports Sci & Phys Educ, G09,Kwok Sports Bldg, Shatin, Hong Kong, Peoples R China.
EM kwsum@cuhk.edu.hk; chihfucheng@gmail.com; wallhead@uwyo.edu;
   chechunk@gmail.com; arno1991324@gmail.com; choisiuming@link.cuhk.edu.hk
RI Wallhead, Tristan/AAD-2075-2022; Sum, Raymond/ABA-1210-2020; Fong-Jia,
   Wang/ABH-1800-2021; Choi, Siu Ming/AAY-3451-2021
OI Sum, Raymond/0000-0002-4051-9945; Fong-Jia, Wang/0000-0002-6292-5434;
   Choi, Siu Ming/0000-0002-0716-699X; /0000-0002-4954-9577
FU Direct Grant for Research of the Chinese University of Hong Kong
   [4058033]
FX This study was funded by the Direct Grant for Research of the Chinese
   University of Hong Kong (4058033).
CR ANDERSON JC, 1988, PSYCHOL BULL, V103, P411, DOI 10.1037/0033-2909.103.3.411
   Armstrong N, 1996, NEW DIRECTIONS PHYS
   Bagozzi R., 1988, J ACAD MARKET SCI, V16, P74, DOI [10.1007/BF02723327, DOI 10.1007/BF02723327]
   BritishHeartFoundation, 2015, INTR PHYS ACT EARL Y
   Byrne B.M., 2011, STRUCTURAL EQUATION, DOI 10.1146/10.1007/s11920-005-0026-3
   Canada S, 2008, DEV PHYS LITERACY GU
   Cheung GW, 2002, STRUCT EQU MODELING, V9, P233, DOI 10.1207/S15328007SEM0902_5
   Corbin CB, 2016, RES Q EXERCISE SPORT, V87, P14, DOI 10.1080/02701367.2016.1124722
   Edwards LC, 2017, SPORTS MED, V47, P113, DOI 10.1007/s40279-016-0560-7
   Fakhouri THI, 2014, NCHS DATA BRIEF, V141
   Gately P., 2010, PHYS LITERACY LIFECO, P83
   Giblin S, 2014, SPORTS MED, V44, P1177, DOI 10.1007/s40279-014-0205-7
   Hogan CL, 2013, PSYCHOL AGING, V28, P587, DOI 10.1037/a0032634
   Hu LT, 1999, STRUCT EQU MODELING, V6, P1, DOI 10.1080/10705519909540118
   LENNEY E, 1977, PSYCHOL BULL, V84, P1
   LIRGG CD, 1991, J SPORT EXERCISE PSY, V13, P294, DOI 10.1123/jsep.13.3.294
   Little TD, 1997, MULTIVAR BEHAV RES, V32, P53, DOI 10.1207/s15327906mbr3201_3
   Liu ML, 2015, PLOS ONE, V10, DOI 10.1371/journal.pone.0134804
   Longmuir PE, 2016, RES Q EXERCISE SPORT, V87, P28, DOI 10.1080/02701367.2016.1124671
   Longmuir PE, 2015, BMC PUBLIC HEALTH, V15, DOI 10.1186/s12889-015-2106-6
   Longmuir PE, 2015, J SPORT HLTH SCI
   Lundvall S, 2015, J SPORT HEALTH SCI, V4, P113, DOI 10.1016/j.jshs.2015.02.001
   Lupu E, 2014, PROCD SOC BEHV, V136, P469, DOI 10.1016/j.sbspro.2014.05.358
   McKean M., 2013, J SPORTS MED DOPING, V2013
   Sum RKW, 2016, PLOS ONE, V11, DOI 10.1371/journal.pone.0155610
   UKactive, 2016, START YOUNG STAY YOU, V14
   UNESCO, 2015, UN ED SACO
   Whitehead M., 2001, European Journal of Physical Education, V6, P127
   Whitehead M., 2010, PHYS LITERACY LIFECO
NR 29
TC 17
Z9 17
U1 5
U2 10
PU ELSEVIER SINGAPORE PTE LTD
PI SINGAPORE
PA 3 KILLINEY ROAD 08-01, WINSLAND HOUSE 1, SINGAPORE, 239519, SINGAPORE
SN 1728-869X
J9 J EXERC SCI FIT
JI J. Exerc. Sci. Fit.
PD APR
PY 2018
VL 16
IS 1
BP 26
EP 31
DI 10.1016/j.jesf.2018.03.002
PG 6
WC Sport Sciences
WE Science Citation Index Expanded (SCI-EXPANDED)
SC Sport Sciences
GA GQ0SK
UT WOS:000441329300006
PM 30662489
OA Green Published, gold
DA 2022-04-21
ER

PT J
AU Huang, Y
   Sum, KWR
   Yang, YJ
   Yeung, NCY
AF Huang, Yan
   Sum, Kim-Wai Raymond
   Yang, Yi-Jian
   Yeung, Nelson Chun-Yiu
TI Measurements of Older Adults' Physical Competence under the Concept of
   Physical Literacy: A Scoping Review
SO INTERNATIONAL JOURNAL OF ENVIRONMENTAL RESEARCH AND PUBLIC HEALTH
LA English
DT Review
DE physical literacy; physical competence; measurements; older adults;
   scoping review
ID QUALITY-OF-LIFE; FUNCTIONAL-CAPACITY; EXERCISE; BALANCE; DEPRESSION;
   EDUCATION; PROGRAM; DANCE
AB Physical literacy, especially in the fields of physical education and public health, has been gaining global interest in recent years. Applying an appropriate method to measure physical competence under the concept of physical literacy for older adults aligns with the goal of healthy aging. In this scoping review, we reflected on previous empirical studies regarding the measurements of physical competence among older adults holistically and systematically to identify and analyze gaps in the topic of "physical literacy" among older adults as a precursor to a systematic review. We searched five databases using the Preferred Reporting Items for Systematic Reviews and Meta-Analyses (PRISMA) for Protocols guidelines: (1) SPORTDiscus; (2) PubMed; (3) Scopus; (4) ScienceDirect; and (5) Web of Science. There were 29 studies included in our thematic analysis. Through our review, we found that 73% of the mean age of the participants comprised older baby boomers who were from 65-74 years old as aging continues. Therefore, more effort should be made in developing physical literacy for older adults with the goal of health promotion. Our results showed that most studies adopted both self-reported and objective measures, in which objective measures were widely embraced by scholars in the measurement, while self-reported measures were encouraged to be included in the assessment as well. Using assessment tools to measure a combination of actual physical competence and perceived physical competence is recommended in the measurement of physical competence, especially in older adults. In addition, other elements of physical literacy should be taken into account when measuring physical competency in older adults. For future implementation, when framing the model to chart physical literacy for older adults, it is important to review the definition again and adopt a holistic measurement system including every aspect of physical literacy.
C1 [Huang, Yan; Sum, Kim-Wai Raymond; Yang, Yi-Jian] Chinese Univ Hong Kong, Dept Sports Sci & Phys Educ, Hong Kong, Peoples R China.
   [Yeung, Nelson Chun-Yiu] Chinese Univ Hong Kong, Jockey Club Sch Publ Hlth & Primary Care, Hong Kong, Peoples R China.
RP Sum, KWR (corresponding author), Chinese Univ Hong Kong, Dept Sports Sci & Phys Educ, Hong Kong, Peoples R China.
EM Hayleyhy@link.cuhk.edu.hk; kwsum@cuhk.edu.hk; yyang@cuhk.edu.hk;
   nelsonyeung@cuhk.edu.hk
RI Sum, Raymond/ABA-1210-2020; Yang, Yijian/G-1580-2016
OI Sum, Raymond/0000-0002-4051-9945; Yeung, Nelson C.
   Y./0000-0003-1375-9086; Yang, Yijian/0000-0002-5831-186X
FU Direct Grant for Research, Faculty of Education, The Chinese University
   of Hong Kong [4058079]
FX Direct Grant for Research, Faculty of Education, The Chinese University
   of Hong Kong Project number: 4058079.
CR Alcock L, 2015, PHYSIOTHERAPY, V101, P204, DOI 10.1016/j.physio.2014.09.001
   Almond L., 2010, PHYS LITERACY LIFECO, P116
   Barnett LM, 2019, J TEACH PHYS EDUC, V38, P119, DOI 10.1123/jtpe.2018-0219
   Barnett LM, 2008, INT J BEHAV NUTR PHY, V5, DOI 10.1186/1479-5868-5-40
   Bowen ME, 2018, ARCH GERONTOL GERIAT, V77, P133, DOI 10.1016/j.archger.2018.05.004
   Bui K, 2019, 2019 INTERNATIONAL CONFERENCE ON BIG DATA AND EDUCATION (ICBDE 2019), P19, DOI 10.1145/3322134.3323931
   Cairney J, 2019, SPORTS MED, V49, P371, DOI 10.1007/s40279-019-01063-3
   Cedervall Y, 2012, AM J ALZHEIMERS DIS, V27, P180, DOI 10.1177/1533317512442996
   Coelho HJ, 2018, EXP GERONTOL, V104, P138, DOI 10.1016/j.exger.2018.01.025
   Cupisti A, 2017, BMC NEPHROL, V18, DOI 10.1186/s12882-017-0593-7
   Borges EGD, 2012, ARCH GERONTOL GERIAT, V55, P492, DOI 10.1016/j.archger.2011.09.004
   Santos CAD, 2011, ARCH GERONTOL GERIAT, V53, P344, DOI 10.1016/j.archger.2010.12.019
   del Favero S, 2012, AMINO ACIDS, V43, P49, DOI 10.1007/s00726-011-1190-x
   Durden-Myers EJ, 2018, J TEACH PHYS EDUC, V37, P262, DOI 10.1123/jtpe.2018-0131
   Edwards LC, 2018, SPORTS MED, V48, P659, DOI 10.1007/s40279-017-0817-9
   Edwards LC, 2017, SPORTS MED, V47, P113, DOI 10.1007/s40279-016-0560-7
   Eyigor S, 2009, ARCH GERONTOL GERIAT, V48, P84, DOI 10.1016/j.archger.2007.10.008
   Ferreira J.P., 2013, EUROPEAN J ADAPTED P, V6, P7, DOI 10.5507/euj.2013.006
   Gibbs GR, 2007, ANAL QUALITATIVE DAT, DOI DOI 10.4135/9781526441867
   Green NR, 2018, J TEACH PHYS EDUC, V37, P272, DOI 10.1123/jtpe.2018-0129
   Guirado GN, 2012, MED SCI MONITOR, V18, pCR461, DOI 10.12659/MSM.883215
   Huh Y, 2011, ARCH GERONTOL GERIAT, V52, pE156, DOI 10.1016/j.archger.2010.10.018
   Jones GR, 2018, BMC GERIATR, V18, DOI 10.1186/s12877-017-0687-x
   Kreivenaite L., 2013, ED PHYS TRAIN SPORT, V91, P9
   Kwon J, 2015, J AM MED DIR ASSOC, V16, DOI 10.1016/j.jamda.2014.12.005
   Langhammer B, 2019, BRAIN INJURY, V33, P183, DOI 10.1080/02699052.2018.1540796
   Liao CD, 2018, SCI REP-UK, V8, DOI 10.1038/s41598-018-20677-7
   Liu JD, 2019, ARCH GERONTOL GERIAT, V82, P286, DOI 10.1016/j.archger.2019.02.011
   Longmuir PE, 2018, BMC PUBLIC HEALTH, V18, DOI 10.1186/s12889-018-5902-y
   Mandigo J., 2009, PHYS HLTH ED J, V75, P27
   Nakamura K, 2019, TOHOKU J EXP MED, V249, P241, DOI 10.1620/tjem.249.241
   Ni M, 2014, ARCH PHYS MED REHAB, V95, P1620, DOI 10.1016/j.apmr.2014.04.022
   Overdorf V, 2016, ACT ADAPT AGING, V40, P285, DOI 10.1080/01924788.2016.1199518
   Peel C, 2005, PHYS THER, V85, P1008, DOI 10.1093/ptj/85.10.1008
   Przkora R, 2019, CURR PAIN HEADACHE R, V23, DOI 10.1007/s11916-019-0748-2
   Quist M, 2015, INTEGR CANCER THER, V14, P341, DOI 10.1177/1534735415572887
   Ricci NA, 2011, ARCH GERONTOL GERIAT, V52, P79, DOI 10.1016/j.archger.2010.02.004
   Rodrigues CP, 2017, ACTA ORTOP BRAS, V25, P143, DOI 10.1590/1413-785220172504156564
   Roetert EP, 2019, STRENGTH COND J, V41, P89, DOI 10.1519/SSC.0000000000000430
   Roetert EP, 2017, J PHYS EDUC RECREAT, V88, P57, DOI 10.1080/07303084.2017.1252554
   Solberg PA, 2013, EUR J SPORT SCI, V13, P112, DOI 10.1080/17461391.2011.617391
   Sum KWR, 2020, INT J ENV RES PUB HE, V17, DOI 10.3390/ijerph17093304
   Szczesniak D, 2014, ARCH GERONTOL GERIAT, V59, P485, DOI 10.1016/j.archger.2014.04.008
   Tricco AC, 2018, ANN INTERN MED, V169, P467, DOI 10.7326/M18-0850
   Trochim W, 2014, RES METHODS ESSENTIA
   Whitehead M., 2001, European Journal of Physical Education, V6, P127
   Whitehead M., 2019, DEFINITION PHYS LIT, P8
   Whitehead M., 2019, PHYS LITERACY WORLD, P32
   Whitehead M., 2010, CONCEPT PHYS LIT PHY, P10
   Whitehead M., 2019, CHARTING PHYS LIT JO, P74
   Whitehead M., 2010, GLOSSARY PHYS LIT LI, P202
   Whitton M, 2010, IEEE ACM DIS SIM, P3, DOI 10.1109/DS-RT.2010.38
   Yumin ET, 2011, ARCH GERONTOL GERIAT, V52, pE180, DOI 10.1016/j.archger.2010.10.027
   Zhao YA, 2017, GERIATR NURS, V38, P491, DOI 10.1016/j.gerinurse.2017.02.011
   Zorko DJ, 2021, DISABIL REHABIL, V43, P3417, DOI 10.1080/09638288.2020.1735538
NR 55
TC 4
Z9 4
U1 9
U2 25
PU MDPI
PI BASEL
PA ST ALBAN-ANLAGE 66, CH-4052 BASEL, SWITZERLAND
EI 1660-4601
J9 INT J ENV RES PUB HE
JI Int. J. Environ. Res. Public Health
PD SEP
PY 2020
VL 17
IS 18
AR 6570
DI 10.3390/ijerph17186570
PG 15
WC Environmental Sciences; Public, Environmental & Occupational Health
WE Science Citation Index Expanded (SCI-EXPANDED); Social Science Citation Index (SSCI)
SC Environmental Sciences & Ecology; Public, Environmental & Occupational
   Health
GA OF8XP
UT WOS:000581483300001
PM 32916990
OA Green Published, gold
DA 2022-04-21
ER

PT J
AU Caldwell, HAT
   Wilson, A
   Mitchell, D
   Timmons, BW
AF Caldwell, Hilary A. T.
   Wilson, Alexandra
   Mitchell, Drew
   Timmons, Brian W.
TI Development of the Physical Literacy Environmental Assessment (PLEA)
   tool
SO PLOS ONE
LA English
DT Article
ID ADOLESCENTS; CHILDREN
AB Physical literacy is becoming increasingly popular in sport, recreation, physical education and physical activity settings and programming. We developed an environmental assessment tool to evaluate the extent child and youth activity programs implement physical literacy across four domains: environment, programming, leaders and staff, and values and goals. The Physical Literacy Environmental Assessment (PLEA) tool was developed in 3 phases. First, the PLEA tool was created, content validity established, and physical literacy leaders were consulted. In the second phase, the PLEA tool was completed and tested by 83 child and youth programs and it was validated with individual physical literacy assessments completed on children in programs that scored in the top 10% and bottom 10% on the PLEA tool. Third, a National consultation was conducted, and program leaders provided feedback on the PLEA tool. In Phase 1, the PLEA tool was modified and shortened from 41 to 29 indicators, based on feedback from physical literacy content leaders. In Phase 2, participants in programs that scored in the top 10% had significantly higher scores on the upper body object control domain of PLAYfun (p = 0.018), and significantly higher PLAYself scores (p = 0.04) than participants in programs that scored in the bottom 10%. In Phase 3, over 80% of program leaders identified the PLEA tool was useful, and relevant to their areas of practice. The completed PLEA tool is a 20-item environmental assessment tool to evaluate to what degree child and youth programming implement physical literacy across four domains: environment, programming, leaders and staff, and values and goals. The application and validity of the PLEA tool beyond child and youth physical education, sport, dance and recreation sectors, such as in early years programs, should be investigated.
C1 [Caldwell, Hilary A. T.; Timmons, Brian W.] McMaster Univ, Dept Pediat, Child Hlth & Exercise Med Program, Hamilton, ON, Canada.
   [Caldwell, Hilary A. T.; Timmons, Brian W.] McMaster Univ, Dept Kinesiol, Hamilton, ON, Canada.
   [Wilson, Alexandra; Mitchell, Drew] Sport Life Soc, Victoria, BC, Canada.
RP Timmons, BW (corresponding author), McMaster Univ, Dept Pediat, Child Hlth & Exercise Med Program, Hamilton, ON, Canada.; Timmons, BW (corresponding author), McMaster Univ, Dept Kinesiol, Hamilton, ON, Canada.
EM timmonbw@mcmaster.ca
RI Timmons, Brian Timmons/AAX-1154-2021
OI Timmons, Brian Timmons/0000-0002-4063-9656
FU City of Hamilton Public Health Services; City of Hamilton Healthy Kids
   Community Challenge; RBC Learn to Play Grant; Tier II Canada Research
   Chair in Child Health and Exercise Medicine; Ontario Graduate
   ScholarshipOntario Graduate Scholarship
FX Financial support from City of Hamilton Public Health Services, City of
   Hamilton Healthy Kids Community Challenge and RBC Learn to Play Grant.
   BWT is supported by a Tier II Canada Research Chair in Child Health and
   Exercise Medicine. HATC was supported by an Ontario Graduate
   Scholarship. Two of the authors, AW and DM, are employed by Sport for
   Life. Sport for Life provided support in the form of salaries for AW and
   DM, who contributed to the manuscript by assisting with data collection,
   decision to publish, and preparation and review of the manuscript. Sport
   for Life now hosts the PLEA Tool as a free, open access resource on
   their website with no intention of revenue generation.
CR Barnett LM, 2008, INT J BEHAV NUTR PHY, V5, DOI 10.1186/1479-5868-5-40
   Barnett LM, J ADOLESC HEAL, V44, P252
   Cairney J, 2017, MED SCI SPORTS EXERC
   Cairney John., 2016, ANN REV SPORTS MED, V3, P1073
   Canadian Fitness & Lifestyle Research Institute, 2016, KIDS CAN PLAY PART O
   Cohen J., 1988, STAT POWER ANAL BEHA
   Edwards LC, 2017, SPORTS MED, V47, P113, DOI 10.1007/s40279-016-0560-7
   High Five, 2013, QUEST 2 HIV 5 BEST W
   International Physical Literacy Association, 2015, CONS STAT PHYS LIT
   Lavrakas P.J., 2008, ENCY SURVEY RES METH
   Longmuir PE, 2015, BMC PUBLIC HEALTH, V15, DOI 10.1186/s12889-015-2106-6
   Manitoba Education and Training, 2000, MAN PHYS ED HLTH ED
   Markus KA, 2012, ENCY RES DESIGN, P239
   Mathison Sandra, 2005, ENCY EVALUATION, DOI [10.4135/9781412950558, DOI 10.4135/9781412950558]
   Norman GR, 2015, HLTH MEASUREMENT SCA
   Owen KB, 2014, PREV MED, V67, P270, DOI 10.1016/j.ypmed.2014.07.033
   ParticipACTION, 2018, BRAIN BOD EQ CAN KIN
   PHE Canada, PASSP LIF
   PHE Canada, PHYS LIT CHECKL
   Raudsepp L, 2002, PEDIATR EXERC SCI, V14, P97, DOI 10.1123/pes.14.1.97
   Robinson DB, 2017, MEAS PHYS EDUC EXERC, V21, P40, DOI [10.1080/1091367x.2016.1249793, 10.1080/1091367X.2016.1249793]
   Sport for Life, 2013, PHYS LIT ASS YOUTH
   Sport for Life, 2018, QUAL SPORT CHECKL
   Stearns JA, 2019, MEAS PHYS EDUC EXERC, V23, P47, DOI 10.1080/1091367X.2018.1500368
   Van der Horst K, 2007, MED SCI SPORT EXER, V39, P1241, DOI 10.1249/mss.0b013e318059bf35
NR 25
TC 4
Z9 4
U1 10
U2 16
PU PUBLIC LIBRARY SCIENCE
PI SAN FRANCISCO
PA 1160 BATTERY STREET, STE 100, SAN FRANCISCO, CA 94111 USA
SN 1932-6203
J9 PLOS ONE
JI PLoS One
PD MAR 17
PY 2020
VL 15
IS 3
AR e0230447
DI 10.1371/journal.pone.0230447
PG 15
WC Multidisciplinary Sciences
WE Science Citation Index Expanded (SCI-EXPANDED)
SC Science & Technology - Other Topics
GA LQ9DF
UT WOS:000535296400038
PM 32182272
OA gold, Green Published
DA 2022-04-21
ER

PT J
AU Hassani, F
   Sheikh, M
   Shahrbanian, S
AF Hassani, Fahimeh
   Sheikh, Mahmoud
   Shahrbanian, Shahnaz
TI The physical literacy and children with autism
SO EARLY CHILD DEVELOPMENT AND CARE
LA English
DT Article
DE Physical literacy; autism; development disorder; physical activity
ID DEVELOPMENTAL COORDINATION DISORDER; FUNDAMENTAL MOVEMENT SKILLS;
   SELF-CONCEPT; FITNESS; PLAY; COMPETENCE; BEHAVIORS; EDUCATION; OBESITY;
   IMPACT
AB Children with autism spectrum disorder (ASD) who have problems such as inactivity and the lack of communication need interventions that enable them to participate in society just like their peers. The purpose of this study was to investigate 'I can have physical literacy' programme (ICPL) on physical literacy (PL) in children with ASD. This study was a quasi-experimental study with the pre-test, post-test design, and control group. The intervention programme was based on ICPL and the Canadian assessment of physical literacy (CAPL). The results showed that physical competence (p=.005), daily behaviour (p=.003), motivation and confidence (p=.005), knowledge (p=.001), and PL (p=.005). The intervention is based on the PL effect on physical competence to engage in physical activity (PA), and also embraces more than the body and development of physical skills which includes other factors.
C1 [Hassani, Fahimeh] Univ Tehran, Int Branch, Dept Motor Dev, Kish Int Campus, Kish Island, Iran.
   [Hassani, Fahimeh] Umea Univ, Fac Social Sci, Dept Educ, Umea, Sweden.
   [Sheikh, Mahmoud] Univ Tehran, Fac Phys Educ & Sport Sci, Dept Motor Behav, Tehran, Iran.
   [Shahrbanian, Shahnaz] Tarbiat Modares Univ, Fac Humanities, Dept Sport Sci, Tehran, Iran.
RP Sheikh, M (corresponding author), Univ Tehran, Fac Phys Educ & Sport Sci, Dept Motor Behav, Tehran, Iran.
EM prosheikh@yahoo.com
RI Shahrbanian, Shahnaz/AAI-9577-2021; Sheikh, Mahmoud/AAT-6446-2020
OI Shahrbanian, Shahnaz/0000-0003-3104-7584; Sheikh,
   Mahmoud/0000-0002-5047-7806; Hassani, Fahimeh/0000-0002-5430-0071
CR American Psychiatric Association, 2013, DIAGNOSTIC STAT MANU, V5th ed., DOI [10.1176/appi.books.9780890425596, 10.1176/appi.books.9780890425596.dsm05, DOI 10.1176/APPI.BOOKS.9780890425596]
   Babic MJ, 2014, SPORTS MED, V44, P1589, DOI 10.1007/s40279-014-0229-z
   Bai Y, 2015, RES Q EXERCISE SPORT, V86, P406, DOI 10.1080/02701367.2015.1087639
   Bandura A., 1986, SOCIAL FDN THOUGHT A
   Barnett LM, 2016, J TEACH PHYS EDUC, V35, P219, DOI 10.1123/jtpe.2014-0209
   Basturk S, 2010, PROCD SOC BEHV, V2, P1940, DOI 10.1016/j.sbspro.2010.03.260
   Beets MW, 2007, SEX ROLES, V56, P125, DOI 10.1007/s11199-006-9154-4
   Bower JK, 2008, AM J PREV MED, V34, P23, DOI 10.1016/j.amepre.2007.09.022
   Boyer C, 2013, PEDIATR EXERC SCI, V25, P407, DOI 10.1123/pes.25.3.407
   BUNKER LK, 1991, ELEM SCHOOL J, V91, P467, DOI 10.1086/461669
   Cairney J, 2005, ADAPT PHYS ACT Q, V22, P67, DOI 10.1123/apaq.22.1.67
   Cairney J, 2019, SPORTS MED, V49, P371, DOI 10.1007/s40279-019-01063-3
   Canadian Society for Exercise Physiology, 2013, CAN SOC EX PHYS PHYS
   Canadian Sport for Life, 2015, CAN PHYS LIT CONS ST
   Carrel AL, 2012, J PEDIATR-US, V161, P120, DOI 10.1016/j.jpeds.2012.01.036
   Cecchini JA, 2020, J TEACH PHYS EDUC, V39, P121, DOI 10.1123/jtpe.2018-0274
   DeJesus BM, 2020, COMPLEMENT THER MED, V49, DOI 10.1016/j.ctim.2020.102299
   Del Ben M., 2009, INVESTIGATING ASS MO
   Delaney B., 2008, IMPROVING PHYS LITER, P593
   Fortnum K, 2018, MENT HEALTH PHYS ACT, V15, P95, DOI 10.1016/j.mhpa.2018.10.001
   Franco E., 2019, J TEACHING PHYS ED, V1, P1
   Gu XL, 2019, J TEACH PHYS EDUC, V38, P146, DOI 10.1123/jtpe.2018-0069
   Haible S, 2020, INT J ENV RES PUB HE, V17, DOI 10.3390/ijerph17010039
   Hassani F, 2022, INT J DEV DISABIL, V68, P219, DOI 10.1080/20473869.2020.1752995
   Hawks Z, 2020, J AUTISM DEV DISORD, V50, P342, DOI 10.1007/s10803-019-04224-5
   Hay JA, 1992, CLIN J SPORT MED, V2, P192, DOI DOI 10.1097/00042752-199207000-00007
   Holt N., 2004, PHYS HLTH ED J, V70, P4
   Honig AS, 2019, EARLY CHILD DEV CARE, V189, P1457, DOI 10.1080/03004430.2017.1388353
   International Physical Literacy Association, 2017, DEF PHYS LIT
   Irwin LG, 2007, CHILD CARE HLTH DEV, V33, P353, DOI 10.1111/j.1365-2214.2006.00668.x
   Jones RA, 2017, PLOS ONE, V12, DOI 10.1371/journal.pone.0172482
   Jull S., 2017, I CAN DEV PHYS LITER
   Kentel J. A., 2007, Physical Education and Sport Pedagogy, V12, P145, DOI 10.1080/17408980701282027
   Kriellaars DJ, 2019, J TEACH PHYS EDUC, V38, P162, DOI 10.1123/jtpe.2018-0269
   Lanigan JD, 2011, CHILD CARE HLTH DEV, V37, P368, DOI 10.1111/j.1365-2214.2010.01191.x
   LASKY PA, 1985, FAM RELAT, V34, P13, DOI 10.2307/583752
   Leger LA, 1988, J SPORT SCI, V6, P93, DOI 10.1080/02640418808729800
   Longmuir P. E., 2015, J SPORT HEALTH SCI, V6, P231
   Longmuir PE, 2015, BMC PUBLIC HEALTH, V15, DOI 10.1186/s12889-015-2106-6
   LUSSIER C, 2010, PHYS HLTH ED J, V76, P40
   Macdonald D, 2013, ICSSPE B J SPORT SCI, V65, P351
   Mandigo J, 2019, J TEACH PHYS EDUC, V38, P136, DOI 10.1123/jtpe.2018-0028
   McCoy SM, 2016, J AUTISM DEV DISORD, V46, P2317, DOI 10.1007/s10803-016-2762-0
   Nichols C, 2019, AUTISM, V23, P1398, DOI 10.1177/1362361318810221
   Pan CY, 2017, AUTISM, V21, P190, DOI 10.1177/1362361316633562
   Pan CY, 2011, RES AUTISM SPECT DIS, V5, P657, DOI 10.1016/j.rasd.2010.08.001
   Peters S, 2013, BEWEGUNGSTHERAPIE GE, V29, P210
   Pienaar AE, 2001, J HUM MOVEMENT STUD, V41, P105
   Roetert EP, 2015, J SPORT HEALTH SCI, V4, P108, DOI 10.1016/j.jshs.2015.03.002
   Rosenthal R, 1994, HDB RES SYNTHESIS, V621, P231
   Santangelo SL, 1999, DEV COGN NEUROSCI, P431
   Schultheis S. F., 2000, FOCUS AUTISM DEV DIS, V15, P159, DOI DOI 10.1177/108835760001500306
   SHAH A, 1983, J CHILD PSYCHOL PSYC, V24, P613, DOI 10.1111/j.1469-7610.1983.tb00137.x
   Shearer C, 2018, J TEACH PHYS EDUC, V37, P237, DOI 10.1123/jtpe.2018-0136
   Sorensen K, 2012, BMC PUBLIC HEALTH, V12, DOI 10.1186/1471-2458-12-80
   Sudeck G, 2016, GER J EXERC SPORT RE, V46, P74, DOI 10.1007/s12662-016-0405-4
   Taylor A, 2019, HEALTHCARE-BASEL, V7, DOI 10.3390/healthcare7030102
   Tremblay MS, 2018, BMC PUBLIC HEALTH, V18, DOI 10.1186/s12889-018-5903-x
   TREMBLAY MS, 2007, HLTH REP, V21, P7
   Tyler K., 2014, AUTISM RES TREATMENT, V2014
   Ward JK, 2019, J TEACH PHYS EDUC, V38, P187, DOI 10.1123/jtpe.2018-0140
   Webster CA, 2015, OBES REV, V16, P691, DOI 10.1111/obr.12285
   Whitehead M, 2013, ICSSPE B, V65, P22
   Whitehead M., 2016, INT PHYS LITERACY AS
   World Health Organization (WHO), 2018, GLOB ACT PLAN PHYS A
   Yilmaz I, 2004, PEDIATR INT, V46, P624, DOI 10.1111/j.1442-200x.2004.01938.x
   Yu J, 2016, DISABIL REHABIL, V38, P45, DOI 10.3109/09638288.2015.1014067
NR 67
TC 2
Z9 2
U1 4
U2 15
PU ROUTLEDGE JOURNALS, TAYLOR & FRANCIS LTD
PI ABINGDON
PA 2-4 PARK SQUARE, MILTON PARK, ABINGDON OX14 4RN, OXON, ENGLAND
SN 0300-4430
EI 1476-8275
J9 EARLY CHILD DEV CARE
JI Early Child Dev. Care
PD FEB 17
PY 2022
VL 192
IS 3
BP 470
EP 480
DI 10.1080/03004430.2020.1766452
EA MAY 2020
PG 11
WC Education & Educational Research; Psychology, Developmental
WE Social Science Citation Index (SSCI)
SC Education & Educational Research; Psychology
GA ZU9SS
UT WOS:000541276800001
DA 2022-04-21
ER

PT J
AU Keegan, RJ
   Barnett, LM
   Dudley, DA
   Telford, RD
   Lubans, DR
   Bryant, AS
   Roberts, WM
   Morgan, PJ
   Schranz, NK
   Weissensteiner, JR
   Vella, SA
   Salmon, J
   Ziviani, J
   Okely, AD
   Wainwright, N
   Evans, JR
AF Keegan, Richard J.
   Barnett, Lisa M.
   Dudley, Dean A.
   Telford, Richard D.
   Lubans, David R.
   Bryant, Anna S.
   Roberts, William M.
   Morgan, Philip J.
   Schranz, Natasha K.
   Weissensteiner, Juanita R.
   Vella, Stewart A.
   Salmon, Jo
   Ziviani, Jenny
   Okely, Anthony D.
   Wainwright, Nalda
   Evans, John R.
TI Defining Physical Literacy for Application in Australia: A Modified
   Delphi Method
SO JOURNAL OF TEACHING IN PHYSICAL EDUCATION
LA English
DT Article
DE education; expert; consensus; policy; sport
ID EDUCATION; MODEL
AB Purpose: The development of a physical literacy definition and standards framework suitable for implementation in Australia. Method: Modified Delphi methodology. Results: Consensus was established on four defining statements: Core-Physical literacy is lifelong holistic learning acquired and applied in movement and physical activity contexts; Composition-Physical literacy reflects ongoing changes integrating physical, psychological, cognitive, and social capabilities; Importance-Physical literacy is vital in helping us lead healthy and fulfilling lives through movement and physical activity; and Aspiration-A physically literate person is able to draw on his/her integrated physical, psychological, cognitive, and social capacities to support health promoting and fulfilling movement and physical activity, relative to the situation and context, throughout the lifespan. The standards framework addressed four learning domains (physical, psychological, cognitive, and social), spanning five learning configurations/levels. Conclusion: The development of a bespoke program for a new context has important implications for both existing and future programs.
C1 [Keegan, Richard J.; Telford, Richard D.] Univ Canberra, Res Inst Sport & Exercise UCRISE, Fac Hlth, Canberra, ACT, Australia.
   [Barnett, Lisa M.] Deakin Univ, IPAN, Sch Hlth & Social Dev, Melbourne, Vic, Australia.
   [Dudley, Dean A.] Macquarie Univ, Dept Educ Studies, Sydney, NSW, Australia.
   [Lubans, David R.; Morgan, Philip J.] Univ Newcastle, Fac Educ & Arts, Prior Res Ctr Phys Act & Nutr, Sch Educ, Callaghan, NSW, Australia.
   [Bryant, Anna S.] Cardiff Metropolitan Univ, Cardiff Sch Sport & Hlth Sci, Cardiff, S Glam, Wales.
   [Roberts, William M.] Univ Gloucestershire, Sch Sport & Exercise, Gloucester, England.
   [Schranz, Natasha K.] Univ South Australia, Sch Hlth Sci, Alliance Res Exercise Nutr & Act, Adelaide, SA, Australia.
   [Weissensteiner, Juanita R.] New South Wales Off Sport, Silverwater, NSW, Australia.
   [Vella, Stewart A.] Univ Wollongong, Sch Psychol, Fac Social Sci, Wollongong, NSW, Australia.
   [Salmon, Jo] Deakin Univ, IPAN, IPAN, Vic, Australia.
   [Ziviani, Jenny] Univ Queensland, Sch Hlth & Rehabil Sci, Brisbane, Qld, Australia.
   [Okely, Anthony D.] Univ Wollongong, Fac Social Sci, Wollongong, NSW, Australia.
   [Wainwright, Nalda] Univ Wales Trinity St David, Sch Sport Hlth & Outdoor Educ, Carmarthen, Dyfed, Wales.
   [Evans, John R.] Univ Technol Sydney, Sport & Exercise Sci, Sydney, NSW, Australia.
RP Keegan, RJ (corresponding author), Univ Canberra, Res Inst Sport & Exercise UCRISE, Fac Hlth, Canberra, ACT, Australia.
EM richard.keegan@canberra.edu.au
RI Lubans, David Revalds/G-7436-2013; Roberts, Will/J-7565-2019; DUDLEY,
   DEAN/AAD-1654-2022; Okely, Anthony D/R-1679-2018; Salmon,
   Jo/X-2630-2019; Morgan, Philip J/G-7072-2013; Barnett, Lisa/C-9997-2014;
   Keegan, Richard/V-1752-2019
OI Roberts, Will/0000-0001-5736-5244; DUDLEY, DEAN/0000-0001-5140-9533;
   Okely, Anthony D/0000-0002-1626-8170; Salmon, Jo/0000-0002-4734-6354;
   Morgan, Philip J/0000-0002-5632-8529; Barnett, Lisa/0000-0002-9731-625X;
   Keegan, Richard/0000-0003-4253-4492; Evans, John
   Robert/0000-0003-1566-4507; Vella, Stewart/0000-0003-0537-9366; Telford,
   Richard/0000-0003-4485-9362
FU Australian Government through the Australian Sports Commission
FX The views expressed in this article are those of the authors and do not
   reflect the views or policy position of the Australian Government or
   Australian Sports Commission (now "Sport Australia"). While the work
   presented here builds upon partnerships formed in the development of the
   Australian Sports Commission's Physical Literacy content, this work is
   presented independently and does not represent the views of the original
   panel formed to develop the Physical Literacy content nor the views or
   policy positions of the Australian Sports Commission or Australian
   Government. The research forming the basis of this paper was funded by
   the Australian Government through the Australian Sports Commission. The
   research, including all models, frameworks, and materials associated
   with the Australian Definition and Draft Australian Physical Literacy
   Standard, was developed in collaboration with the Australian Sports
   Commission. All intellectual property remains the exclusive property of
   the Australian Sports Commission.
CR Australian Sports Commission, 2017, PHYS LIT WHAT DOES I
   Australian Sports Commission, 2017, PHYS LIT INF DEF AUS
   Baker A, 2003, BRIT J PHILOS SCI, V54, P245, DOI 10.1093/bjps/54.2.245
   Balyi I., 2006, CANADIAN SPORT LIFE
   BIGGS J, 1989, AUST J EDUC, V33, P151, DOI 10.1177/168781408903300205
   Biggs J., 2011, TEACHING QUALITY LEA
   Biggs J.B., 1982, EVALUATING QUALITY L
   Butterwick Dale J, 2006, J Allied Health, V35, P147
   Cairney John., 2016, ANN REV SPORTS MED, V3, P1073
   Cote J, 2008, INT STUD PHYS EDUC Y, P34
   DALKEY N, 1963, MANAGE SCI, V9, P458, DOI 10.1287/mnsc.9.3.458
   Delbecq AL, 1975, GROUP TECHNIQUES PRO
   Ding D, 2016, LANCET, V388, P1311, DOI 10.1016/S0140-6736(16)30383-X
   Dudley DA, 2015, PHYS EDUC-US, V72, P236
   Edwards LC, 2018, SPORTS MED, V48, P659, DOI 10.1007/s40279-017-0817-9
   Edwards LC, 2017, SPORTS MED, V47, P113, DOI 10.1007/s40279-016-0560-7
   Ekkekakis P, 2016, SPORT AND EXERCISE PSYCHOLOGY RESEARCH: FROM THEORY TO PRACTICE, P389, DOI 10.1016/B978-0-12-803634-1.00018-2
   Evans J, 2014, EUR PHYS EDUC REV, V20, P319, DOI 10.1177/1356336X14524854
   Feyerabend P, 1975, METHOD
   Francis CE, 2016, J PHYS ACT HEALTH, V13, P214, DOI 10.1123/jpah.2014-0597
   Fraser-Thomas J, 2008, PSYCHOL SPORT EXERC, V9, P645, DOI 10.1016/j.psychsport.2007.08.003
   GOODMAN CM, 1987, J ADV NURS, V12, P729, DOI 10.1111/j.1365-2648.1987.tb01376.x
   Graefe A, 2011, INT J FORECASTING, V27, P183, DOI 10.1016/j.ijforecast.2010.05.004
   Green NR, 2018, J TEACH PHYS EDUC, V37, P272, DOI 10.1123/jtpe.2018-0129
   Hardman K, 2008, KINESIOLOGY, V40, P5
   Hasson F, 2000, J ADV NURS, V32, P1008, DOI 10.1046/j.1365-2648.2000.01567.x
   Hsu C., 2007, PRACTICAL ASSESSMENT, V12, P1
   Hyndman B, 2018, EUR PHYS EDUC REV, V24, P292, DOI 10.1177/1356336X17690312
   International Physical Literacy Association (ITPLA), 2017, IPLA DEF
   Ivancevic T, 2009, NONLINEAR DYNAM, V56, P23, DOI 10.1007/s11071-008-9376-9
   Jurbala P, 2015, QUEST, V67, P367, DOI 10.1080/00336297.2015.1084341
   Keegan R. J., 2019, J TEACHING PHYS ED, V38
   Keegan R. J., PHYS LITERACY WORLD
   Keeney S, 2001, INT J NURS STUD, V38, P195, DOI 10.1016/S0020-7489(00)00044-4
   Keeney S., 2011, DELPHI TECHNIQUE NUR, V38, P195
   Kristen L, 2015, INT J QUAL STUD HEAL, V10, DOI 10.3402/qhw.v10.27326
   Lafave MR, 2013, INT J SPORTS MED, V34, P170, DOI 10.1055/s-0032-1311651
   Lafave M, 2008, ADV HEALTH SCI EDUC, V13, P397, DOI 10.1007/s10459-006-9050-2
   Lakatos Imre, 1970, CAN THEORIES BE REFU, V4, P91, DOI DOI 10.1017/CBO9781139171434.009
   Longmuir PE, 2016, RES Q EXERCISE SPORT, V87, P28, DOI 10.1080/02701367.2016.1124671
   Lundvall S, 2015, J SPORT HEALTH SCI, V4, P113, DOI 10.1016/j.jshs.2015.02.001
   Macdonald D, 2014, PHYS EDUC SPORT PEDA, V19, P436, DOI 10.1080/17408989.2013.769510
   Mandigo J., 2012, PHYS ED HLTH J, V75, P27
   Metcalf B, 2012, BMJ-BRIT MED J, V345, DOI 10.1136/bmj.e5888
   Nelson J, 2017, EDUC RES-UK, V59, P127, DOI 10.1080/00131881.2017.1314115
   Nevo I, 2011, BRIT J SOC WORK, V41, P1176, DOI 10.1093/bjsw/bcq149
   Phillips B, 2001, LEVELS EVIDENCE GRAD
   PILL J, 1971, SOCIO ECON PLAN SCI, V5, P57, DOI 10.1016/0038-0121(71)90041-3
   Pot N, 2018, J TEACH PHYS EDUC, V37, P246, DOI 10.1123/jtpe.2018-0133
   Rattan SSP, 2005, NEURAL NETWORKS, V18, P61, DOI 10.1016/j.neunet.2004.08.002
   Roberts G. C., 2012, ADV MOTIVATION SPORT, P3
   Robinson DB, 2018, J TEACH PHYS EDUC, V37, P288, DOI 10.1123/jtpe.2018-0135
   Shearer C, 2018, J TEACH PHYS EDUC, V37, P237, DOI 10.1123/jtpe.2018-0136
   Spengler J. O., 2015, PHYS LITERACY GLOBAL
   Sport New Zealand, 2018, PHYS LIT APPR
   Sumsion T, 1998, BRIT J OCCUPATIONAL, V61, P153, DOI DOI 10.1177/030802269806100403
   Walker A, 1996, INT J THER REHABIL, V3, P677, DOI DOI 10.12968/BJTR.1996.3.12.14731
   Ward G, 2015, SPORT EDUC SOC, V20, P588, DOI 10.1080/13573322.2014.975114
   Whitehead M., 2001, European Journal of Physical Education, V6, P127
   Whitehead M., 2010, PHYS LITERACY LIFECO
   Whitehead ME, 2018, J TEACH PHYS EDUC, V37, P252, DOI 10.1123/jtpe.2018-0139
   Williams J, 2018, SPORT EDUC SOC, V23, P462, DOI 10.1080/13573322.2016.1210118
   World Health Organization, 2015, WHO MORT DAT
   World Health Organization, 2014, PHYS ACTIVITY
   Zenko Z, 2016, SPORT EXERC PERFORM, V5, P337, DOI 10.1037/spy0000069
   [No title captured]
NR 66
TC 36
Z9 36
U1 11
U2 41
PU HUMAN KINETICS PUBL INC
PI CHAMPAIGN
PA 1607 N MARKET ST, PO BOX 5076, CHAMPAIGN, IL 61820-2200 USA
SN 0273-5024
EI 1543-2769
J9 J TEACH PHYS EDUC
JI J. Teach. Phys. Educ.
PD APR
PY 2019
VL 38
IS 2
SI SI
BP 105
EP 118
DI 10.1123/jtpe.2018-0264
PG 14
WC Education & Educational Research; Sport Sciences
WE Science Citation Index Expanded (SCI-EXPANDED); Social Science Citation Index (SSCI)
SC Education & Educational Research; Sport Sciences
GA HS1MP
UT WOS:000463626700005
OA Green Accepted
DA 2022-04-21
ER

PT J
AU Cale, L
   Harris, J
AF Cale, Lorraine
   Harris, Jo
TI The Role of Knowledge and Understanding in Fostering Physical Literacy
SO JOURNAL OF TEACHING IN PHYSICAL EDUCATION
LA English
DT Article
DE health; learning; pedagogy; physical education; progression
ID HEALTH-RELATED FITNESS; PROFESSIONAL-DEVELOPMENT; SECONDARY-SCHOOLS;
   EDUCATION; PERCEPTIONS; ISSUES
AB This article explores the role of knowledge and understanding in fostering physical literacy, which is considered fundamental to successful participation in physical activity, and to valuing and taking responsibility for engaging in physical activities for life. First, it highlights the place and importance of knowledge and understanding within the broad concept, cognitive domain, and attributes of physical literacy. The type, scope, and progression of knowledge and understanding deemed necessary to foster physical literacy are then explored, with attention paid to knowledge of health within the school context in particular. To conclude, the article outlines selected pedagogical approaches and practical strategies for developing and monitoring such knowledge and understanding.
C1 [Cale, Lorraine; Harris, Jo] Loughborough Univ Technol, Sch Sport Exercise & Hlth Sci, Loughborough, Leics, England.
   [Cale, Lorraine] Univ Limerick, Limerick, Ireland.
RP Cale, L (corresponding author), Loughborough Univ Technol, Sch Sport Exercise & Hlth Sci, Loughborough, Leics, England.
EM l.a.cale@lboro.ac.uk
CR Alfrey L., 2014, ASIA PACIFIC J HLTH, V5, P3
   Alfrey L, 2012, PHYS EDUC SPORT PEDA, V17, P477, DOI 10.1080/17408989.2011.594429
   All-Party Commission on Physical Activity, 2014, TACKL PHYS IN COORD
   Almond L., 2010, PHYS LITERACY LIFECO, P116
   Almond L, 2017, PHYS ED MATTERS, V12, P19
   Armour K, 2013, QUEST, V65, P201, DOI 10.1080/00336297.2013.773531
   Blanchard C, 2013, GLOB HEALTH PROMOT, V20, P113, DOI 10.1177/1757975913500681
   Bowler M, 2012, BRIT ED RES ASS ANN
   Bowler M., 2015, INT ASS PHYS ED HIGH
   Burrows L, 2009, HEALTH EDUC J, V68, P157, DOI 10.1177/0017896909339332
   Cale L., 2009, GETTING BUGGERS FIT
   Cale L., 2005, EXERCISE YOUNG PEOPL
   Cale L, 2017, 30 AUSTR COUNC HLTH
   Cale L, 2006, SPORT EDUC SOC, V11, P401, DOI 10.1080/13573320600924890
   Cale L, 2017, ROUT INT HANDB, P399
   Cale L, 2016, EUR PHYS EDUC REV, V22, P526, DOI 10.1177/1356336X15623774
   Castelli D, 2007, J TEACH PHYS EDUC, V26, P3, DOI 10.1123/jtpe.26.1.3
   Department for Education, 2013, PROGR STUD PHYS ED S
   Edwards LC, 2017, SPORTS MED, V47, P113, DOI 10.1007/s40279-016-0560-7
   Ennis CD, 2015, J SPORT HEALTH SCI, V4, P119, DOI 10.1016/j.jshs.2015.03.001
   Fardy PS, 2004, J TEACH PHYS EDUC, V23, P359, DOI 10.1123/jtpe.23.4.359
   Haerens L, 2011, QUEST, V63, P321, DOI 10.1080/00336297.2011.10483684
   Harris J, 2010, PHYS ED LEARNING GUI, P26
   Harris J., 2018, PROMOTING ACTIVE LIF
   Harris J, 2016, PHYS ED MATTERS, V11, P52
   Harris J., 2000, HLTH RELATED EXERCIS
   Harris J, 2015, SPORT EDUC SOC, V20, P908, DOI 10.1080/13573322.2013.853659
   Hastie PA, 2017, J TEACH PHYS EDUC, V36, P3, DOI 10.1123/jtpe.2016-0182
   Hastie PA, 2017, J TEACH PHYS EDUC, V36, P119, DOI 10.1123/jtpe.2016-0151
   Hodges M, 2017, J TEACH PHYS EDUC, V36, P32, DOI 10.1123/jtpe.2016-0107
   James A, 2013, FITNESS ROOM ACTIVIT
   Keating XFD, 2009, J TEACH PHYS EDUC, V28, P333, DOI 10.1123/jtpe.28.3.333
   Kirk D, 2013, EDUC PHILOS THEORY, V45, P973, DOI 10.1080/00131857.2013.785352
   Kulinna PH, 2008, J TEACH PHYS EDUC, V27, P292, DOI 10.1123/jtpe.27.3.292
   Liedl R., 2013, PHYS HLTH ED J, V79, P19
   Lundvall S, 2015, J SPORT HEALTH SCI, V4, P113, DOI 10.1016/j.jshs.2015.02.001
   McKenzie TL, 2007, QUEST, V59, P346
   McMullen J, 2015, QUEST, V67, P384, DOI 10.1080/00336297.2015.1082920
   Murdoch E., 2010, PHYS LITERACY LIFECO, P175
   Puhse U., 2011, INT J PHYS ED, V48, P2
   Trost S, 2006, HDB PHYS ED, P63
   Whitehead M., 2010, PHYS LITERACY LIFECO, P10
   Whitehead M., 2013, DEBATES PHYS ED, P74
   Whitehead M, 2010, PHYS LITERACY LIFECO, P56
   Whitehead M, 2013, ICSSPE J SPORT SCI P, V65, P42
   Whitehead M, 2007, SPORT ETHICS PHILOS, V1, P281, DOI 10.1080/17511320701676916
NR 46
TC 14
Z9 14
U1 3
U2 20
PU HUMAN KINETICS PUBL INC
PI CHAMPAIGN
PA 1607 N MARKET ST, PO BOX 5076, CHAMPAIGN, IL 61820-2200 USA
SN 0273-5024
EI 1543-2769
J9 J TEACH PHYS EDUC
JI J. Teach. Phys. Educ.
PD JUL
PY 2018
VL 37
IS 3
SI SI
BP 280
EP 287
DI 10.1123/jtpe.2018-0134
PG 8
WC Education & Educational Research; Sport Sciences
WE Science Citation Index Expanded (SCI-EXPANDED); Social Science Citation Index (SSCI)
SC Education & Educational Research; Sport Sciences
GA GR1YI
UT WOS:000442352000008
OA Green Published, Green Accepted
DA 2022-04-21
ER

PT J
AU Coates, J
AF Coates, Janine
TI Physically fit or physically literate? How children with special
   educational needs understand physical education
SO EUROPEAN PHYSICAL EDUCATION REVIEW
LA English
DT Article
DE children; curriculum; fitness; physical literacy; special educational
   needs
AB The role of physical literacy within physical education (PE) has become a widely debated topic in recent years. Its role in educating children about physicality through embodiment, skill acquisition and reading the environment is argued to be of great benefit to children. However, whether children understand the role of PE in the development of these competencies is not clear, and this is even truer for children who have special educational needs (SEN). Drawing on qualitative phenomenological data from 30 children in key stages two and three (7 to 14 years of age) who have SEN, this article explores notions of physical fitness and physical literacy as understood by children in PE lessons. It aims to gain insight into the ways that children understand the purpose of PE, and places these perceptions within a physical literacy framework, using the National Curriculum for PE (NCPE) as a foundation. Findings demonstrate that children with SEN perceive PE as a means for improving physical fitness, whereas concepts surrounding physical literacy appear to be lost. The article concludes by making recommendations for factoring physical literacy components more forcibly into the PE curriculum, and through initial teacher training and continued professional development.
C1 Univ Nottingham, Sch Community Hlth Sci, Dept Dev Psychiat, Nottingham NG8 1BB, England.
RP Coates, J (corresponding author), Univ Nottingham, Sch Community Hlth Sci, Dept Dev Psychiat, Sir Colin Campbell Bldg,Jubilee Campus,Triumph Rd, Nottingham NG8 1BB, England.
EM Janine.Coates@nottingham.ac.uk
RI Coates, Janine/J-7013-2019
CR ALDERSON P, 2000, RES CHILDREN PERSPEC
   British Educational Research Association, 2004, REV ETH GUID ED RES
   Coates J, 2010, DISABIL REHABIL, V32, P1517, DOI 10.3109/09638288.2010.497037
   Cohen L., 2007, RES METHODS ED, V6th
   Crotty M., 2009, FDN SOCIAL RES MEANI
   Department for Education and Skills, 2006, DIS NAT CURR REV
   Department for Education and Skills, 2001, SPEC ED NEEDS COD PR
   Department for Education and Skills and Qualifications and Curriculum Authority, 1999, NAT CURR HDB SEC TEA
   Evans J., 2004, European Physical Education Review, V10, P95, DOI 10.1177/1356336X04042158
   Evans J, 2004, J TEACH PHYS EDUC, V23, P372, DOI 10.1123/jtpe.23.4.372
   Evans J., 2003, European Physical Education Review, V9, P87, DOI 10.1177/1356336X03009001182
   Giorgi A, 2008, QUALITATIVE PSYCHOL
   Green K., 1998, SPORT, V3, P125, DOI DOI 10.1080/1357332980030201
   Holt N., 2004, PHYS HLTH ED J, V70, P4
   Jones R., 2001, European Journal of Physical Education, V6, P81
   Killingbeck M., 2007, Physical Education Matters, V2, P20
   Kristen L., 2002, European Physical Education Review, V8, P139, DOI 10.1177/1356336X020082003
   Lee M., 2004, British Journal of Teaching Physical Education, V35, P6
   *NHS, 2010, CHANGE4LIFE
   OKANE C, 2000, RES CHILDREN PERSPEC
   Penney D, 2000, SPORT EDUC SOC, V5, P71, DOI 10.1080/135733200114442
   PENNEY D, 2002, SOCIOLOGY SPORT PHYS
   *QCDA, 2009, PRIM CURR REV CURR R
   *QUAL CURR AUTH, 2007, NEW SEC CURR WHAT HA
   Qualifications and Curriculum Authority, 2007, PHYS ED PROGR STUD K
   Robson C, 2006, REAL WORLD RES RESOU
   Scott J., 2000, RES CHILDREN PERSPEC
   Smith A., 2004, European Journal of Physical Education, V9, P37, DOI 10.1080/1740898042000208115
   Smith A, 2004, BRIT J SOCIOL EDUC, V25, P593, DOI 10.1080/0142569042000252080
   Smith A., 2006, EUR J SPEC NEEDS EDU, V21, P69
   Smith J.A., 2009, INTERPRETATIVE PHENO, V2nd, P1
   VICKERMAN P, 2007, TEACHING PHYS ED CHI
   WHITEHEAD M, 2001, PHYS EDUC SPORT PEDA, V6, P127
   Whitehead M., 2006, PE MATTERS, V1, P6
   WHITEHEAD M, 2005, PRIM CURR REV CURR R
   Woodhead M., 2000, Research with Children: Perspectives and Practices
NR 36
TC 25
Z9 25
U1 1
U2 22
PU SAGE PUBLICATIONS LTD
PI LONDON
PA 1 OLIVERS YARD, 55 CITY ROAD, LONDON EC1Y 1SP, ENGLAND
SN 1356-336X
EI 1741-2749
J9 EUR PHYS EDUC REV
JI Eur. Phys. Educ. Rev.
PD JUN
PY 2011
VL 17
IS 2
BP 167
EP 181
DI 10.1177/1356336X11413183
PG 15
WC Education & Educational Research
WE Social Science Citation Index (SSCI)
SC Education & Educational Research
GA 820MP
UT WOS:000294910300003
OA Green Submitted, Green Published, Green Accepted
DA 2022-04-21
ER

PT J
AU Bopp, T
   Stellefson, M
AF Bopp, Trevor
   Stellefson, Michael
TI Practical and Ethical Considerations for Schools Using Social Media to
   Promote Physical Literacy in Youth
SO INTERNATIONAL JOURNAL OF ENVIRONMENTAL RESEARCH AND PUBLIC HEALTH
LA English
DT Editorial Material
DE physical literacy; social media; ethics; health education; wearable
   technology
ID HEALTH; EDUCATION; TECHNOLOGIES; PERFORMANCE; ISSUES
AB The rapid development of social media has led to its increased use by children and adolescents for health and well-being purposes. Accordingly, social interactions resulting from social media use can be further integrated into physical and health education pedagogy. Given the relationship between increased physical literacy and positive health outcomes, best practices and lessons learned from social media use in the healthcare industry should be adopted by health and physical educators practicing in schools. Thus, the purpose of this paper is to comment on several practical and ethical challenges and opportunities associated with using social media to improve physical literacy among youth. Specifically, two of the most prominent issues are discussed in depth: (1) integration of social media in physical education settings that educate children and adolescents about the biopsychosocial effects of physical activity, and (2) use of wearable technologies among youth to accrue experiences that enhance physical literacy competencies. In our opinion, health and physical educators who utilize the ALL-ENGAGE Playbook described in this commentary will successfully reach, engage, and impact students with popular social media that adequately promotes physical literacy, including through experiential use of wearable technologies.
C1 [Bopp, Trevor] Univ Florida, Dept Sport Management, Gainesville, FL 32611 USA.
   [Stellefson, Michael] East Carolina Univ, Dept Hlth Educ & Promot, Greenville, NC 27858 USA.
RP Bopp, T (corresponding author), Univ Florida, Dept Sport Management, Gainesville, FL 32611 USA.
EM tbopp@ufl.edu; stellefsonm17@ecu.edu
OI Stellefson, Michael/0000-0003-1717-4114; Bopp,
   Trevor/0000-0002-6320-6028
CR Alber JM, 2016, HEALTH PROMOT PRACT, V17, P915, DOI 10.1177/1524839916652389
   Anderson M, 2018, SOCIAL MEDIA TECHNOL
   [Anonymous], 2011, HLTH COMM SOC MED TO
   [Anonymous], 2015, CDC ENT SOC MED POL
   Aspen Institute Sports & Society Program, 2015, PHYS LIT US MOD STRA
   Bagot KS, 2018, DEV COGN NEUROS-NETH, V32, P121, DOI 10.1016/j.dcn.2018.03.008
   Bensley R.J., 2019, COMMUNITY PUBLIC HLT, P149
   Bopp T, 2019, INT J ENV RES PUB HE, V16, DOI 10.3390/ijerph16183335
   Bopp T, 2019, AM J HEALTH EDUC, V50, P153, DOI 10.1080/19325037.2019.1590263
   Brankley L., ENV SCAN SOCIAL MEDI
   Castelli DM, 2014, PREV MED, V66, P95, DOI 10.1016/j.ypmed.2014.06.007
   Centers for Disease Control and Prevention, 2012, SOC MED GUID BEST PR
   Cole-Lewis H, 2016, J MED INTERNET RES, V18, DOI 10.2196/jmir.5574
   Daum DN, 2012, J TEACH PHYS EDUC, V31, P86, DOI 10.1123/jtpe.31.1.86
   DeCamp M, 2015, INT REV PSYCHIATR, V27, P97, DOI 10.3109/09540261.2014.1001726
   DENECKE K, 2015, IMIA YB MED INFORM, V0010, P00137, DOI DOI 10.15265/IY-2015-001
   Dewa LH, 2019, PLOS ONE, V14, DOI 10.1371/journal.pone.0222655
   Durden-Myers EJ, 2018, J TEACH PHYS EDUC, V37, P262, DOI 10.1123/jtpe.2018-0131
   Esmonde K, 2020, HEALTH-LONDON, V24, P299, DOI 10.1177/1363459318800166
   Gomez-Garcia M, 2018, J HUM SPORT EXERC, V13, pS189, DOI 10.14198/jhse.2018.13.Proc2.03
   Goodyear VA, 2019, LEARN MEDIA TECHNOL, V44, P193, DOI 10.1080/17439884.2019.1539011
   Green NR, 2018, J TEACH PHYS EDUC, V37, P272, DOI 10.1123/jtpe.2018-0129
   Hacker J, 2017, AUSTRALAS J INF SYST, V21
   Huh J, 2016, J MED INTERNET RES, V18, DOI 10.2196/jmir.6331
   Kerner C, 2017, AM J HEALTH EDUC, V48, P287, DOI 10.1080/19325037.2017.1343161
   Lau AYS, 2012, HEALTH INF MANAG J, V41, P30, DOI 10.1177/183335831204100204
   Maina A., SMALL BUSINESS TREND
   Malina RM, 2014, RES Q EXERCISE SPORT, V85, P157, DOI 10.1080/02701367.2014.897592
   McKee R, 2013, HEALTH POLICY, V110, P298, DOI 10.1016/j.healthpol.2013.02.006
   Meyer J, 2014, IEEE PERVAS COMPUT, V13, P10, DOI 10.1109/MPRV.2014.25
   Molnar A., 2019, VIRTUAL SCH US
   Mosier B, 2012, J PHYS EDUC RECREAT, V83, P6, DOI 10.1080/07303084.2012.10598734
   Naylor PJ, 2015, PREV MED, V72, P95, DOI 10.1016/j.ypmed.2014.12.034
   Neiger BL, 2012, HEALTH PROMOT PRACT, V13, P159, DOI 10.1177/1524839911433467
   Park A, 2016, J MED INTERNET RES, V18, DOI 10.2196/jmir.6297
   Rhea DJ, 2011, J PHYS EDUC RECREAT, V82, P5, DOI 10.1080/07303084.2011.10598551
   Robinson LE, 2015, SPORTS MED, V45, P1273, DOI 10.1007/s40279-015-0351-6
   Roetert EP, 2015, J SPORT HEALTH SCI, V4, P108, DOI 10.1016/j.jshs.2015.03.002
   Schaefer SE, 2016, AM J HEALTH EDUC, V47, P8, DOI 10.1080/19325037.2015.1111174
   Society of Health and Physical Educators, 2016, 2016 SHAP NAT STAT P
   Society of Health and Physical Educators, 2014, NATL STAND GRAD LEV
   Stellefson M., 2017, ANN M EXP AM PUBL HL
   Stellefson M, 2015, AM J HEALTH EDUC, V46, P185, DOI 10.1080/19325037.2015.1043064
   Strekalova YA, 2017, J CANCER EDUC, V32, P155, DOI 10.1007/s13187-015-0901-5
   Theiss Sunita Kapahi, 2016, Mhealth, V2, DOI 10.21037/mhealth.2016.10.02
   US Department of Health and Human Services, 2018, PHYS ACT GUID AM, V2nd
   Vollum MJ, 2014, COMPUT HUM BEHAV, V35, P560, DOI 10.1016/j.chb.2014.02.035
   Wang YY, 2016, TECHTRENDS, V60, P381, DOI 10.1007/s11528-016-0072-1
   Whitehead M, 2013, ICSSPE B, V65, P1
NR 49
TC 7
Z9 7
U1 5
U2 16
PU MDPI
PI BASEL
PA ST ALBAN-ANLAGE 66, CH-4052 BASEL, SWITZERLAND
EI 1660-4601
J9 INT J ENV RES PUB HE
JI Int. J. Environ. Res. Public Health
PD FEB
PY 2020
VL 17
IS 4
AR 1225
DI 10.3390/ijerph17041225
PG 10
WC Environmental Sciences; Public, Environmental & Occupational Health
WE Science Citation Index Expanded (SCI-EXPANDED); Social Science Citation Index (SSCI)
SC Environmental Sciences & Ecology; Public, Environmental & Occupational
   Health
GA KY2GF
UT WOS:000522388500101
PM 32074968
OA Green Published, gold
DA 2022-04-21
ER

PT J
AU Pastor-Cisneros, R
   Carlos-Vivas, J
   Munoz-Bermejo, L
   Adsuar-Sala, JC
   Merellano-Navarro, E
   Mendoza-Munoz, M
AF Pastor-Cisneros, Raquel
   Carlos-Vivas, Jorge
   Munoz-Bermejo, Laura
   Adsuar-Sala, Jose Carmelo
   Merellano-Navarro, Eugenio
   Mendoza-Munoz, Maria
TI Association between Physical Literacy and Self-Perceived Fitness Level
   in Children and Adolescents
SO BIOLOGY-BASEL
LA English
DT Article
DE physical literacy; exercise; self-perceived fitness; physical fitness;
   health status; Fitness Perception Scale for Adolescents (FP VAS A)
ID VISUAL ANALOG SCALES; CARDIORESPIRATORY FITNESS; SATISFACTION;
   RELIABILITY; CHILDHOOD; VALIDITY; GROWTH
AB Simple Summary Alarming data on physical inactivity and sedentary lifestyles in children and young people are increasing. The level of physical fitness is considered a predictor of morbidity and comorbidities resulting from physical inactivity. Physical literacy, which includes the assessment of physical fitness, could be considered a crucial element for understanding adolescents' health status and physical activity-related behaviours. Moreover, the self-perceived physical fitness should also be considered. Thus, this study analysed the relationship between physical literacy and self-perceived physical fitness in children and adolescents aged 8-12 years. It could be concluded that a higher level of self-perceived physical fitness would be associated with a greater level of physical literacy. Background: Physical fitness is considered a predictor of mortality and comorbidities resulting from physical inactivity in children and adolescents. Physical literacy provides a robust and comprehensive assessment of physical fitness. Thus, it is considered a crucial element for understanding children and adolescents' health status and their physical activity-related behaviours. Moreover, the self-perceived fitness should also be considered. Therefore, this study aims to analyse the relationship between physical literacy and self-perceived physical fitness in children and adolescents aged 8-12 years. Methods: A single-measure cross-sectional study was conducted with 135 children and adolescents. Anthropometric measurements and the Canadian Assessment of Physical Literacy Development (CAPL-2) were applied. Descriptive statistics and correlations were calculated. The Fitness Perception Scale for Adolescents (FP VAS A) scale was also administered to assess participants' self-perceived fitness. Results: Moderate significant correlations were found between "physical competence", "motivation and confidence", and the total CAPL-2 score with FP VAS A. Conclusions: The influence of motivation on self-perceived fitness has been demonstrated. Moreover, cardiorespiratory fitness could be considered one of the most relevant and influential factors in the total CAPL-2 score. It means that higher levels of self-perceived fitness would be associated with greater levels of physical literacy.
C1 [Pastor-Cisneros, Raquel; Carlos-Vivas, Jorge; Adsuar-Sala, Jose Carmelo; Mendoza-Munoz, Maria] Univ Extremadura, Fac Sport Sci, Promoting Hlth Soc Res Grp PHeSO, Caceres 10003, Spain.
   [Munoz-Bermejo, Laura] Univ Extremadura, Social Impact & Innovat Hlth InHEALTH, Caceres 10003, Spain.
   [Merellano-Navarro, Eugenio] Univ Autonoma Chile, Grp Invest EFISAL, Sede Talca 3467987, Chile.
RP Carlos-Vivas, J (corresponding author), Univ Extremadura, Fac Sport Sci, Promoting Hlth Soc Res Grp PHeSO, Caceres 10003, Spain.
EM raquelpc@unex.es; jorgecv@unex.es; lauramunoz@unex.es; jadssal@unex.es;
   emerellanon@uautonoma.cl; mamendozam@unex.es
RI Pastor Cisneros, Raquel/AAC-8536-2022; Adsuar, Jose C/C-6558-2008;
   Carlos Vivas, Jorge/O-6686-2016; MUNOZ BERMEJO, LAURA/O-1719-2018
OI Pastor Cisneros, Raquel/0000-0001-7305-6783; Adsuar, Jose
   C/0000-0001-7203-3168; Carlos Vivas, Jorge/0000-0002-6377-9950; MUNOZ
   BERMEJO, LAURA/0000-0003-3107-0266
FU Extremadura Public Employment Service (SEXPE) [TE-0009-18]
FX This research is funded by the Extremadura Public Employment Service
   (SEXPE), grant number #TE-0009-18. The funders played no role in the
   study design, the decision to publish or the preparation of the
   manuscript.
CR Adam C., 1988, HDB EUROFIT TEST PHY
   Agencia Espanola de Consumo Seguridad Alimentaria y Nutricion (AECOSAN)., 2019, EST VIG CREC AL ACT
   Barrancos S.L., 2008, THESIS U MURCIA MURC
   Boyer C, 2013, PEDIATR EXERC SCI, V25, P407, DOI 10.1123/pes.25.3.407
   Canto E.G., 2013, EMASF REV DIGIT ED F, V20, P8
   Casimiro A.J, 2000, REV DIGIT LECT ED F, V5, P24
   Castle NG, 2004, GERONTOLOGIST, V44, P358, DOI 10.1093/geront/44.3.358
   Garcia GC, 2014, APUNTS-MED ESPORT, V49, P93, DOI 10.1016/j.apunts.2014.06.001
   de Castro JAC, 2018, J BODYW MOV THER, V22, P134, DOI 10.1016/j.jbmt.2017.04.010
   Cohen J., 1988, STAT POWER ANAL BEHA
   Contreras O.R., 2010, REV PSICOL DEPORTE, V19, P23
   de Onis M, 2007, B WORLD HEALTH ORGAN, V85, P660, DOI 10.2471/BLT.07.043497
   Du Toit R, 2002, OPTOMETRY VISION SCI, V79, P313, DOI 10.1097/00006324-200205000-00011
   Garcia-Artero E, 2007, REV ESP CARDIOL, V60, P581, DOI 10.1157/13107114
   Gately P., 2010, PHYS LITERACY OBESIT
   Gomez S., 2019, INFORME ESTUDIO PASO
   Goni E, 2010, EUR J EDUC PSYCHOL, V3, P199, DOI 10.30552/ejep.v3i2.52
   Gonzalez-Rico R, 2017, AGORA EDUC FIS DEPOR, V19, P355, DOI 10.24197/aefd.2-3.2017.355-378
   Grant S, 1999, CHEST, V116, P1208, DOI 10.1378/chest.116.5.1208
   Healthy Active Living and Obesity Research Group, CAN ASS PHYS LIT MAN
   Healthy Active Living and Obesity Research Group (HALO), CHILDR HOSP E ONT RE
   Hernandez Martin P., 2020, PAP SALMANT ED, V24, P149, DOI [10.36576/summa.132087, DOI 10.36576/SUMMA.132087]
   Jurbala P, 2015, QUEST, V67, P367, DOI 10.1080/00336297.2015.1084341
   Kasovic M, 2020, CLIN INTERV AGING, V15, P425, DOI 10.2147/CIA.S240156
   Kodama S, 2009, JAMA-J AM MED ASSOC, V301, P2024, DOI 10.1001/jama.2009.681
   Kosti Rena I., 2006, Central European Journal of Public Health, V14, P151
   Laaksonen DE, 2002, DIABETES CARE, V25, P1612, DOI 10.2337/diacare.25.9.1612
   Lang JJ, 2018, BMC PUBLIC HEALTH, V18, DOI 10.1186/s12889-018-5896-5
   Longmuir PE, 2018, BMC PUBLIC HEALTH, V18, DOI 10.1186/s12889-018-5890-y
   Longmuir PE, 2018, BMC PUBLIC HEALTH, V18, DOI 10.1186/s12889-018-5902-y
   Longmuir PE, 2017, J SPORT HEALTH SCI, V6, P231, DOI 10.1016/j.jshs.2015.11.004
   LUKASKI HC, 1986, J APPL PHYSIOL, V60, P1327, DOI 10.1152/jappl.1986.60.4.1327
   Martinez-Vizcaino V, 2008, REV ESP CARDIOL, V61, P108, DOI 10.1016/S1885-5857(08)60084-5
   McLaughlin MJ, 2014, PM&R, V6, P544, DOI 10.1016/j.pmrj.2014.04.006
   Mendoza-Munoz M, 2021, INT J ENV RES PUB HE, V18, DOI 10.3390/ijerph18073457
   Mendoza-Munoz M, 2020, INT J ENV RES PUB HE, V17, DOI 10.3390/ijerph17062129
   Miles L, 2007, NUTR BULL, V32, P314, DOI 10.1111/j.1467-3010.2007.00668.x
   Ministerio de Sanidad Consumo y Bienestar Social Gobierno de Espana., 2017, ENC NAC SAL
   Nichols J, 2006, Int J Body Compos Res, V4, P153
   Nystrom CD, 2018, BMC PUBLIC HEALTH, V18, DOI 10.1186/s12889-018-5898-3
   Ortega FB, 2008, INT J OBESITY, V32, P1, DOI 10.1038/sj.ijo.0803774
   Ortega FB, 2011, INT J EPIDEMIOL, V40, P701, DOI 10.1093/ije/dyr039
   Paul-Dauphin A, 1999, AM J EPIDEMIOL, V150, P1117, DOI 10.1093/oxfordjournals.aje.a009937
   Perez-Farinos N, 2013, BIOMED RES INT, V2013, DOI 10.1155/2013/163687
   Prentice-Dunn H, 2012, PSYCHOL HEALTH MED, V17, P255, DOI 10.1080/13548506.2011.608806
   Revuelta L, 2013, BEHAV PSYCHOL, V21, P581
   Rodriguez-Hernandez A, 2011, E-BALONMANO COM, V7, P157
   Rosa A, 2018, CPD, V18, P179
   Ruiz JR, 2011, NUTR HOSP, V26, P1210, DOI [10.1590/S0212-16112011000600003, 10.3305/nh.2011.26.6.5270]
   Ruiz JR, 2009, CURR CARDIOVASC RISK, V3
   Sollerhed AC, 2008, HEALTH EDUC RES, V23, P125, DOI 10.1093/her/cym010
   Stefan L, 2019, PLOS ONE, V14, DOI 10.1371/journal.pone.0219217
   Twisk JWR, 2002, INT J SPORTS MED, V23, pS8
   Vizmanos B, 2000, EUR J CLIN NUTR, V54, P203, DOI 10.1038/sj.ejcn.1600920
   Whitehead M., 2010, PHYS LITERACY LIFECO
   Wijnhoven TMA, 2014, BMC PUBLIC HEALTH, V14, DOI 10.1186/1471-2458-14-806
NR 56
TC 0
Z9 0
U1 7
U2 7
PU MDPI
PI BASEL
PA ST ALBAN-ANLAGE 66, CH-4052 BASEL, SWITZERLAND
EI 2079-7737
J9 BIOLOGY-BASEL
JI Biology-Basel
PD DEC
PY 2021
VL 10
IS 12
AR 1358
DI 10.3390/biology10121358
PG 13
WC Biology
WE Science Citation Index Expanded (SCI-EXPANDED); Social Science Citation Index (SSCI)
SC Life Sciences & Biomedicine - Other Topics
GA XX2QC
UT WOS:000736146100001
PM 34943273
OA gold, Green Published
DA 2022-04-21
ER

PT J
AU Lang, JJ
   Chaput, JP
   Longmuir, PE
   Barnes, JD
   Belanger, K
   Tomkinson, GR
   Anderson, KD
   Bruner, B
   Copeland, JL
   Gregg, MJ
   Hall, N
   Kolen, AM
   Lane, KN
   Law, B
   MacDonald, DJ
   Martin, LJ
   Saunders, TJ
   Sheehan, D
   Stone, MR
   Woodruff, SJ
   Tremblay, MS
AF Lang, Justin J.
   Chaput, Jean-Philippe
   Longmuir, Patricia E.
   Barnes, Joel D.
   Belanger, Kevin
   Tomkinson, Grant R.
   Anderson, Kristal D.
   Bruner, Brenda
   Copeland, Jennifer L.
   Gregg, Melanie J.
   Hall, Nathan
   Kolen, Angela M.
   Lane, Kirstin N.
   Law, Barbi
   MacDonald, Dany J.
   Martin, Luc J.
   Saunders, Travis J.
   Sheehan, Dwayne
   Stone, Michelle R.
   Woodruff, Sarah J.
   Tremblay, Mark S.
TI Cardiorespiratory fitness is associated with physical literacy in a
   large sample of Canadian children aged 8 to 12 years
SO BMC PUBLIC HEALTH
LA English
DT Article
DE Physical fitness; Physical activity; Cognition; Motivation; Confidence;
   Knowledge; Understanding
ID SHUTTLE RUN TEST; YOUTH; RELIABILITY; PERFORMANCE; PREDICTION;
   ENDURANCE; CAPACITY; VALIDITY
AB Background: The associations between cardiorespiratory fitness (CRF) and physical literacy in children are largely unknown. The aim of this study was to assess the relationships between CRF, measured using the 20-m shuttle run test (20mSRT), and components of physical literacy among Canadian children aged 8-12 years.
   Methods: A total of 9393 (49.9% girls) children, with a mean (SD) age of 10.1 (+/- 1.2) years, from a cross-sectional surveillance study were included for this analysis. The SRT was evaluated using a standardized 15 m or 20 m protocol. All 15 m SRTs were converted to 20mSRT values using a standardized formula. The four domains of physical literacy (Physical Competence, Daily Behaviour, Motivation and Confidence, and Knowledge and Understanding) were measured using the Canadian Assessment of Physical Literacy. Tertiles were identified for 20mSRT laps, representing low, medium, and high CRF for each age and gender group. Cohen's d was used to calculate the effect size between the low and high CRF groups.
   Results: CRF was strongly and favourably associated with all components of physical literacy among school-aged Canadian children. The effect size between low and high CRF tertile groups was large for the Physical Competence domain (Cohen's d range: 1.11-1.94) across age and gender groups, followed by moderate to large effect sizes for Motivation and Confidence (Cohen's d range: 0.54-1.18), small to moderate effect sizes for Daily Behaviour (Cohen's d range: 0.25-0.81), and marginal to moderate effect sizes for Knowledge and Understanding (Cohen's d range: 0.08-0.70).
   Conclusions: This study identified strong favourable associations between CRF and physical literacy and its constituent components in children aged 8-12 years. Future research should investigate the sensitivity and specificity of the 20mSRT in screening those with low physical literacy levels.
C1 [Lang, Justin J.; Chaput, Jean-Philippe; Longmuir, Patricia E.; Barnes, Joel D.; Belanger, Kevin; Tremblay, Mark S.] CHEO Res Inst, Hlth Act Living & Obes HALO Res Grp, 401 Smyth Rd, Ottawa, ON K1H 8L1, Canada.
   [Tomkinson, Grant R.] Univ North Dakota, Dept Kinesiol & Publ Hlth Educ, Grand Forks, ND 58202 USA.
   [Tomkinson, Grant R.] Univ South Australia, Sch Hlth Sci, ARENA, GPO Box 2471, Adelaide, SA, Australia.
   [Belanger, Kevin] Univ South Australia, Sansom Inst Hlth Res, GPO Box 2471, Adelaide, SA, Australia.
   [Anderson, Kristal D.; Lane, Kirstin N.] Camosun Coll, Ctr Sport & Exercise Educ, Victoria, BC V9E 2C1, Canada.
   [Bruner, Brenda; Law, Barbi] Nipissing Univ, Sch Phys & Hlth Educ, North Bay, ON P1B 8L7, Canada.
   [Copeland, Jennifer L.] Univ Lethbridge, Dept Kinesiol & Phys Educ, Lethbridge, AB T1K 3M4, Canada.
   [Gregg, Melanie J.; Hall, Nathan] Univ Winnipeg, Dept Kinesiol & Appl Hlth, Winnipeg, MB B2G 0W5, Canada.
   [Kolen, Angela M.] St Francis Xavier Univ, Dept Human Kinet, Antigonish, NS B2G 0W5, Canada.
   [MacDonald, Dany J.; Saunders, Travis J.] Univ Prince Edward Isl, Dept Appl Human Sci, Charlottetown, PE C1A 4P3, Canada.
   [Martin, Luc J.] Queens Univ, Sch Kinesiol & Hlth Studies, Kingston, ON K7L 3N6, Canada.
   [Sheehan, Dwayne] Mt Royal Univ, Fac Hlth Community & Educ, Calgary, AB T3E 6K6, Canada.
   [Stone, Michelle R.] Dalhousie Univ, Sch Hlth & Human Performance, Halifax, NS B3H 4R2, Canada.
   [Woodruff, Sarah J.] Univ Windsor, Dept Kinesiol, Windsor, ON N9B 3P4, Canada.
RP Lang, JJ (corresponding author), CHEO Res Inst, Hlth Act Living & Obes HALO Res Grp, 401 Smyth Rd, Ottawa, ON K1H 8L1, Canada.
EM jlang033@uottawa.ca
RI Tremblay, Mark/ABI-5477-2020; Tremblay, Mark/AAF-2981-2019; Chaput,
   Jean-Philippe/ABE-6307-2020; Tomkinson, Grant R/ABB-4991-2021
OI Chaput, Jean-Philippe/0000-0002-5607-5736; Tomkinson,
   Grant/0000-0001-7601-9670; Copeland, Jennifer/0000-0002-3519-7603;
   Stone, Michelle/0000-0002-4215-0942; Lang, Justin/0000-0002-1768-319X;
   Woodruff, Sarah/0000-0002-8199-2982
FU Royal Bank of Canada; Public Health Agency of Canada; Mitacs; RBC Learn
   to Play project; ParticipACTION
FX This study was funded by the Royal Bank of Canada, the Public Health
   Agency of Canada, and Mitacs, and was delivered in partnership with
   ParticipACTION. Publication charges for this article have been funded by
   the RBC Learn to Play project and the Public Health Agency of Canada,
   and were made possible through a partnership with ParticipACTION.
CR Boyer C, 2013, PEDIATR EXERC SCI, V25, P407, DOI 10.1123/pes.25.3.407
   Burns RD, 2015, PERCEPT MOTOR SKILL, V121, P284, DOI 10.2466/10.15.PMS.121c14x6
   Coe DP, 2013, J SCHOOL HEALTH, V83, P500, DOI 10.1111/josh.12058
   Cohen J., 1977, STAT POWER ANAL BEHA, DOI [10.4324/9780203771587, DOI 10.1016/C2013-0-10517-X]
   Colquitt G., 2012, SPORT SCI PRACTICAL, V9, P5
   Dumith SC, 2012, J SPORT MED PHYS FIT, V52, P181
   Francis CE, 2016, J PHYS ACT HEALTH, V13, P214, DOI 10.1123/jpah.2014-0597
   Gao Z, 2009, J TEACH PHYS EDUC, V28, P3, DOI 10.1123/jtpe.28.1.3
   GARCIA AW, 1995, J SCHOOL HEALTH, V65, P213, DOI 10.1111/j.1746-1561.1995.tb03365.x
   Hay JA, 1992, CLIN J SPORT MED, V2, P192, DOI DOI 10.1097/00042752-199207000-00007
   Kristensen PL, 2010, EUR J APPL PHYSIOL, V110, P267, DOI 10.1007/s00421-010-1491-x
   Lang JJ, BR J SPORTS MED
   Leger L, 1984, Can J Appl Sport Sci, V9, P64
   Leger LA, 1988, J SPORT SCI, V6, P93, DOI 10.1080/02640418808729800
   Lloyd M, 2010, PEDIATR EXERC SCI, V22, P176, DOI 10.1123/pes.22.2.176
   Longmuir PE, 2015, BMC PUBLIC HEALTH, V15, DOI 10.1186/s12889-015-2106-6
   Longmuir PE, J SPORT HLTH SCI
   Marder E, 2013, MMWR-MORBID MORTAL W, V62, P1
   Mayorga-Vega D, 2015, J SPORT SCI MED, V14, P536
   McClain JJ, 2006, J PHYS ACT HLTH S2, V3, pS47, DOI DOI 10.1123/JPAH.3.S2.S47
   Moore SA, 2015, MED SCI SPORT EXER, V47, P1755, DOI 10.1249/MSS.0000000000000588
   Nimon KF, 2012, FRONT PSYCHOL, V3, P71
   Olds T, 2004, PEDIATR EXERC SCI, V16, P201, DOI 10.1123/pes.16.3.201
   Ortega FB, 2008, INT J OBESITY, V32, pS49, DOI 10.1038/ijo.2008.183
   Ortega FB, 2008, INT J OBESITY, V32, P1, DOI 10.1038/sj.ijo.0803774
   Ruiz JR, BR J SPORTS MED
   Sardinha LB, 2014, BMC PEDIATR, V14, DOI 10.1186/1471-2431-14-176
   Saunders TJ, 2014, BMC PUBLIC HEALTH, V14, DOI 10.1186/1471-2458-14-519
   Tomkinson GR, 2000, PAEDIAT EXERCISE SCI, P109
   TOMKINSON GR, BR J SPORTS MED
   Tremblay MS, 2016, APPL PHYSIOL NUTR ME, V41, pIII, DOI [10.1139/apnm-2016-0203, 10.1139/apnm-2016-0151]
   Tremblay Mark S, 2010, Health Rep, V21, P7
   Tudor-Locke C, 2009, RES Q EXERCISE SPORT, V80, P164, DOI 10.1080/02701367.2009.10599550
   Welk GJ, 2011, AM J PREV MED, V41, pS111, DOI 10.1016/j.amepre.2011.07.007
   Whitehead M, 2013, ICSSPE B, V65, P1
   Williams SM, 2013, BIOMED HUM KINET, V5, P17, DOI 10.2478/bhk-2013-0004
NR 36
TC 15
Z9 15
U1 2
U2 15
PU BMC
PI LONDON
PA CAMPUS, 4 CRINAN ST, LONDON N1 9XW, ENGLAND
EI 1471-2458
J9 BMC PUBLIC HEALTH
JI BMC Public Health
PD OCT 2
PY 2018
VL 18
SU 2
AR 1041
DI 10.1186/s12889-018-5896-5
PG 13
WC Public, Environmental & Occupational Health
WE Science Citation Index Expanded (SCI-EXPANDED); Social Science Citation Index (SSCI)
SC Public, Environmental & Occupational Health
GA HL8VG
UT WOS:000459020100008
PM 30285694
OA Green Accepted, Green Published, gold
DA 2022-04-21
ER

PT J
AU Shearer, C
   Goss, HR
   Boddy, LM
   Knowles, ZR
   Durden-Myers, EJ
   Foweather, L
AF Shearer, Cara
   Goss, Hannah R.
   Boddy, Lynne M.
   Knowles, Zoe R.
   Durden-Myers, Elizabeth J.
   Foweather, Lawrence
TI Assessments Related to the Physical, Affective and Cognitive Domains of
   Physical Literacy Amongst Children Aged 7-11.9 Years: A Systematic
   Review
SO SPORTS MEDICINE-OPEN
LA English
DT Review
DE Physical literacy; Assessment; Physical education; Children; Systematic
   review
[truncated: 2,094,260 more chars]
